# Supplementary material for: Tracing metallurgical links and silver provenance in Balkan coinage (5th -1st centuries BCE)
Source: Archaeol Anthropol Sci. 2024 Nov 13;16(12):198. doi: 10.1007/s12520-024-02106-1 (PMC11561118; doi:10.1007/s12520-024-02106-1)
Supplement: Supplementary file 1 — Supplementary Material 1 [file 12520_2024_2106_MOESM1_ESM.xlsx]

## Sheet: Tabelle1
Sample	Minting authority	Ruler	Denomination	Dating	Note	Sampling method	Cluster	Subset in cluster	Pb206_Pb204	Pb206_Pb204_err	Pb207_Pb204	Pb207_Pb204_err	Pb208_Pb204	Pb208_Pb204_err	Pb207_Pb206	Pb207_Pb206_err	Pb208_Pb206	Pb208_Pb206_err	Tmod_AJ	mu_AJ	kappa_AJ	Cu_Ag_100	Pb_Ag_100	eps_109_Ag	eps_109_Ag_err	Inventory number	Collection
SK064	Anepigraphic (Derrones?)	None	Triobol	500 - 480 BCE		Etching	None	Forepart of bovine	18.726	0.000706	15.6672	0.000588	38.8676	0.001508	0.836653	1.464e-05	2.07556	3.02e-05	93	9.807	3.933	NA	NA	NA	NA	2004/4/28/1	National Bank of the Republic of North Macedonia
SK074	Anepigraphic (Derrones?)	None	Diobol	479 - 460s/450s BCE		Etching	None	Bovine kneeling	18.6614	0.001086	15.6631	0.0009	38.7645	0.00228	0.839337	1.458e-05	2.07726	3.68e-05	133	9.804	3.921	NA	NA	NA	NA	2007/1/7/1	National Bank of the Republic of North Macedonia
SK076	Anepigraphic (Derrones?)	None	Diobol	479 - 460s/450s BCE		Etching	None	Bovine kneeling	18.6638	0.000598	15.6705	0.000524	38.7994	0.001506	0.839628	8.02e-06	2.07886	2.48e-05	146	9.832	3.94	NA	NA	NA	NA	2007/1/9/1	National Bank of the Republic of North Macedonia
SK058	Anepigraphic (Derrones?)	None	Triobol	479 - 460s/450s BCE		Etching	None	Bovine kneeling	18.6279	0.000966	15.664	0.000806	38.7413	0.00208	0.840866	1.128e-05	2.07968	2.74e-05	160	9.814	3.931	NA	NA	NA	NA	2002/1/31/1	National Bank of the Republic of North Macedonia
SK063	Anepigraphic (Derrones?)	None	Hemiobol	479 - 460s/450s BCE		Etching	None	Bull	18.6509	0.001778	15.6732	0.001572	38.7655	0.00488	0.840341	1.728e-05	2.07845	0.000125	160	9.845	3.932	NA	NA	NA	NA	2004/4/27/1	National Bank of the Republic of North Macedonia
SK061	Anepigraphic (Derrones?)	None	Trihemiobol	479 - 460s/450s BCE		Etching	None	Bull	18.611	0.00078	15.6623	0.000744	38.7638	0.00218	0.841572	1.106e-05	2.08285	4.1e-05	169	9.811	3.953	NA	NA	NA	NA	2003/1/16/1	National Bank of the Republic of North Macedonia
SK067	Anepigraphic (Derrones?)	None	Trihemiobol	479 - 460s/450s BCE		Etching	None	Forepart of bovine	18.6163	0.001026	15.6655	0.001036	38.7332	0.00286	0.841501	1.6e-05	2.08067	6.88e-05	171	9.823	3.935	NA	NA	NA	NA	2005/1/15/1	National Bank of the Republic of North Macedonia
SK060	Anepigraphic (Derrones?)	None	Triobol	479 - 460s/450s BCE		Etching	None	Bovine kneeling	18.6053	0.000776	15.6669	0.000752	38.7852	0.00214	0.842064	1.222e-05	2.08459	5.24e-05	182	9.83	3.969	NA	NA	NA	NA	2003/1/4/1	National Bank of the Republic of North Macedonia
SK057	Anepigraphic (Derrones?)	None	Obol	479 - 460s/450s BCE		Etching	None	Bull	18.6114	0.000806	15.6712	0.000722	38.7402	0.001744	0.84202	1.068e-05	2.08153	3.16e-05	186	9.846	3.944	NA	NA	NA	NA	1999/23/2/4	National Bank of the Republic of North Macedonia
SK073	Anepigraphic (Derrones?)	None	Diobol	479 - 460s/450s BCE		Etching	None	Bull	18.6005	0.000726	15.6683	0.000656	38.7106	0.00204	0.842369	1.004e-05	2.08115	4.02e-05	188	9.837	3.934	NA	NA	NA	NA	2007/1/6/1	National Bank of the Republic of North Macedonia
SK070	Anepigraphic (Derrones?)	None	Trihemiobol	479 - 460s/450s BCE		Etching	None	Bull	18.5922	0.000834	15.6662	0.000814	38.6741	0.00218	0.842639	1.16e-05	2.08016	3.94e-05	190	9.83	3.92	NA	NA	NA	NA	2007/1/3/1	National Bank of the Republic of North Macedonia
SK072	Anepigraphic (Derrones?)	None	Diobol	479 - 460s/450s BCE	Perforated	Etching	None	Bovine kneeling	18.5663	0.00067	15.6588	0.000722	38.6591	0.00202	0.843403	1.008e-05	2.08228	4.06e-05	195	9.807	3.927	NA	NA	NA	NA	2007/1/5/1	National Bank of the Republic of North Macedonia
SK069	Anepigraphic (Derrones?)	None	Obol	479 - 460s/450s BCE		Etching	None	Bull	18.5317	0.000986	15.6683	0.000794	38.6431	0.002	0.845488	9.44e-06	2.08522	2.7e-05	239	9.852	3.945	NA	NA	NA	NA	2007/1/2/1	National Bank of the Republic of North Macedonia
SK066	Anepigraphic (Derrones?)	None	Triobol	479 - 460s/450s BCE		Etching	None	Bull	18.5022	0.00088	15.6572	0.00077	38.5993	0.00208	0.846241	1.02e-05	2.08621	3.8e-05	240	9.815	3.937	NA	NA	NA	NA	2005/1/12/1	National Bank of the Republic of North Macedonia
SK059	Anepigraphic (Derrones?)	None	Trihemiobol	479 - 460s/450s BCE		Etching	None	Forepart of bovine	18.4218	0.000778	15.668	0.00065	38.5556	0.00178	0.850512	1.11e-05	2.09291	3.3e-05	319	9.876	3.971	NA	NA	NA	NA	2002/3/14/1	National Bank of the Republic of North Macedonia
SK062	Anepigraphic (Derrones?)	None	Triobol	479 - 460s/450s BCE		Etching	None	Bovine kneeling	18.3354	0.00096	15.6503	0.000734	38.3799	0.00216	0.85356	1.636e-05	2.09319	3.22e-05	350	9.826	3.929	NA	NA	NA	NA	2004/4/26/1	National Bank of the Republic of North Macedonia
SK078	Anepigraphic (Laeaei?)	None	Octodrachm	479 - 460s/450s BCE	Broken; repaired; decadrachm (Tzamalis), dodecadrachm (https://silver.knowledge.wiki/Derrones)	Etching	None	Chariot	18.684	0.001194	15.665	0.000988	38.8348	0.00266	0.838409	1.044e-05	2.07849	2.92e-05	120	9.807	3.942	NA	NA	NA	NA	1999/22/1/1	National Bank of the Republic of North Macedonia
P345	Apollonia	None	Drachm	80/70-48 BCE		Drilling	ad2	Apollonia	18.7919	0.000906	15.6835	0.000882	38.8965	0.00246	0.83459	1.494e-05	2.06983	4.74e-05	76	9.858	3.911	18.4389	1.46745	-1.29261	0.181434	NA	None
P342	Apollonia	None	Drachm	80/70-48 BCE		Drilling	ad2	Apollonia	18.807	0.000892	15.6815	0.000898	38.8648	0.00252	0.833803	1.38e-05	2.06646	5.48e-05	61	9.847	3.885	29.5203	2.4212	-1.81504	0.314002	NA	None
P343	Apollonia	None	Drachm	80/70-48 BCE		Drilling	ad3	Apollonia	18.6568	0.001006	15.6779	0.00108	38.8862	0.00354	0.840326	1.954e-05	2.08423	9.84e-05	165	9.862	3.991	22.4517	1.60502	-1.89854	0.175698	NA	None
M366	Apollonia	None	Drachm	80/70-48 BCE		Drilling	ad3	Apollonia	18.7003	0.001026	15.6733	0.001084	38.9318	0.00406	0.83813	1.782e-05	2.08188	0.0001178	124	9.836	3.984	26.4992	2.07862	-0.779619	0.225213	M3547	Archaeological Museum of Münster
P347	Apollonia	None	Drachm	80/70-48 BCE		Drilling	ad3	Apollonia	18.7004	0.000756	15.679	0.000774	38.9361	0.00288	0.838443	1.268e-05	2.08204	7.38e-05	135	9.858	3.988	28.5779	2.1895	NA	NA	NA	None
P344	Apollonia	None	Drachm	80/70-48 BCE		Drilling	ad3	Apollonia	18.7004	0.00079	15.68	0.000882	38.9362	0.00324	0.838461	1.778e-05	2.08217	9.22e-05	137	9.862	3.989	25.3509	1.70985	-1.50938	0.185366	NA	None
M365	Apollonia	None	Drachm	80/70-48 BCE		Drilling	ad3	Apollonia	18.7253	0.000676	15.6737	0.00066	38.9139	0.00242	0.837041	1.178e-05	2.07812	8.48e-05	106	9.832	3.959	6.38339	0.496431	-0.514893	0.0962821	M5390	Archaeological Museum of Münster
SK053	Damastion	None	Tetrobol	с. 350/45 – 330 BCE		Etching	dp1	Post-360 BCE	18.5433	0.00101	15.6667	0.00094	38.6576	0.00254	0.844868	1.012e-05	2.0847	4.08e-05	227	9.843	3.944	NA	NA	NA	NA	2002/1/52/1	National Bank of the Republic of North Macedonia
SK040	Damastion	None	Tetrobol	с. 395 - с. 390/85 BCE		Etching	dp1	Pre-360 BCE	18.5764	0.000666	15.6596	0.000626	38.7032	0.001772	0.842969	1.058e-05	2.08344	3.52e-05	189	9.808	3.943	NA	NA	NA	NA	2008/1/18/1	National Bank of the Republic of North Macedonia
SK051	Damastion	None	Tetrobol	с. 350/45 – 330 BCE		Etching	dp1	Post-360 BCE	18.5776	0.000912	15.6661	0.000824	38.6531	0.00218	0.843289	8.12e-06	2.08066	3.18e-05	201	9.833	3.919	NA	NA	NA	NA	2008/3/3/1	National Bank of the Republic of North Macedonia
SK050	Damastion	None	Tetrobol	с. 350/45 – 330 BCE		Etching	dp1	Post-360 BCE	18.5814	0.000574	15.6508	0.000466	38.7085	0.001236	0.842283	7.16e-06	2.0832	2.38e-05	169	9.773	3.94	NA	NA	NA	NA	2001/9/6/3	National Bank of the Republic of North Macedonia
SK045	Damastion	None	Drachm	с. 350/45 – 330 BCE		Etching	dp1	Post-360 BCE	18.5899	0.000644	15.661	0.000518	38.7452	0.0015	0.842443	1.284e-05	2.08422	3.58e-05	182	9.811	3.957	NA	NA	NA	NA	2002/1/52/2	National Bank of the Republic of North Macedonia
DA-2	Damastion	None	Tetrobol	с. 350/45 – 330 BCE	From excavation at Cërnicë/Cernica, Gjilan/Gnjilane, Kosovo	Abrasion with quartz glass rods	dp1	Post-360 BCE	18.591	0.004	15.645	0.004	38.694	0.025	0.8415	1e-05	2.0813	0.0001	150	9.748	3.924	NA	NA	NA	NA	413	Archaeological Institute of Kosovo
SK044	Damastion	None	Drachm	с. 350/45 – 330 BCE	Chipped	Etching	dp1	Post-360 BCE	18.5984	0.001216	15.6633	0.001126	38.7478	0.00442	0.84217	1.802e-05	2.08343	0.0001334	180	9.818	3.953	NA	NA	NA	NA	2008/1/17/1	National Bank of the Republic of North Macedonia
SK043	Damastion	None	Tetradrachm	с. 350/45 – 330 BCE		Etching	dp1	Post-360 BCE	18.6	0.000708	15.6555	0.000678	38.7462	0.001574	0.841678	1.56e-05	2.08315	4.24e-05	164	9.787	3.949	NA	NA	NA	NA	2005/2/53/1	National Bank of the Republic of North Macedonia
DA-1	Damastion	None	Tetradrachm	с. 350/45 – 330 BCE	Stray find from Veletin, Shashkoc/Šaškovac, Kosovo	Abrasion with quartz glass rods	dp1	Post-360 BCE	18.604	0.001	15.646	0.001	38.718	0.006	0.841	1e-05	2.0812	0.0001	142	9.749	3.928	NA	NA	NA	NA	NA	Kosovo Museum
SK039	Damastion	None	Tetradrachm	с. 395 - с. 390/85 BCE		Etching	dp1	Pre-360 BCE	18.6047	0.00058	15.6669	0.000558	38.7406	0.001732	0.84209	8.3e-06	2.08228	3.64e-05	182	9.83	3.947	NA	NA	NA	NA	1999/1/2/1	National Bank of the Republic of North Macedonia
SK041	Damastion	None	Tetrobol	с. 380 - 365/360 BCE	Chipped	Etching	dp1	Pre-360 BCE	18.607	0.000526	15.6612	0.00047	38.7615	0.001128	0.841684	6.54e-06	2.08316	2.08e-05	170	9.808	3.954	NA	NA	NA	NA	2008/1/19/1	National Bank of the Republic of North Macedonia
SK048	Damastion	None	Tetrobol	с. 350/45 – 330 BCE		Etching	dp1	Post-360 BCE	18.6122	0.000638	15.6581	0.000516	38.755	0.001516	0.84128	7.56e-06	2.08226	3.24e-05	160	9.795	3.946	NA	NA	NA	NA	2001/9/6/1	National Bank of the Republic of North Macedonia
SK047	Damastion	None	Drachm	с. 350/45 – 330 BCE		Etching	dp1	Post-360 BCE	18.6138	0.000786	15.651	0.000828	38.7308	0.00232	0.840837	9.78e-06	2.08078	7.18e-05	145	9.767	3.93	NA	NA	NA	NA	2001/9/6/5	National Bank of the Republic of North Macedonia
SK042	Damastion	None	Drachm	с. 365/60 - 350/45 BCE		Etching	dp1	Post-360 BCE	18.6216	0.00049	15.6601	0.000512	38.7603	0.001784	0.840978	9.36e-06	2.08151	3.96e-05	157	9.8	3.943	NA	NA	NA	NA	2008/1/16/1	National Bank of the Republic of North Macedonia
SK046	Damastion	None	Drachm	с. 350/45 – 330 BCE	Chipped	Etching	dp2	Post-360 BCE	18.7666	0.00067	15.667	0.000528	38.931	0.00185	0.834851	8.06e-06	2.07451	4.44e-05	62	9.799	3.938	NA	NA	NA	NA	2003/4/1/1	National Bank of the Republic of North Macedonia
SK052	Damastion	None	Tetrobol	с. 350/45 – 330 BCE		Etching	dp2	Post-360 BCE	18.7642	0.000792	15.6671	0.000726	38.9246	0.001996	0.834934	8.74e-06	2.07438	4.78e-05	64	9.799	3.937	NA	NA	NA	NA	2008/1/20/1	National Bank of the Republic of North Macedonia
SK049	Damastion	None	Tetrobol	с. 350/45 – 330 BCE		Etching	dp2	Post-360 BCE	18.7568	0.000582	15.6648	0.000466	38.9136	0.001262	0.835164	7.48e-06	2.07464	4.04e-05	65	9.792	3.935	NA	NA	NA	NA	2001/9/6/2	National Bank of the Republic of North Macedonia
P348	Dyrrhachium	None	Drachm	230-120 BCE		Drilling	ad1	Dyrrhachium	18.6677	0.001208	15.6611	0.001278	38.8745	0.00382	0.838933	1.95e-05	2.08243	9.48e-05	124	9.795	3.972	0.49081	0.338863	-0.65524	0.143152	NA	None
M367	Dyrrhachium	None	Stater	c. 450-350 BCE		Drilling	ad1	Dyrrhachium	18.6682	0.000498	15.6391	0.000478	38.7429	0.001636	0.837709	9.42e-06	2.0753	5.22e-05	80	9.71	3.897	3.77205	0.145875	-0.273939	0.401305	M747	Archaeological Museum of Münster
M368	Dyrrhachium	None	Stater	c. 340-280 BCE		Drilling	ad1	Dyrrhachium	18.7253	0.00154	15.6647	0.001814	38.8367	0.00644	0.836564	3.16e-05	2.07404	0.0001658	88	9.798	3.917	4.69797	0.307703	0.210439	0.29518	M3548	Archaeological Museum of Münster
P351	Dyrrhachium	None	Drachm	80/70-60/55 BCE		Drilling	ad3	Dyrrhachium	18.6929	0.00087	15.6773	0.000852	38.9433	0.00258	0.838682	1.278e-05	2.08331	5.96e-05	137	9.853	3.996	25.819	1.55744	-1.65097	0.266184	NA	None
M371	Dyrrhachium	None	Drachm	80/70-60/55 BCE		Drilling	ad3	Dyrrhachium	18.7021	0.001178	15.6757	0.001212	38.9494	0.00404	0.838192	1.912e-05	2.08269	0.0001196	127	9.845	3.993	15.1231	2.11933	-0.747436	0.13198	M5398	Archaeological Museum of Münster
M369	Dyrrhachium	None	Drachm	120/100-80/70 BCE		Drilling	ad3	Dyrrhachium	18.7045	0.00145	15.6761	0.00163	38.8951	0.00784	0.838088	2.28e-05	2.07945	0.000264	126	9.846	3.964	2.05657	1.12947	-1.85436	0.183055	M3549	Archaeological Museum of Münster
M372	Dyrrhachium	None	Drachm	80/70-60/55 BCE		Drilling	ad3	Dyrrhachium	18.705	0.001498	15.6781	0.001796	38.9498	0.00622	0.83819	2.98e-05	2.08237	0.0001572	130	9.854	3.992	8.76104	0.680229	-0.960858	0.223728	M5397	Archaeological Museum of Münster
P350	Dyrrhachium	None	Drachm	80/70-60/55 BCE		Drilling	ad3	Dyrrhachium	18.7076	0.00079	15.6815	0.000856	38.9485	0.0023	0.838243	1.204e-05	2.08193	4.54e-05	134	9.866	3.991	7.52892	1.76125	-1.44789	0.192771	NA	None
P346	Dyrrhachium	None	Drachm	120-80/70 BCE		Drilling	ad3	Dyrrhachium	18.7145	0.00077	15.6828	0.00075	38.9666	0.00246	0.838021	1.148e-05	2.08211	4.88e-05	132	9.87	3.996	3.93818	1.45137	-1.72436	0.251866	NA	None
M370	Dyrrhachium	None	Drachm	80/70-60/55 BCE		Drilling	ad3	Dyrrhachium	18.7239	0.000596	15.6776	0.000484	38.9442	0.001908	0.837297	8.56e-06	2.07989	7.36e-05	115	9.848	3.976	3.9289	1.30207	-0.731883	0.182373	M5396	Archaeological Museum of Münster
M373	Kings of Paeonia	Audoleon	Drachm	315–306 BCE		Drilling	None	Audoleon	18.7311	0.001024	15.6645	0.001098	38.8387	0.0034	0.836283	2.16e-05	2.0735	8.52e-05	84	9.796	3.914	4.54257	0.714198	0.566264	0.0628598	M654	Archaeological Museum of Münster
B021	Kings of Paeonia	Audoleon	Drachm	315–306 BCE		Etching	None	Audoleon	18.6836	0.00088	15.6687	0.000892	38.8191	0.00274	0.838641	1.31e-05	2.07748	6.44e-05	127	9.821	3.936	NA	NA	NA	NA	Plateau 130 : coll. L. de Hirsch 942	Royal Library Brussels
B019	Kings of Paeonia	Audoleon	Tetradrachm	315–306 BCE		Etching	None	Audoleon	18.6467	0.000736	15.6659	0.000614	38.744	0.001506	0.840147	1.198e-05	2.07781	2.62e-05	149	9.818	3.921	NA	NA	NA	NA	Plateau 130 : coll. L. de Hirsch 941	Royal Library Brussels
B020	Kings of Paeonia	Audoleon	Drachm	315–306 BCE		Etching	None	Audoleon	18.3777	0.000962	15.6451	0.000854	38.4421	0.00218	0.851316	1.572e-05	2.09177	4.06e-05	309	9.795	3.933	NA	NA	NA	NA	Plateau 130 : coll. L. de Hirsch 943	Royal Library Brussels
SK009	Kings of Paeonia	Lykkeios	Tetradrachm	359/8 – с. 340/35 BCE	Hoard (Vozarci-Shivec)	Etching	None	Lykkeios	18.492	0.00172	15.6559	0.001366	38.5526	0.00358	0.846623	1.856e-05	2.08482	3.58e-05	245	9.811	3.919	NA	NA	NA	NA	2008/2/4/1	National Bank of the Republic of North Macedonia
SK035	Kings of Paeonia	Lykkeios	Tetradrachm	359/8 – с. 340/35 BCE	Hoard (Vozarci-Shivec)	Etching	None	Lykkeios	18.5164	0.000824	15.6502	0.000768	38.5909	0.001928	0.84521	8.98e-06	2.08419	2.9e-05	216	9.784	3.921	NA	NA	NA	NA	2008/2/31/1	National Bank of the Republic of North Macedonia
SK004	Kings of Paeonia	Lykkeios	Tetradrachm	359/8 – с. 340/35 BCE	Hoard (Vozarci-Shivec)	Etching	None	Lykkeios	18.5216	0.000888	15.6558	0.000784	38.5425	0.001928	0.845269	8.26e-06	2.08096	2.66e-05	223	9.805	3.894	NA	NA	NA	NA	2004/4/2/1	National Bank of the Republic of North Macedonia
SK010	Kings of Paeonia	Lykkeios	Tetradrachm	359/8 – с. 340/35 BCE	Hoard (Vozarci-Shivec)	Etching	None	Lykkeios	18.5344	0.000706	15.6599	0.00066	38.6249	0.001758	0.84492	9.06e-06	2.08398	4.28e-05	221	9.818	3.93	NA	NA	NA	NA	2008/2/5/1	National Bank of the Republic of North Macedonia
SK011	Kings of Paeonia	Lykkeios	Tetradrachm	359/8 – с. 340/35 BCE	Hoard (Vozarci-Shivec)	Etching	None	Lykkeios	18.5429	0.000822	15.6621	0.000784	38.6427	0.00216	0.844612	9.82e-06	2.08389	4.34e-05	219	9.825	3.935	NA	NA	NA	NA	2008/2/6/1	National Bank of the Republic of North Macedonia
SK038	Kings of Paeonia	Lykkeios	Tetradrachm	359/8 – с. 340/35 BCE	Hoard (Vozarci-Shivec)	Etching	None	Lykkeios	18.5503	0.000818	15.6655	0.00068	38.6323	0.00185	0.844496	7.74e-06	2.08259	1.746e-05	220	9.836	3.926	NA	NA	NA	NA	2004/4/4/1	National Bank of the Republic of North Macedonia
SK007	Kings of Paeonia	Lykkeios	Tetradrachm	359/8 – с. 340/35 BCE	Hoard (Vozarci-Shivec)	Etching	None	Lykkeios	18.5542	0.001524	15.6558	0.001054	38.6419	0.0032	0.843768	2.78e-05	2.08266	4.44e-05	198	9.798	3.925	NA	NA	NA	NA	2008/2/2/1	National Bank of the Republic of North Macedonia
SK012	Kings of Paeonia	Lykkeios	Tetradrachm	359/8 – с. 340/35 BCE	Hoard (Vozarci-Shivec)	Etching	None	Lykkeios	18.5059	0.001064	15.6759	0.000872	38.6531	0.00236	0.847043	2.02e-05	2.0886	7.46e-05	272	9.887	3.97	NA	NA	NA	NA	2008/2/7/1	National Bank of the Republic of North Macedonia
SK029	Kings of Paeonia	Lykkeios	Tetradrachm	359/8 – с. 340/35 BCE	Hoard (Vozarci-Shivec)	Etching	None	Lykkeios	18.5144	0.000406	15.6576	0.000376	38.7097	0.001012	0.845699	6.66e-06	2.09079	2.2e-05	231	9.813	3.987	NA	NA	NA	NA	2008/2/24/1	National Bank of the Republic of North Macedonia
SK017	Kings of Paeonia	Lykkeios	Tetradrachm	359/8 – с. 340/35 BCE	Hoard (Vozarci-Shivec)	Etching	None	Lykkeios	18.6896	0.000548	15.6803	0.00046	38.8766	0.001148	0.838988	8.7e-06	2.08012	3.22e-05	145	9.865	3.965	NA	NA	NA	NA	2008/2/12/1	National Bank of the Republic of North Macedonia
SK024	Kings of Paeonia	Lykkeios	Tetradrachm	359/8 – с. 340/35 BCE	Hoard (Vozarci-Shivec)	Etching	None	Lykkeios	18.6706	0.000532	15.6742	0.000498	38.8251	0.001434	0.839523	8.46e-06	2.07949	3.54e-05	148	9.845	3.95	NA	NA	NA	NA	2008/2/19/1	National Bank of the Republic of North Macedonia
SK018	Kings of Paeonia	Lykkeios	Tetradrachm	359/8 – с. 340/35 BCE	Hoard (Vozarci-Shivec)	Etching	None	Lykkeios	18.6695	0.000704	15.6702	0.000912	38.8166	0.00304	0.839325	1.918e-05	2.07912	8.52e-05	141	9.83	3.944	NA	NA	NA	NA	2008/2/13/1	National Bank of the Republic of North Macedonia
SK022	Kings of Paeonia	Lykkeios	Tetradrachm	359/8 – с. 340/35 BCE	Hoard (Vozarci-Shivec)	Etching	None	Lykkeios	18.6675	0.000626	15.6481	0.000706	38.7771	0.002	0.838267	1.094e-05	2.07727	4.1e-05	99	9.745	3.918	NA	NA	NA	NA	2008/2/17/1	National Bank of the Republic of North Macedonia
SK033	Kings of Paeonia	Lykkeios	Tetradrachm	359/8 – с. 340/35 BCE	Hoard (Vozarci-Shivec)	Etching	None	Lykkeios	18.6589	0.000542	15.6528	0.00043	38.7796	0.001042	0.838899	1.28e-05	2.07838	3.08e-05	115	9.765	3.926	NA	NA	NA	NA	2008/2/28/1	National Bank of the Republic of North Macedonia
SK021	Kings of Paeonia	Lykkeios	Tetradrachm	359/8 – с. 340/35 BCE	Hoard (Vozarci-Shivec)	Etching	None	Lykkeios	18.6586	0.00061	15.664	0.000508	38.7956	0.001302	0.839501	9.24e-06	2.07923	2.68e-05	137	9.808	3.939	NA	NA	NA	NA	2008/2/16/1	National Bank of the Republic of North Macedonia
SK028	Kings of Paeonia	Lykkeios	Tetradrachm	359/8 – с. 340/35 BCE	Hoard (Vozarci-Shivec)	Etching	None	Lykkeios	18.6584	0.000614	15.6553	0.000626	38.7863	0.00178	0.839046	9.08e-06	2.07872	4.54e-05	120	9.774	3.931	NA	NA	NA	NA	2008/2/23/1	National Bank of the Republic of North Macedonia
SK032	Kings of Paeonia	Lykkeios	Tetradrachm	359/8 – с. 340/35 BCE	Hoard (Vozarci-Shivec)	Etching	None	Lykkeios	18.6565	0.000646	15.6576	0.000592	38.7805	0.00262	0.83926	7.22e-06	2.07861	9.34e-05	126	9.784	3.93	NA	NA	NA	NA	2008/2/27/1	National Bank of the Republic of North Macedonia
SK036	Kings of Paeonia	Lykkeios	Tetradrachm	359/8 – с. 340/35 BCE	Hoard (Vozarci-Shivec)	Etching	None	Lykkeios	18.6533	0.000512	15.6518	0.000466	38.7636	0.001344	0.839083	8.4e-06	2.07811	3.22e-05	117	9.762	3.921	NA	NA	NA	NA	2003/2/20/1	National Bank of the Republic of North Macedonia
SK019	Kings of Paeonia	Lykkeios	Tetradrachm	359/8 – с. 340/35 BCE	Hoard (Vozarci-Shivec)	Etching	None	Lykkeios	18.6518	0.000564	15.6714	0.000564	38.8083	0.00202	0.840197	1.012e-05	2.08067	4.22e-05	156	9.838	3.952	NA	NA	NA	NA	2008/2/14/1	National Bank of the Republic of North Macedonia
SK031	Kings of Paeonia	Lykkeios	Tetradrachm	359/8 – с. 340/35 BCE	Hoard (Vozarci-Shivec)	Etching	None	Lykkeios	18.65	0.000696	15.6439	0.000738	38.7499	0.001866	0.838826	1.508e-05	2.07776	5.44e-05	104	9.732	3.914	NA	NA	NA	NA	2008/2/26/1	National Bank of the Republic of North Macedonia
SK006	Kings of Paeonia	Lykkeios	Tetradrachm	359/8 – с. 340/35 BCE	Hoard (Vozarci-Shivec)	Etching	None	Lykkeios	18.6421	0.000994	15.6676	0.000874	38.7545	0.0027	0.840441	8.04e-06	2.07891	4.42e-05	156	9.825	3.93	NA	NA	NA	NA	2008/2/1/1	National Bank of the Republic of North Macedonia
SK026	Kings of Paeonia	Lykkeios	Tetradrachm	359/8 – с. 340/35 BCE	Hoard (Vozarci-Shivec)	Etching	None	Lykkeios	18.6401	0.000692	15.6579	0.000656	38.7709	0.001896	0.840014	1.048e-05	2.07998	4.44e-05	139	9.788	3.936	NA	NA	NA	NA	2008/2/21/1	National Bank of the Republic of North Macedonia
SK025	Kings of Paeonia	Lykkeios	Tetradrachm	359/8 – с. 340/35 BCE	Hoard (Vozarci-Shivec)	Etching	None	Lykkeios	18.6382	0.000524	15.6596	0.000468	38.7664	0.00155	0.840188	9.22e-06	2.07995	3.02e-05	143	9.795	3.935	NA	NA	NA	NA	2008/2/20/1	National Bank of the Republic of North Macedonia
SK020	Kings of Paeonia	Lykkeios	Tetradrachm	359/8 – с. 340/35 BCE	Hoard (Vozarci-Shivec)	Etching	None	Lykkeios	18.6321	0.000984	15.6679	0.00081	38.7717	0.0021	0.840908	1.03e-05	2.08092	2.86e-05	164	9.829	3.945	NA	NA	NA	NA	2008/2/15/1	National Bank of the Republic of North Macedonia
SK013	Kings of Paeonia	Lykkeios	Tetradrachm	359/8 – с. 340/35 BCE	Hoard (Vozarci-Shivec)	Etching	None	Lykkeios	18.6305	0.00083	15.6818	0.000832	38.7786	0.00206	0.841728	1.558e-05	2.08144	4.08e-05	192	9.883	3.955	NA	NA	NA	NA	2008/2/8/1	National Bank of the Republic of North Macedonia
SK016	Kings of Paeonia	Lykkeios	Tetradrachm	359/8 – с. 340/35 BCE	Hoard (Vozarci-Shivec)	Etching	None	Lykkeios	18.6295	0.000562	15.6511	0.000522	38.7328	0.001786	0.840138	8.3e-06	2.07911	3.46e-05	133	9.764	3.921	NA	NA	NA	NA	2008/2/11/1	National Bank of the Republic of North Macedonia
SK030	Kings of Paeonia	Lykkeios	Tetradrachm	359/8 – с. 340/35 BCE	Hoard (Vozarci-Shivec)	Etching	None	Lykkeios	18.6292	0.000806	15.6591	0.00072	38.7479	0.00214	0.840573	7.96e-06	2.08001	3.24e-05	149	9.795	3.932	NA	NA	NA	NA	2008/2/25/1	National Bank of the Republic of North Macedonia
SK003	Kings of Paeonia	Lykkeios	Tetradrachm	359/8 – с. 340/35 BCE	Single find?	Etching	None	Lykkeios	18.6262	0.000484	15.6718	0.000542	38.7455	0.00173	0.841381	9.12e-06	2.08015	4.3e-05	176	9.845	3.937	NA	NA	NA	NA	1999/51/1/2	National Bank of the Republic of North Macedonia
SK023	Kings of Paeonia	Lykkeios	Tetradrachm	359/8 – с. 340/35 BCE	Hoard (Vozarci-Shivec)	Etching	None	Lykkeios	18.6261	0.00081	15.6874	0.000778	38.8057	0.00202	0.842226	1.024e-05	2.08341	4.38e-05	206	9.906	3.973	NA	NA	NA	NA	2008/2/18/1	National Bank of the Republic of North Macedonia
SK015	Kings of Paeonia	Lykkeios	Tetradrachm	359/8 – с. 340/35 BCE	Hoard (Vozarci-Shivec)	Etching	None	Lykkeios	18.6257	0.000594	15.656	0.000524	38.7498	0.001474	0.840569	7.82e-06	2.08045	2.94e-05	146	9.784	3.934	NA	NA	NA	NA	2008/2/10/1	National Bank of the Republic of North Macedonia
SK014	Kings of Paeonia	Lykkeios	Tetradrachm	359/8 – с. 340/35 BCE	Hoard (Vozarci-Shivec)	Etching	None	Lykkeios	18.621	0.001244	15.681	0.001368	38.8041	0.00352	0.8421	2.84e-05	2.08383	7.94e-05	197	9.882	3.974	NA	NA	NA	NA	2008/2/9/1	National Bank of the Republic of North Macedonia
SK037	Kings of Paeonia	Lykkeios	Tetradrachm	359/8 – с. 340/35 BCE	Hoard (Vozarci-Shivec)	Etching	None	Lykkeios	18.6159	0.001304	15.6547	0.00089	38.7266	0.0022	0.840892	1.604e-05	2.08022	4.58e-05	150	9.781	3.928	NA	NA	NA	NA	2004/4/3/1	National Bank of the Republic of North Macedonia
SK027	Kings of Paeonia	Lykkeios	Tetradrachm	359/8 – с. 340/35 BCE	Hoard (Vozarci-Shivec)	Etching	None	Lykkeios	18.6158	0.000906	15.6576	0.000786	38.7359	0.00232	0.841096	1.22e-05	2.0808	4.88e-05	156	9.792	3.934	NA	NA	NA	NA	2008/2/22/1	National Bank of the Republic of North Macedonia
SK005	Kings of Paeonia	Lykkeios	Tetradrachm	359/8 – с. 340/35 BCE	Single find (Asenica, Prilep)	Etching	None	Lykkeios	18.6153	0.000836	15.6711	0.000816	38.7367	0.00234	0.841827	1.18e-05	2.08088	4.72e-05	183	9.845	3.939	NA	NA	NA	NA	2005/3/20/1	National Bank of the Republic of North Macedonia
SK001	Kings of Paeonia	Lykkeios	Tetradrachm	359/8 – с. 340/35 BCE	Fragmented; hoard (Vozarci-Shivec)	Etching	None	Lykkeios	18.607	0.000888	15.6636	0.000666	38.7412	0.001996	0.841828	8.26e-06	2.08205	3.08e-05	174	9.817	3.944	NA	NA	NA	NA	2008/2/29/1	National Bank of the Republic of North Macedonia
SK002	Kings of Paeonia	Lykkeios	Tetradrachm	359/8 – с. 340/35 BCE	Single find?	Etching	None	Lykkeios	18.605	0.0009	15.6606	0.000678	38.7212	0.00212	0.841716	1.208e-05	2.08114	3.42e-05	170	9.806	3.934	NA	NA	NA	NA	1999/51/1/1	National Bank of the Republic of North Macedonia
SK034	Kings of Paeonia	Lykkeios	Tetradrachm	359/8 – с. 340/35 BCE	Hoard (Vozarci-Shivec)	Etching	None	Lykkeios	18.5919	0.000942	15.6526	0.000764	38.684	0.00208	0.841909	9.74e-06	2.08071	3.18e-05	164	9.777	3.921	NA	NA	NA	NA	2008/2/30/1	National Bank of the Republic of North Macedonia
B014	Kings of Paeonia	Lykkeios	Tetradrachm	356–335 BCE		Etching	None	Lykkeios	18.5733	0.000556	15.6587	0.000502	38.707	0.001384	0.843085	9.88e-06	2.08404	3.66e-05	190	9.805	3.947	NA	NA	NA	NA	Plateau 130 : coll. L. de Hirsch 937	Royal Library Brussels
B013	Kings of Paeonia	Lykkeios	Tetradrachm	356–335 BCE		Etching	None	Lykkeios	18.3428	0.000722	15.6379	0.00074	38.3698	0.002	0.85254	1.15e-05	2.09183	4.88e-05	321	9.775	3.915	NA	NA	NA	NA	Plateau 130 : coll. L. de Hirsch 936	Royal Library Brussels
SK008	Kings of Paeonia	Lykkeios	Tetradrachm	359/8 – с. 340/35 BCE	Hoard (Vozarci-Shivec)	Etching	None	Lykkeios	18.3981	0.001596	15.6642	0.001474	38.4581	0.00446	0.85139	2.24e-05	2.09032	0.0001108	330	9.866	3.934	NA	NA	NA	NA	2008/2/3/1	National Bank of the Republic of North Macedonia
B017	Kings of Paeonia	Patraos	Tetradrachm	335–315 BCE		Etching	None	Patraos	18.4245	0.00063	15.6439	0.000604	38.5371	0.001442	0.849076	8.22e-06	2.09162	4.18e-05	272	9.78	3.952	NA	NA	NA	NA	Plateau 130 : coll. L. de Hirsch 939	Royal Library Brussels
B016	Kings of Paeonia	Patraos	Tetradrachm	340–315 BCE		Etching	None	Patraos	18.7226	0.000896	15.6686	0.000998	38.8451	0.00496	0.836877	1.368e-05	2.07471	0.0001422	98	9.813	3.924	NA	NA	NA	NA	Plateau 130 : Ponterio 100, 1282	Royal Library Brussels
B018	Kings of Paeonia	Patraos	Tetrobol	335–315 BCE		Etching	None	Patraos	18.6099	0.00049	15.6585	0.000454	38.7445	0.001108	0.8414	5.64e-06	2.0819	1.488e-05	162	9.797	3.942	NA	NA	NA	NA	Plateau 130 : coll. L. de Hirsch 940	Royal Library Brussels
SK056	Pelagia	None	Triobol	с. 300 - с. 280 BCE		Etching	dp1	Pelagia	18.6366	0.000984	15.659	0.000876	38.7572	0.00262	0.840217	1.768e-05	2.07962	5.7e-05	143	9.793	3.932	NA	NA	NA	NA	2008/1/23/1	National Bank of the Republic of North Macedonia
SK055	Pelagia	None	Tetradrachm	с. 325/20 - с. 310 BCE	Chipped fragment	Etching	dp2	Pelagia	18.7341	0.00067	15.6704	0.000648	38.8641	0.001362	0.836467	1.174e-05	2.07449	3.94e-05	93	9.818	3.927	NA	NA	NA	NA	2008/1/22/1	National Bank of the Republic of North Macedonia
SK054	Pelagia	None	Tetradrachm	с. 325/20 - с. 310 BCE		Etching	dp2	Pelagia	18.7122	0.00095	15.6762	0.000902	38.8607	0.00312	0.83774	1.458e-05	2.07678	9.2e-05	121	9.845	3.941	NA	NA	NA	NA	2008/1/21/1	National Bank of the Republic of North Macedonia
