# Supplementary material for: Tracing metallurgical links and silver provenance in Balkan coinage (5th -1st centuries BCE)
Source: Archaeol Anthropol Sci. 2024 Nov 13;16(12):198. doi: 10.1007/s12520-024-02106-1 (PMC11561118; doi:10.1007/s12520-024-02106-1)
Supplement: Supplementary file 3 — Supplementary Material 3 [file 12520_2024_2106_MOESM3_ESM.zip]

Archive with 99 entries (95 files):
- ESM3/
- ESM3/html_ore plots/
- ESM3/html_ore plots/Pb207_206_Bulgaria.html
- ESM3/html_ore plots/Pb207_206_Greece.html
- ESM3/html_ore plots/Pb207_206_Kosovo-Serbia.html
- ESM3/html_ore plots/Pb207_206_North Macedonia.html
- ESM3/html_ore plots/Pb207_206_Romania.html
- ESM3/html_ore plots/Pb207_206_Turkey.html
- ESM3/html_ore plots/Pb208_206_Bulgaria.html
- ESM3/html_ore plots/Pb208_206_Greece.html
- ESM3/html_ore plots/Pb208_206_Kosovo-Serbia.html
- ESM3/html_ore plots/Pb208_206_North Macedonia.html
- ESM3/html_ore plots/Pb208_206_Romania.html
- ESM3/html_ore plots/Pb208_206_Turkey.html
- ESM3/kml_hit maps/
- ESM3/kml_hit maps/DA-1.kml
- ESM3/kml_hit maps/DA-2.kml
- ESM3/kml_hit maps/dl_a.kml
- ESM3/kml_hit maps/dl_b.kml
- ESM3/kml_hit maps/kp_a.kml
- ESM3/kml_hit maps/kp_b.kml
- ESM3/kml_hit maps/M365.kml
- ESM3/kml_hit maps/M366.kml
- ESM3/kml_hit maps/M367.kml
- ESM3/kml_hit maps/M368.kml
- ESM3/kml_hit maps/M369.kml
- ESM3/kml_hit maps/M370.kml
- ESM3/kml_hit maps/M371.kml
- ESM3/kml_hit maps/M372.kml
- ESM3/kml_hit maps/P342.kml
- ESM3/kml_hit maps/P343.kml
- ESM3/kml_hit maps/P344.kml
- ESM3/kml_hit maps/P345.kml
- ESM3/kml_hit maps/P346.kml
- ESM3/kml_hit maps/P347.kml
- ESM3/kml_hit maps/P348.kml
- ESM3/kml_hit maps/P350.kml
- ESM3/kml_hit maps/P351.kml
- ESM3/kml_hit maps/SK039.kml
- ESM3/kml_hit maps/SK040.kml
- ESM3/kml_hit maps/SK041.kml
- ESM3/kml_hit maps/SK042.kml
- ESM3/kml_hit maps/SK043.kml
- ESM3/kml_hit maps/SK044.kml
- ESM3/kml_hit maps/SK045.kml
- ESM3/kml_hit maps/SK046.kml
- ESM3/kml_hit maps/SK047.kml
- ESM3/kml_hit maps/SK048.kml
- ESM3/kml_hit maps/SK049.kml
- ESM3/kml_hit maps/SK050.kml
- ESM3/kml_hit maps/SK051.kml
- ESM3/kml_hit maps/SK052.kml
- ESM3/kml_hit maps/SK053.kml
- ESM3/kml_hit maps/SK054.kml
- ESM3/kml_hit maps/SK055.kml
- ESM3/kml_hit maps/SK056.kml
- ESM3/png_hit maps/
- ESM3/png_hit maps/DA-1_map_jittered.png
- ESM3/png_hit maps/DA-2_map_jittered.png
- ESM3/png_hit maps/dl_a_map_jittered.png
- ESM3/png_hit maps/dl_b_map_jittered.png
- ESM3/png_hit maps/kp_a_map_jittered.png
- ESM3/png_hit maps/kp_b_map_jittered.png
- ESM3/png_hit maps/M365_map_jittered.png
- ESM3/png_hit maps/M366_map_jittered.png
- ESM3/png_hit maps/M367_map_jittered.png
- ESM3/png_hit maps/M368_map_jittered.png
- ESM3/png_hit maps/M369_map_jittered.png
- ESM3/png_hit maps/M370_map_jittered.png
- ESM3/png_hit maps/M371_map_jittered.png
- ESM3/png_hit maps/M372_map_jittered.png
- ESM3/png_hit maps/P342_map_jittered.png
- ESM3/png_hit maps/P343_map_jittered.png
- ESM3/png_hit maps/P344_map_jittered.png
- ESM3/png_hit maps/P345_map_jittered.png
- ESM3/png_hit maps/P346_map_jittered.png
- ESM3/png_hit maps/P347_map_jittered.png
- ESM3/png_hit maps/P348_map_jittered.png
- ESM3/png_hit maps/P350_map_jittered.png
- ESM3/png_hit maps/P351_map_jittered.png
- ESM3/png_hit maps/SK039_map_jittered.png
- ESM3/png_hit maps/SK040_map_jittered.png
- ESM3/png_hit maps/SK041_map_jittered.png
- ESM3/png_hit maps/SK042_map_jittered.png
- ESM3/png_hit maps/SK043_map_jittered.png
- ESM3/png_hit maps/SK044_map_jittered.png
- ESM3/png_hit maps/SK045_map_jittered.png
- ESM3/png_hit maps/SK046_map_jittered.png
- ESM3/png_hit maps/SK047_map_jittered.png
- ESM3/png_hit maps/SK048_map_jittered.png
- ESM3/png_hit maps/SK049_map_jittered.png
- ESM3/png_hit maps/SK050_map_jittered.png
- ESM3/png_hit maps/SK051_map_jittered.png
- ESM3/png_hit maps/SK052_map_jittered.png
- ESM3/png_hit maps/SK053_map_jittered.png
- ESM3/png_hit maps/SK054_map_jittered.png
- ESM3/png_hit maps/SK055_map_jittered.png
- ESM3/png_hit maps/SK056_map_jittered.png
- ESM3/Westner et al._Supplementary material ESM3.pdf
