# Supplementary material for: Tracing metallurgical links and silver provenance in Balkan coinage (5th -1st centuries BCE)
Source: Archaeol Anthropol Sci. 2024 Nov 13;16(12):198. doi: 10.1007/s12520-024-02106-1 (PMC11561118; doi:10.1007/s12520-024-02106-1)
Supplement: Supplementary file 3 — Supplementary Material 3 [file 12520_2024_2106_MOESM3_ESM.zip › ESM3/kml_hit maps/dl_a.kml]

<?xml version="1.0" encoding="utf-8"?>
<kml xmlns="http://www.opengis.net/kml/2.2">
  <Document>
    <name>dl_a</name>
    <Placemark>
      <Snippet maxLines="0"> </Snippet>
      <description> </description>
      <name></name>
      <Style>
        <IconStyle>
          <Icon>
            <href>https://maps.google.com/mapfiles/kml/paddle/grn-blank.png</href>
          </Icon>
          <color>fffbffff</color>
        </IconStyle>
      </Style>
      <Point>
        <coordinates>24.1908212635254,42.5146353236875,0</coordinates>
      </Point>
    </Placemark>
    <Placemark>
      <Snippet maxLines="0"> </Snippet>
      <description> </description>
      <name></name>
      <Style>
        <IconStyle>
          <Icon>
            <href>https://maps.google.com/mapfiles/kml/paddle/grn-blank.png</href>
          </Icon>
          <color>ffe4ffff</color>
        </IconStyle>
      </Style>
      <Point>
        <coordinates>3.64489945637672,43.9340366939235,0</coordinates>
      </Point>
    </Placemark>
    <Placemark>
      <Snippet maxLines="0"> </Snippet>
      <description> </description>
      <name></name>
      <Style>
        <IconStyle>
          <Icon>
            <href>https://maps.google.com/mapfiles/kml/paddle/grn-blank.png</href>
          </Icon>
          <color>ffe0ffff</color>
        </IconStyle>
      </Style>
      <Point>
        <coordinates>-2.97632993663013,54.5440184820229,0</coordinates>
      </Point>
    </Placemark>
    <Placemark>
      <Snippet maxLines="0"> </Snippet>
      <description> </description>
      <name></name>
      <Style>
        <IconStyle>
          <Icon>
            <href>https://maps.google.com/mapfiles/kml/paddle/grn-blank.png</href>
          </Icon>
          <color>ffc9ffff</color>
        </IconStyle>
      </Style>
      <Point>
        <coordinates>-4.40890353582039,54.242969642199,0</coordinates>
      </Point>
    </Placemark>
    <Placemark>
      <Snippet maxLines="0"> </Snippet>
      <description> </description>
      <name></name>
      <Style>
        <IconStyle>
          <Icon>
            <href>https://maps.google.com/mapfiles/kml/paddle/grn-blank.png</href>
          </Icon>
          <color>ffbcffff</color>
        </IconStyle>
      </Style>
      <Point>
        <coordinates>3.65813207606176,43.9351157363949,0</coordinates>
      </Point>
    </Placemark>
    <Placemark>
      <Snippet maxLines="0"> </Snippet>
      <description> </description>
      <name></name>
      <Style>
        <IconStyle>
          <Icon>
            <href>https://maps.google.com/mapfiles/kml/paddle/grn-blank.png</href>
          </Icon>
          <color>ffbcffff</color>
        </IconStyle>
      </Style>
      <Point>
        <coordinates>3.64488571134532,43.9287196206893,0</coordinates>
      </Point>
    </Placemark>
    <Placemark>
      <Snippet maxLines="0"> </Snippet>
      <description> </description>
      <name></name>
      <Style>
        <IconStyle>
          <Icon>
            <href>https://maps.google.com/mapfiles/kml/paddle/grn-blank.png</href>
          </Icon>
          <color>ffb7ffff</color>
        </IconStyle>
      </Style>
      <Point>
        <coordinates>-9.46952660425254,51.5284703500987,0</coordinates>
      </Point>
    </Placemark>
    <Placemark>
      <Snippet maxLines="0"> </Snippet>
      <description> </description>
      <name></name>
      <Style>
        <IconStyle>
          <Icon>
            <href>https://maps.google.com/mapfiles/kml/paddle/grn-blank.png</href>
          </Icon>
          <color>ffb7ffff</color>
        </IconStyle>
      </Style>
      <Point>
        <coordinates>2.77519886898698,43.3449696521505,0</coordinates>
      </Point>
    </Placemark>
    <Placemark>
      <Snippet maxLines="0"> </Snippet>
      <description> </description>
      <name></name>
      <Style>
        <IconStyle>
          <Icon>
            <href>https://maps.google.com/mapfiles/kml/paddle/grn-blank.png</href>
          </Icon>
          <color>ffb7ffff</color>
        </IconStyle>
      </Style>
      <Point>
        <coordinates>2.7772754010108,43.3462473844468,0</coordinates>
      </Point>
    </Placemark>
    <Placemark>
      <Snippet maxLines="0"> </Snippet>
      <description> </description>
      <name></name>
      <Style>
        <IconStyle>
          <Icon>
            <href>https://maps.google.com/mapfiles/kml/paddle/grn-blank.png</href>
          </Icon>
          <color>ffa1ffff</color>
        </IconStyle>
      </Style>
      <Point>
        <coordinates>1.45078631094636,44.9197476205992,0</coordinates>
      </Point>
    </Placemark>
    <Placemark>
      <Snippet maxLines="0"> </Snippet>
      <description> </description>
      <name></name>
      <Style>
        <IconStyle>
          <Icon>
            <href>https://maps.google.com/mapfiles/kml/paddle/grn-blank.png</href>
          </Icon>
          <color>ffa1ffff</color>
        </IconStyle>
      </Style>
      <Point>
        <coordinates>3.40385024314803,44.9953813423758,0</coordinates>
      </Point>
    </Placemark>
    <Placemark>
      <Snippet maxLines="0"> </Snippet>
      <description> </description>
      <name></name>
      <Style>
        <IconStyle>
          <Icon>
            <href>https://maps.google.com/mapfiles/kml/paddle/grn-blank.png</href>
          </Icon>
          <color>ff98ffff</color>
        </IconStyle>
      </Style>
      <Point>
        <coordinates>-9.47614446794519,51.5315051001102,0</coordinates>
      </Point>
    </Placemark>
    <Placemark>
      <Snippet maxLines="0"> </Snippet>
      <description> </description>
      <name></name>
      <Style>
        <IconStyle>
          <Icon>
            <href>https://maps.google.com/mapfiles/kml/paddle/grn-blank.png</href>
          </Icon>
          <color>ff94ffff</color>
        </IconStyle>
      </Style>
      <Point>
        <coordinates>7.97186352667968,52.2331038937034,0</coordinates>
      </Point>
    </Placemark>
    <Placemark>
      <Snippet maxLines="0"> </Snippet>
      <description> </description>
      <name></name>
      <Style>
        <IconStyle>
          <Icon>
            <href>https://maps.google.com/mapfiles/kml/paddle/grn-blank.png</href>
          </Icon>
          <color>ff8fffff</color>
        </IconStyle>
      </Style>
      <Point>
        <coordinates>6.63430781239173,50.5865786877264,0</coordinates>
      </Point>
    </Placemark>
    <Placemark>
      <Snippet maxLines="0"> </Snippet>
      <description> </description>
      <name></name>
      <Style>
        <IconStyle>
          <Icon>
            <href>https://maps.google.com/mapfiles/kml/paddle/grn-blank.png</href>
          </Icon>
          <color>ff8bffff</color>
        </IconStyle>
      </Style>
      <Point>
        <coordinates>13.9645462419409,46.6800443764187,0</coordinates>
      </Point>
    </Placemark>
    <Placemark>
      <Snippet maxLines="0"> </Snippet>
      <description> </description>
      <name></name>
      <Style>
        <IconStyle>
          <Icon>
            <href>https://maps.google.com/mapfiles/kml/paddle/grn-blank.png</href>
          </Icon>
          <color>ff8bffff</color>
        </IconStyle>
      </Style>
      <Point>
        <coordinates>-5.24639178422156,50.292055692844,0</coordinates>
      </Point>
    </Placemark>
    <Placemark>
      <Snippet maxLines="0"> </Snippet>
      <description> </description>
      <name></name>
      <Style>
        <IconStyle>
          <Icon>
            <href>https://maps.google.com/mapfiles/kml/paddle/grn-blank.png</href>
          </Icon>
          <color>ff86ffff</color>
        </IconStyle>
      </Style>
      <Point>
        <coordinates>6.43911461536327,50.4268643538469,0</coordinates>
      </Point>
    </Placemark>
    <Placemark>
      <Snippet maxLines="0"> </Snippet>
      <description> </description>
      <name></name>
      <Style>
        <IconStyle>
          <Icon>
            <href>https://maps.google.com/mapfiles/kml/paddle/grn-blank.png</href>
          </Icon>
          <color>ff7dffff</color>
        </IconStyle>
      </Style>
      <Point>
        <coordinates>-4.68926322759065,50.3658253079808,0</coordinates>
      </Point>
    </Placemark>
    <Placemark>
      <Snippet maxLines="0"> </Snippet>
      <description> </description>
      <name></name>
      <Style>
        <IconStyle>
          <Icon>
            <href>https://maps.google.com/mapfiles/kml/paddle/grn-blank.png</href>
          </Icon>
          <color>ff79ffff</color>
        </IconStyle>
      </Style>
      <Point>
        <coordinates>13.5680622227407,46.6631666904367,0</coordinates>
      </Point>
    </Placemark>
    <Placemark>
      <Snippet maxLines="0"> </Snippet>
      <description> </description>
      <name></name>
      <Style>
        <IconStyle>
          <Icon>
            <href>https://maps.google.com/mapfiles/kml/paddle/grn-blank.png</href>
          </Icon>
          <color>ff79ffff</color>
        </IconStyle>
      </Style>
      <Point>
        <coordinates>6.29964629944408,50.7799714422295,0</coordinates>
      </Point>
    </Placemark>
    <Placemark>
      <Snippet maxLines="0"> </Snippet>
      <description> </description>
      <name></name>
      <Style>
        <IconStyle>
          <Icon>
            <href>https://maps.google.com/mapfiles/kml/paddle/grn-blank.png</href>
          </Icon>
          <color>ff74ffff</color>
        </IconStyle>
      </Style>
      <Point>
        <coordinates>12.8024823830184,50.1316083869499,0</coordinates>
      </Point>
    </Placemark>
    <Placemark>
      <Snippet maxLines="0"> </Snippet>
      <description> </description>
      <name></name>
      <Style>
        <IconStyle>
          <Icon>
            <href>https://maps.google.com/mapfiles/kml/paddle/grn-blank.png</href>
          </Icon>
          <color>ff62ffff</color>
        </IconStyle>
      </Style>
      <Point>
        <coordinates>8.39296774135673,50.1787538180412,0</coordinates>
      </Point>
    </Placemark>
    <Placemark>
      <Snippet maxLines="0"> </Snippet>
      <description> </description>
      <name></name>
      <Style>
        <IconStyle>
          <Icon>
            <href>https://maps.google.com/mapfiles/kml/paddle/grn-blank.png</href>
          </Icon>
          <color>ff5effff</color>
        </IconStyle>
      </Style>
      <Point>
        <coordinates>8.39684785289642,51.3139771469232,0</coordinates>
      </Point>
    </Placemark>
    <Placemark>
      <Snippet maxLines="0"> </Snippet>
      <description> </description>
      <name></name>
      <Style>
        <IconStyle>
          <Icon>
            <href>https://maps.google.com/mapfiles/kml/paddle/grn-blank.png</href>
          </Icon>
          <color>ff5effff</color>
        </IconStyle>
      </Style>
      <Point>
        <coordinates>3.80532758725198,44.411151830521,0</coordinates>
      </Point>
    </Placemark>
    <Placemark>
      <Snippet maxLines="0"> </Snippet>
      <description> </description>
      <name></name>
      <Style>
        <IconStyle>
          <Icon>
            <href>https://maps.google.com/mapfiles/kml/paddle/grn-blank.png</href>
          </Icon>
          <color>ff5effff</color>
        </IconStyle>
      </Style>
      <Point>
        <coordinates>13.6425012172335,46.6851412505756,0</coordinates>
      </Point>
    </Placemark>
    <Placemark>
      <Snippet maxLines="0"> </Snippet>
      <description> </description>
      <name></name>
      <Style>
        <IconStyle>
          <Icon>
            <href>https://maps.google.com/mapfiles/kml/paddle/grn-blank.png</href>
          </Icon>
          <color>ff59ffff</color>
        </IconStyle>
      </Style>
      <Point>
        <coordinates>11.8539223472256,46.3026923824904,0</coordinates>
      </Point>
    </Placemark>
    <Placemark>
      <Snippet maxLines="0"> </Snippet>
      <description> </description>
      <name></name>
      <Style>
        <IconStyle>
          <Icon>
            <href>https://maps.google.com/mapfiles/kml/paddle/grn-blank.png</href>
          </Icon>
          <color>ff55ffff</color>
        </IconStyle>
      </Style>
      <Point>
        <coordinates>3.66466378024996,43.9264371762747,0</coordinates>
      </Point>
    </Placemark>
    <Placemark>
      <Snippet maxLines="0"> </Snippet>
      <description> </description>
      <name></name>
      <Style>
        <IconStyle>
          <Icon>
            <href>https://maps.google.com/mapfiles/kml/paddle/grn-blank.png</href>
          </Icon>
          <color>ff55ffff</color>
        </IconStyle>
      </Style>
      <Point>
        <coordinates>6.28213255696559,50.2382793437522,0</coordinates>
      </Point>
    </Placemark>
    <Placemark>
      <Snippet maxLines="0"> </Snippet>
      <description> </description>
      <name></name>
      <Style>
        <IconStyle>
          <Icon>
            <href>https://maps.google.com/mapfiles/kml/paddle/grn-blank.png</href>
          </Icon>
          <color>ff55ffff</color>
        </IconStyle>
      </Style>
      <Point>
        <coordinates>27.1773590316529,38.4117757093526,0</coordinates>
      </Point>
    </Placemark>
    <Placemark>
      <Snippet maxLines="0"> </Snippet>
      <description> </description>
      <name></name>
      <Style>
        <IconStyle>
          <Icon>
            <href>https://maps.google.com/mapfiles/kml/paddle/grn-blank.png</href>
          </Icon>
          <color>ff55ffff</color>
        </IconStyle>
      </Style>
      <Point>
        <coordinates>1.27362994360774,44.6830682253022,0</coordinates>
      </Point>
    </Placemark>
    <Placemark>
      <Snippet maxLines="0"> </Snippet>
      <description> </description>
      <name></name>
      <Style>
        <IconStyle>
          <Icon>
            <href>https://maps.google.com/mapfiles/kml/paddle/grn-blank.png</href>
          </Icon>
          <color>ff55ffff</color>
        </IconStyle>
      </Style>
      <Point>
        <coordinates>3.64155020108297,45.1275581974981,0</coordinates>
      </Point>
    </Placemark>
    <Placemark>
      <Snippet maxLines="0"> </Snippet>
      <description> </description>
      <name></name>
      <Style>
        <IconStyle>
          <Icon>
            <href>https://maps.google.com/mapfiles/kml/paddle/grn-blank.png</href>
          </Icon>
          <color>ff4cffff</color>
        </IconStyle>
      </Style>
      <Point>
        <coordinates>24.1844130882698,42.4998956378946,0</coordinates>
      </Point>
    </Placemark>
    <Placemark>
      <Snippet maxLines="0"> </Snippet>
      <description> </description>
      <name></name>
      <Style>
        <IconStyle>
          <Icon>
            <href>https://maps.google.com/mapfiles/kml/paddle/grn-blank.png</href>
          </Icon>
          <color>ff4cffff</color>
        </IconStyle>
      </Style>
      <Point>
        <coordinates>-2.98318706223739,54.5438920132811,0</coordinates>
      </Point>
    </Placemark>
    <Placemark>
      <Snippet maxLines="0"> </Snippet>
      <description> </description>
      <name></name>
      <Style>
        <IconStyle>
          <Icon>
            <href>https://maps.google.com/mapfiles/kml/paddle/grn-blank.png</href>
          </Icon>
          <color>ff43ffff</color>
        </IconStyle>
      </Style>
      <Point>
        <coordinates>3.01366165118539,43.7904211871839,0</coordinates>
      </Point>
    </Placemark>
    <Placemark>
      <Snippet maxLines="0"> </Snippet>
      <description> </description>
      <name></name>
      <Style>
        <IconStyle>
          <Icon>
            <href>https://maps.google.com/mapfiles/kml/paddle/grn-blank.png</href>
          </Icon>
          <color>ff43ffff</color>
        </IconStyle>
      </Style>
      <Point>
        <coordinates>3.04440348202365,43.7994733650133,0</coordinates>
      </Point>
    </Placemark>
    <Placemark>
      <Snippet maxLines="0"> </Snippet>
      <description> </description>
      <name></name>
      <Style>
        <IconStyle>
          <Icon>
            <href>https://maps.google.com/mapfiles/kml/paddle/grn-blank.png</href>
          </Icon>
          <color>ff43ffff</color>
        </IconStyle>
      </Style>
      <Point>
        <coordinates>-4.18287858575211,50.4802674175103,0</coordinates>
      </Point>
    </Placemark>
    <Placemark>
      <Snippet maxLines="0"> </Snippet>
      <description> </description>
      <name></name>
      <Style>
        <IconStyle>
          <Icon>
            <href>https://maps.google.com/mapfiles/kml/paddle/grn-blank.png</href>
          </Icon>
          <color>ff43ffff</color>
        </IconStyle>
      </Style>
      <Point>
        <coordinates>-3.18943654533279,53.2192763960991,0</coordinates>
      </Point>
    </Placemark>
    <Placemark>
      <Snippet maxLines="0"> </Snippet>
      <description> </description>
      <name></name>
      <Style>
        <IconStyle>
          <Icon>
            <href>https://maps.google.com/mapfiles/kml/paddle/grn-blank.png</href>
          </Icon>
          <color>ff43ffff</color>
        </IconStyle>
      </Style>
      <Point>
        <coordinates>-2.98097922935749,54.5415120001437,0</coordinates>
      </Point>
    </Placemark>
    <Placemark>
      <Snippet maxLines="0"> </Snippet>
      <description> </description>
      <name></name>
      <Style>
        <IconStyle>
          <Icon>
            <href>https://maps.google.com/mapfiles/kml/paddle/grn-blank.png</href>
          </Icon>
          <color>ff1bffff</color>
        </IconStyle>
      </Style>
      <Point>
        <coordinates>23.1169031357122,43.1223233997038,0</coordinates>
      </Point>
    </Placemark>
    <Placemark>
      <Snippet maxLines="0"> </Snippet>
      <description> </description>
      <name></name>
      <Style>
        <IconStyle>
          <Icon>
            <href>https://maps.google.com/mapfiles/kml/paddle/grn-blank.png</href>
          </Icon>
          <color>ff16ffff</color>
        </IconStyle>
      </Style>
      <Point>
        <coordinates>27.2569652172403,38.5521695822153,0</coordinates>
      </Point>
    </Placemark>
    <Placemark>
      <Snippet maxLines="0"> </Snippet>
      <description> </description>
      <name></name>
      <Style>
        <IconStyle>
          <Icon>
            <href>https://maps.google.com/mapfiles/kml/paddle/grn-blank.png</href>
          </Icon>
          <color>ff12ffff</color>
        </IconStyle>
      </Style>
      <Point>
        <coordinates>3.6556224933718,43.9345160183772,0</coordinates>
      </Point>
    </Placemark>
    <Placemark>
      <Snippet maxLines="0"> </Snippet>
      <description> </description>
      <name></name>
      <Style>
        <IconStyle>
          <Icon>
            <href>https://maps.google.com/mapfiles/kml/paddle/grn-blank.png</href>
          </Icon>
          <color>ff04ffff</color>
        </IconStyle>
      </Style>
      <Point>
        <coordinates>3.64676846348964,43.9291289940322,0</coordinates>
      </Point>
    </Placemark>
    <Placemark>
      <Snippet maxLines="0"> </Snippet>
      <description> </description>
      <name></name>
      <Style>
        <IconStyle>
          <Icon>
            <href>https://maps.google.com/mapfiles/kml/paddle/grn-blank.png</href>
          </Icon>
          <color>ff04ffff</color>
        </IconStyle>
      </Style>
      <Point>
        <coordinates>5.75977959044954,49.7900087593743,0</coordinates>
      </Point>
    </Placemark>
    <Placemark>
      <Snippet maxLines="0"> </Snippet>
      <description> </description>
      <name></name>
      <Style>
        <IconStyle>
          <Icon>
            <href>https://maps.google.com/mapfiles/kml/paddle/grn-blank.png</href>
          </Icon>
          <color>ff00f9ff</color>
        </IconStyle>
      </Style>
      <Point>
        <coordinates>24.1938737588365,42.5036414992775,0</coordinates>
      </Point>
    </Placemark>
    <Placemark>
      <Snippet maxLines="0"> </Snippet>
      <description> </description>
      <name></name>
      <Style>
        <IconStyle>
          <Icon>
            <href>https://maps.google.com/mapfiles/kml/paddle/grn-blank.png</href>
          </Icon>
          <color>ff00f6ff</color>
        </IconStyle>
      </Style>
      <Point>
        <coordinates>-3.65288562455679,50.6810470331005,0</coordinates>
      </Point>
    </Placemark>
    <Placemark>
      <Snippet maxLines="0"> </Snippet>
      <description> </description>
      <name></name>
      <Style>
        <IconStyle>
          <Icon>
            <href>https://maps.google.com/mapfiles/kml/paddle/grn-blank.png</href>
          </Icon>
          <color>ff00f0ff</color>
        </IconStyle>
      </Style>
      <Point>
        <coordinates>22.6912441102946,43.6213720173405,0</coordinates>
      </Point>
    </Placemark>
    <Placemark>
      <Snippet maxLines="0"> </Snippet>
      <description> </description>
      <name></name>
      <Style>
        <IconStyle>
          <Icon>
            <href>https://maps.google.com/mapfiles/kml/paddle/grn-blank.png</href>
          </Icon>
          <color>ff00e9ff</color>
        </IconStyle>
      </Style>
      <Point>
        <coordinates>-2.3664751093101,54.8056193733829,0</coordinates>
      </Point>
    </Placemark>
    <Placemark>
      <Snippet maxLines="0"> </Snippet>
      <description> </description>
      <name></name>
      <Style>
        <IconStyle>
          <Icon>
            <href>https://maps.google.com/mapfiles/kml/paddle/grn-blank.png</href>
          </Icon>
          <color>ff00e9ff</color>
        </IconStyle>
      </Style>
      <Point>
        <coordinates>4.84957289167959,50.4733893296377,0</coordinates>
      </Point>
    </Placemark>
    <Placemark>
      <Snippet maxLines="0"> </Snippet>
      <description> </description>
      <name></name>
      <Style>
        <IconStyle>
          <Icon>
            <href>https://maps.google.com/mapfiles/kml/paddle/grn-blank.png</href>
          </Icon>
          <color>ff00e6ff</color>
        </IconStyle>
      </Style>
      <Point>
        <coordinates>-2.08141287181962,54.7693219143115,0</coordinates>
      </Point>
    </Placemark>
    <Placemark>
      <Snippet maxLines="0"> </Snippet>
      <description> </description>
      <name></name>
      <Style>
        <IconStyle>
          <Icon>
            <href>https://maps.google.com/mapfiles/kml/paddle/grn-blank.png</href>
          </Icon>
          <color>ff00e6ff</color>
        </IconStyle>
      </Style>
      <Point>
        <coordinates>-2.98642598381145,54.5518305867247,0</coordinates>
      </Point>
    </Placemark>
    <Placemark>
      <Snippet maxLines="0"> </Snippet>
      <description> </description>
      <name></name>
      <Style>
        <IconStyle>
          <Icon>
            <href>https://maps.google.com/mapfiles/kml/paddle/grn-blank.png</href>
          </Icon>
          <color>ff00e3ff</color>
        </IconStyle>
      </Style>
      <Point>
        <coordinates>22.883949910259,43.379844854176,0</coordinates>
      </Point>
    </Placemark>
    <Placemark>
      <Snippet maxLines="0"> </Snippet>
      <description> </description>
      <name></name>
      <Style>
        <IconStyle>
          <Icon>
            <href>https://maps.google.com/mapfiles/kml/paddle/grn-blank.png</href>
          </Icon>
          <color>ff00d7ff</color>
        </IconStyle>
      </Style>
      <Point>
        <coordinates>-6.21994963497544,57.2137837221913,0</coordinates>
      </Point>
    </Placemark>
    <Placemark>
      <Snippet maxLines="0"> </Snippet>
      <description> </description>
      <name></name>
      <Style>
        <IconStyle>
          <Icon>
            <href>https://maps.google.com/mapfiles/kml/paddle/grn-blank.png</href>
          </Icon>
          <color>ff00d1ff</color>
        </IconStyle>
      </Style>
      <Point>
        <coordinates>11.0515801747255,46.9175261484047,0</coordinates>
      </Point>
    </Placemark>
    <Placemark>
      <Snippet maxLines="0"> </Snippet>
      <description> </description>
      <name></name>
      <Style>
        <IconStyle>
          <Icon>
            <href>https://maps.google.com/mapfiles/kml/paddle/grn-blank.png</href>
          </Icon>
          <color>ff00ceff</color>
        </IconStyle>
      </Style>
      <Point>
        <coordinates>23.9937004073948,42.830226329783,0</coordinates>
      </Point>
    </Placemark>
    <Placemark>
      <Snippet maxLines="0"> </Snippet>
      <description> </description>
      <name></name>
      <Style>
        <IconStyle>
          <Icon>
            <href>https://maps.google.com/mapfiles/kml/paddle/grn-blank.png</href>
          </Icon>
          <color>ff00cbff</color>
        </IconStyle>
      </Style>
      <Point>
        <coordinates>8.6398119948229,51.3735476133271,0</coordinates>
      </Point>
    </Placemark>
    <Placemark>
      <Snippet maxLines="0"> </Snippet>
      <description> </description>
      <name></name>
      <Style>
        <IconStyle>
          <Icon>
            <href>https://maps.google.com/mapfiles/kml/paddle/grn-blank.png</href>
          </Icon>
          <color>ff00c2ff</color>
        </IconStyle>
      </Style>
      <Point>
        <coordinates>9.35557031593136,39.3454862017236,0</coordinates>
      </Point>
    </Placemark>
    <Placemark>
      <Snippet maxLines="0"> </Snippet>
      <description> </description>
      <name></name>
      <Style>
        <IconStyle>
          <Icon>
            <href>https://maps.google.com/mapfiles/kml/paddle/grn-blank.png</href>
          </Icon>
          <color>ff00beff</color>
        </IconStyle>
      </Style>
      <Point>
        <coordinates>7.90000456221175,46.5195187558141,0</coordinates>
      </Point>
    </Placemark>
    <Placemark>
      <Snippet maxLines="0"> </Snippet>
      <description> </description>
      <name></name>
      <Style>
        <IconStyle>
          <Icon>
            <href>https://maps.google.com/mapfiles/kml/paddle/grn-blank.png</href>
          </Icon>
          <color>ff00beff</color>
        </IconStyle>
      </Style>
      <Point>
        <coordinates>3.62995080846368,43.9314305566254,0</coordinates>
      </Point>
    </Placemark>
    <Placemark>
      <Snippet maxLines="0"> </Snippet>
      <description> </description>
      <name></name>
      <Style>
        <IconStyle>
          <Icon>
            <href>https://maps.google.com/mapfiles/kml/paddle/grn-blank.png</href>
          </Icon>
          <color>ff00bbff</color>
        </IconStyle>
      </Style>
      <Point>
        <coordinates>-5.57940566656836,56.6968670090196,0</coordinates>
      </Point>
    </Placemark>
    <Placemark>
      <Snippet maxLines="0"> </Snippet>
      <description> </description>
      <name></name>
      <Style>
        <IconStyle>
          <Icon>
            <href>https://maps.google.com/mapfiles/kml/paddle/grn-blank.png</href>
          </Icon>
          <color>ff00b8ff</color>
        </IconStyle>
      </Style>
      <Point>
        <coordinates>-3.14789759771055,48.0135238911713,0</coordinates>
      </Point>
    </Placemark>
    <Placemark>
      <Snippet maxLines="0"> </Snippet>
      <description> </description>
      <name></name>
      <Style>
        <IconStyle>
          <Icon>
            <href>https://maps.google.com/mapfiles/kml/paddle/grn-blank.png</href>
          </Icon>
          <color>ff00b5ff</color>
        </IconStyle>
      </Style>
      <Point>
        <coordinates>6.61530915405109,50.5545893653197,0</coordinates>
      </Point>
    </Placemark>
    <Placemark>
      <Snippet maxLines="0"> </Snippet>
      <description> </description>
      <name></name>
      <Style>
        <IconStyle>
          <Icon>
            <href>https://maps.google.com/mapfiles/kml/paddle/grn-blank.png</href>
          </Icon>
          <color>ff00a6ff</color>
        </IconStyle>
      </Style>
      <Point>
        <coordinates>22.7431075458792,43.4792317560384,0</coordinates>
      </Point>
    </Placemark>
    <Placemark>
      <Snippet maxLines="0"> </Snippet>
      <description> </description>
      <name></name>
      <Style>
        <IconStyle>
          <Icon>
            <href>https://maps.google.com/mapfiles/kml/paddle/grn-blank.png</href>
          </Icon>
          <color>ff00a6ff</color>
        </IconStyle>
      </Style>
      <Point>
        <coordinates>22.9121606705254,36.6997670208806,0</coordinates>
      </Point>
    </Placemark>
    <Placemark>
      <Snippet maxLines="0"> </Snippet>
      <description> </description>
      <name></name>
      <Style>
        <IconStyle>
          <Icon>
            <href>https://maps.google.com/mapfiles/kml/paddle/grn-blank.png</href>
          </Icon>
          <color>ff00a3ff</color>
        </IconStyle>
      </Style>
      <Point>
        <coordinates>-4.24843709016478,50.5222663191318,0</coordinates>
      </Point>
    </Placemark>
    <Placemark>
      <Snippet maxLines="0"> </Snippet>
      <description> </description>
      <name></name>
      <Style>
        <IconStyle>
          <Icon>
            <href>https://maps.google.com/mapfiles/kml/paddle/grn-blank.png</href>
          </Icon>
          <color>ff009dff</color>
        </IconStyle>
      </Style>
      <Point>
        <coordinates>6.42394889626312,50.778900146586,0</coordinates>
      </Point>
    </Placemark>
    <Placemark>
      <Snippet maxLines="0"> </Snippet>
      <description> </description>
      <name></name>
      <Style>
        <IconStyle>
          <Icon>
            <href>https://maps.google.com/mapfiles/kml/paddle/grn-blank.png</href>
          </Icon>
          <color>ff009aff</color>
        </IconStyle>
      </Style>
      <Point>
        <coordinates>22.8337655217172,37.2380392915935,0</coordinates>
      </Point>
    </Placemark>
    <Placemark>
      <Snippet maxLines="0"> </Snippet>
      <description> </description>
      <name></name>
      <Style>
        <IconStyle>
          <Icon>
            <href>https://maps.google.com/mapfiles/kml/paddle/grn-blank.png</href>
          </Icon>
          <color>ff0097ff</color>
        </IconStyle>
      </Style>
      <Point>
        <coordinates>7.87407609154583,51.2158053769978,0</coordinates>
      </Point>
    </Placemark>
    <Placemark>
      <Snippet maxLines="0"> </Snippet>
      <description> </description>
      <name></name>
      <Style>
        <IconStyle>
          <Icon>
            <href>https://maps.google.com/mapfiles/kml/paddle/grn-blank.png</href>
          </Icon>
          <color>ff0090ff</color>
        </IconStyle>
      </Style>
      <Point>
        <coordinates>3.65358722968792,43.940029693699,0</coordinates>
      </Point>
    </Placemark>
    <Placemark>
      <Snippet maxLines="0"> </Snippet>
      <description> </description>
      <name></name>
      <Style>
        <IconStyle>
          <Icon>
            <href>https://maps.google.com/mapfiles/kml/paddle/grn-blank.png</href>
          </Icon>
          <color>ff008dff</color>
        </IconStyle>
      </Style>
      <Point>
        <coordinates>3.65413810925264,43.9257183691907,0</coordinates>
      </Point>
    </Placemark>
    <Placemark>
      <Snippet maxLines="0"> </Snippet>
      <description> </description>
      <name></name>
      <Style>
        <IconStyle>
          <Icon>
            <href>https://maps.google.com/mapfiles/kml/paddle/grn-blank.png</href>
          </Icon>
          <color>ff008aff</color>
        </IconStyle>
      </Style>
      <Point>
        <coordinates>3.65206053406001,43.9300163356501,0</coordinates>
      </Point>
    </Placemark>
    <Placemark>
      <Snippet maxLines="0"> </Snippet>
      <description> </description>
      <name></name>
      <Style>
        <IconStyle>
          <Icon>
            <href>https://maps.google.com/mapfiles/kml/paddle/grn-blank.png</href>
          </Icon>
          <color>ff0087ff</color>
        </IconStyle>
      </Style>
      <Point>
        <coordinates>-2.97929813801512,54.5520165836615,0</coordinates>
      </Point>
    </Placemark>
    <Placemark>
      <Snippet maxLines="0"> </Snippet>
      <description> </description>
      <name></name>
      <Style>
        <IconStyle>
          <Icon>
            <href>https://maps.google.com/mapfiles/kml/paddle/grn-blank.png</href>
          </Icon>
          <color>ff0087ff</color>
        </IconStyle>
      </Style>
      <Point>
        <coordinates>24.1902982306919,42.5118331024179,0</coordinates>
      </Point>
    </Placemark>
    <Placemark>
      <Snippet maxLines="0"> </Snippet>
      <description> </description>
      <name></name>
      <Style>
        <IconStyle>
          <Icon>
            <href>https://maps.google.com/mapfiles/kml/paddle/grn-blank.png</href>
          </Icon>
          <color>ff0084ff</color>
        </IconStyle>
      </Style>
      <Point>
        <coordinates>7.30099545340427,49.7167305607184,0</coordinates>
      </Point>
    </Placemark>
    <Placemark>
      <Snippet maxLines="0"> </Snippet>
      <description> </description>
      <name></name>
      <Style>
        <IconStyle>
          <Icon>
            <href>https://maps.google.com/mapfiles/kml/paddle/grn-blank.png</href>
          </Icon>
          <color>ff0081ff</color>
        </IconStyle>
      </Style>
      <Point>
        <coordinates>11.8467037950032,46.3028220185652,0</coordinates>
      </Point>
    </Placemark>
    <Placemark>
      <Snippet maxLines="0"> </Snippet>
      <description> </description>
      <name></name>
      <Style>
        <IconStyle>
          <Icon>
            <href>https://maps.google.com/mapfiles/kml/paddle/grn-blank.png</href>
          </Icon>
          <color>ff007bff</color>
        </IconStyle>
      </Style>
      <Point>
        <coordinates>7.90538462033489,46.5304087610328,0</coordinates>
      </Point>
    </Placemark>
    <Placemark>
      <Snippet maxLines="0"> </Snippet>
      <description> </description>
      <name></name>
      <Style>
        <IconStyle>
          <Icon>
            <href>https://maps.google.com/mapfiles/kml/paddle/grn-blank.png</href>
          </Icon>
          <color>ff0075ff</color>
        </IconStyle>
      </Style>
      <Point>
        <coordinates>-2.25374502239674,55.0069188802341,0</coordinates>
      </Point>
    </Placemark>
    <Placemark>
      <Snippet maxLines="0"> </Snippet>
      <description> </description>
      <name></name>
      <Style>
        <IconStyle>
          <Icon>
            <href>https://maps.google.com/mapfiles/kml/paddle/grn-blank.png</href>
          </Icon>
          <color>ff0075ff</color>
        </IconStyle>
      </Style>
      <Point>
        <coordinates>-4.64170132872392,48.0207911009678,0</coordinates>
      </Point>
    </Placemark>
    <Placemark>
      <Snippet maxLines="0"> </Snippet>
      <description> </description>
      <name></name>
      <Style>
        <IconStyle>
          <Icon>
            <href>https://maps.google.com/mapfiles/kml/paddle/grn-blank.png</href>
          </Icon>
          <color>ff0072ff</color>
        </IconStyle>
      </Style>
      <Point>
        <coordinates>-4.65694091930685,48.0285076089782,0</coordinates>
      </Point>
    </Placemark>
    <Placemark>
      <Snippet maxLines="0"> </Snippet>
      <description> </description>
      <name></name>
      <Style>
        <IconStyle>
          <Icon>
            <href>https://maps.google.com/mapfiles/kml/paddle/grn-blank.png</href>
          </Icon>
          <color>ff0072ff</color>
        </IconStyle>
      </Style>
      <Point>
        <coordinates>22.6459048057557,42.829526777799,0</coordinates>
      </Point>
    </Placemark>
    <Placemark>
      <Snippet maxLines="0"> </Snippet>
      <description> </description>
      <name></name>
      <Style>
        <IconStyle>
          <Icon>
            <href>https://maps.google.com/mapfiles/kml/paddle/grn-blank.png</href>
          </Icon>
          <color>ff006fff</color>
        </IconStyle>
      </Style>
      <Point>
        <coordinates>10.7955071415444,47.3106866372113,0</coordinates>
      </Point>
    </Placemark>
    <Placemark>
      <Snippet maxLines="0"> </Snippet>
      <description> </description>
      <name></name>
      <Style>
        <IconStyle>
          <Icon>
            <href>https://maps.google.com/mapfiles/kml/paddle/grn-blank.png</href>
          </Icon>
          <color>ff0068ff</color>
        </IconStyle>
      </Style>
      <Point>
        <coordinates>6.0680680748548,50.8978816424338,0</coordinates>
      </Point>
    </Placemark>
    <Placemark>
      <Snippet maxLines="0"> </Snippet>
      <description> </description>
      <name></name>
      <Style>
        <IconStyle>
          <Icon>
            <href>https://maps.google.com/mapfiles/kml/paddle/grn-blank.png</href>
          </Icon>
          <color>ff0062ff</color>
        </IconStyle>
      </Style>
      <Point>
        <coordinates>-0.0164018203593909,42.7393573415461,0</coordinates>
      </Point>
    </Placemark>
    <Placemark>
      <Snippet maxLines="0"> </Snippet>
      <description> </description>
      <name></name>
      <Style>
        <IconStyle>
          <Icon>
            <href>https://maps.google.com/mapfiles/kml/paddle/grn-blank.png</href>
          </Icon>
          <color>ff0059ff</color>
        </IconStyle>
      </Style>
      <Point>
        <coordinates>19.4300301347053,48.9345587619358,0</coordinates>
      </Point>
    </Placemark>
    <Placemark>
      <Snippet maxLines="0"> </Snippet>
      <description> </description>
      <name></name>
      <Style>
        <IconStyle>
          <Icon>
            <href>https://maps.google.com/mapfiles/kml/paddle/grn-blank.png</href>
          </Icon>
          <color>ff0056ff</color>
        </IconStyle>
      </Style>
      <Point>
        <coordinates>7.04744599555728,46.1676913825758,0</coordinates>
      </Point>
    </Placemark>
    <Placemark>
      <Snippet maxLines="0"> </Snippet>
      <description> </description>
      <name></name>
      <Style>
        <IconStyle>
          <Icon>
            <href>https://maps.google.com/mapfiles/kml/paddle/grn-blank.png</href>
          </Icon>
          <color>ff0050ff</color>
        </IconStyle>
      </Style>
      <Point>
        <coordinates>9.3562866765237,39.3517088709391,0</coordinates>
      </Point>
    </Placemark>
    <Placemark>
      <Snippet maxLines="0"> </Snippet>
      <description> </description>
      <name></name>
      <Style>
        <IconStyle>
          <Icon>
            <href>https://maps.google.com/mapfiles/kml/paddle/grn-blank.png</href>
          </Icon>
          <color>ff004aff</color>
        </IconStyle>
      </Style>
      <Point>
        <coordinates>28.0024165825042,43.4212499159541,0</coordinates>
      </Point>
    </Placemark>
    <Placemark>
      <Snippet maxLines="0"> </Snippet>
      <description> </description>
      <name></name>
      <Style>
        <IconStyle>
          <Icon>
            <href>https://maps.google.com/mapfiles/kml/paddle/grn-blank.png</href>
          </Icon>
          <color>ff0047ff</color>
        </IconStyle>
      </Style>
      <Point>
        <coordinates>3.62485993236336,43.9148152295954,0</coordinates>
      </Point>
    </Placemark>
    <Placemark>
      <Snippet maxLines="0"> </Snippet>
      <description> </description>
      <name></name>
      <Style>
        <IconStyle>
          <Icon>
            <href>https://maps.google.com/mapfiles/kml/paddle/grn-blank.png</href>
          </Icon>
          <color>ff003dff</color>
        </IconStyle>
      </Style>
      <Point>
        <coordinates>10.5709327051106,46.8836993695293,0</coordinates>
      </Point>
    </Placemark>
    <Placemark>
      <Snippet maxLines="0"> </Snippet>
      <description> </description>
      <name></name>
      <Style>
        <IconStyle>
          <Icon>
            <href>https://maps.google.com/mapfiles/kml/paddle/grn-blank.png</href>
          </Icon>
          <color>ff003aff</color>
        </IconStyle>
      </Style>
      <Point>
        <coordinates>8.64113516187686,51.371139491908,0</coordinates>
      </Point>
    </Placemark>
    <Placemark>
      <Snippet maxLines="0"> </Snippet>
      <description> </description>
      <name></name>
      <Style>
        <IconStyle>
          <Icon>
            <href>https://maps.google.com/mapfiles/kml/paddle/grn-blank.png</href>
          </Icon>
          <color>ff003aff</color>
        </IconStyle>
      </Style>
      <Point>
        <coordinates>8.65104077773798,51.375409676457,0</coordinates>
      </Point>
    </Placemark>
    <Placemark>
      <Snippet maxLines="0"> </Snippet>
      <description> </description>
      <name></name>
      <Style>
        <IconStyle>
          <Icon>
            <href>https://maps.google.com/mapfiles/kml/paddle/grn-blank.png</href>
          </Icon>
          <color>ff0037ff</color>
        </IconStyle>
      </Style>
      <Point>
        <coordinates>7.90327561865856,46.5267216557355,0</coordinates>
      </Point>
    </Placemark>
    <Placemark>
      <Snippet maxLines="0"> </Snippet>
      <description> </description>
      <name></name>
      <Style>
        <IconStyle>
          <Icon>
            <href>https://maps.google.com/mapfiles/kml/paddle/grn-blank.png</href>
          </Icon>
          <color>ff0034ff</color>
        </IconStyle>
      </Style>
      <Point>
        <coordinates>-5.45647453285886,50.1234917218816,0</coordinates>
      </Point>
    </Placemark>
    <Placemark>
      <Snippet maxLines="0"> </Snippet>
      <description> </description>
      <name></name>
      <Style>
        <IconStyle>
          <Icon>
            <href>https://maps.google.com/mapfiles/kml/paddle/grn-blank.png</href>
          </Icon>
          <color>ff0034ff</color>
        </IconStyle>
      </Style>
      <Point>
        <coordinates>-4.73222278732869,50.3398122344618,0</coordinates>
      </Point>
    </Placemark>
    <Placemark>
      <Snippet maxLines="0"> </Snippet>
      <description> </description>
      <name></name>
      <Style>
        <IconStyle>
          <Icon>
            <href>https://maps.google.com/mapfiles/kml/paddle/grn-blank.png</href>
          </Icon>
          <color>ff002eff</color>
        </IconStyle>
      </Style>
      <Point>
        <coordinates>11.3681393034138,47.2812933627215,0</coordinates>
      </Point>
    </Placemark>
    <Placemark>
      <Snippet maxLines="0"> </Snippet>
      <description> </description>
      <name></name>
      <Style>
        <IconStyle>
          <Icon>
            <href>https://maps.google.com/mapfiles/kml/paddle/grn-blank.png</href>
          </Icon>
          <color>ff002bff</color>
        </IconStyle>
      </Style>
      <Point>
        <coordinates>19.6182899453411,43.3872139479433,0</coordinates>
      </Point>
    </Placemark>
    <Placemark>
      <Snippet maxLines="0"> </Snippet>
      <description> </description>
      <name></name>
      <Style>
        <IconStyle>
          <Icon>
            <href>https://maps.google.com/mapfiles/kml/paddle/grn-blank.png</href>
          </Icon>
          <color>ff0028ff</color>
        </IconStyle>
      </Style>
      <Point>
        <coordinates>27.175771791969,38.416082018099,0</coordinates>
      </Point>
    </Placemark>
    <Placemark>
      <Snippet maxLines="0"> </Snippet>
      <description> </description>
      <name></name>
      <Style>
        <IconStyle>
          <Icon>
            <href>https://maps.google.com/mapfiles/kml/paddle/grn-blank.png</href>
          </Icon>
          <color>ff0025ff</color>
        </IconStyle>
      </Style>
      <Point>
        <coordinates>7.90194918233802,46.5273429153824,0</coordinates>
      </Point>
    </Placemark>
    <Placemark>
      <Snippet maxLines="0"> </Snippet>
      <description> </description>
      <name></name>
      <Style>
        <IconStyle>
          <Icon>
            <href>https://maps.google.com/mapfiles/kml/paddle/grn-blank.png</href>
          </Icon>
          <color>ff001fff</color>
        </IconStyle>
      </Style>
      <Point>
        <coordinates>7.89938359530229,46.5316993529196,0</coordinates>
      </Point>
    </Placemark>
    <Placemark>
      <Snippet maxLines="0"> </Snippet>
      <description> </description>
      <name></name>
      <Style>
        <IconStyle>
          <Icon>
            <href>https://maps.google.com/mapfiles/kml/paddle/grn-blank.png</href>
          </Icon>
          <color>ff001fff</color>
        </IconStyle>
      </Style>
      <Point>
        <coordinates>7.00878961860634,46.1037984839711,0</coordinates>
      </Point>
    </Placemark>
    <Placemark>
      <Snippet maxLines="0"> </Snippet>
      <description> </description>
      <name></name>
      <Style>
        <IconStyle>
          <Icon>
            <href>https://maps.google.com/mapfiles/kml/paddle/grn-blank.png</href>
          </Icon>
          <color>ff001cff</color>
        </IconStyle>
      </Style>
      <Point>
        <coordinates>-2.93128387699792,48.3143961888388,0</coordinates>
      </Point>
    </Placemark>
    <Placemark>
      <Snippet maxLines="0"> </Snippet>
      <description> </description>
      <name></name>
      <Style>
        <IconStyle>
          <Icon>
            <href>https://maps.google.com/mapfiles/kml/paddle/grn-blank.png</href>
          </Icon>
          <color>ff001cff</color>
        </IconStyle>
      </Style>
      <Point>
        <coordinates>-2.91217267653335,48.3486470050138,0</coordinates>
      </Point>
    </Placemark>
    <Placemark>
      <Snippet maxLines="0"> </Snippet>
      <description> </description>
      <name></name>
      <Style>
        <IconStyle>
          <Icon>
            <href>https://maps.google.com/mapfiles/kml/paddle/grn-blank.png</href>
          </Icon>
          <color>ff0019ff</color>
        </IconStyle>
      </Style>
      <Point>
        <coordinates>24.1379780446306,42.9518500073027,0</coordinates>
      </Point>
    </Placemark>
    <Placemark>
      <Snippet maxLines="0"> </Snippet>
      <description> </description>
      <name></name>
      <Style>
        <IconStyle>
          <Icon>
            <href>https://maps.google.com/mapfiles/kml/paddle/grn-blank.png</href>
          </Icon>
          <color>ff0019ff</color>
        </IconStyle>
      </Style>
      <Point>
        <coordinates>23.4892372979054,43.0315208644586,0</coordinates>
      </Point>
    </Placemark>
    <Placemark>
      <Snippet maxLines="0"> </Snippet>
      <description> </description>
      <name></name>
      <Style>
        <IconStyle>
          <Icon>
            <href>https://maps.google.com/mapfiles/kml/paddle/grn-blank.png</href>
          </Icon>
          <color>ff0016ff</color>
        </IconStyle>
      </Style>
      <Point>
        <coordinates>-2.36556277205774,54.7978267333352,0</coordinates>
      </Point>
    </Placemark>
    <Placemark>
      <Snippet maxLines="0"> </Snippet>
      <description> </description>
      <name></name>
      <Style>
        <IconStyle>
          <Icon>
            <href>https://maps.google.com/mapfiles/kml/paddle/grn-blank.png</href>
          </Icon>
          <color>ff0012ff</color>
        </IconStyle>
      </Style>
      <Point>
        <coordinates>22.8582148744746,36.8091919266219,0</coordinates>
      </Point>
    </Placemark>
    <Placemark>
      <Snippet maxLines="0"> </Snippet>
      <description> </description>
      <name></name>
      <Style>
        <IconStyle>
          <Icon>
            <href>https://maps.google.com/mapfiles/kml/paddle/grn-blank.png</href>
          </Icon>
          <color>ff000fff</color>
        </IconStyle>
      </Style>
      <Point>
        <coordinates>22.8484136647471,37.2376303422053,0</coordinates>
      </Point>
    </Placemark>
    <Placemark>
      <Snippet maxLines="0"> </Snippet>
      <description> </description>
      <name></name>
      <Style>
        <IconStyle>
          <Icon>
            <href>https://maps.google.com/mapfiles/kml/paddle/grn-blank.png</href>
          </Icon>
          <color>ff0009ff</color>
        </IconStyle>
      </Style>
      <Point>
        <coordinates>-2.90967429443807,48.3562986808996,0</coordinates>
      </Point>
    </Placemark>
    <Placemark>
      <Snippet maxLines="0"> </Snippet>
      <description> </description>
      <name></name>
      <Style>
        <IconStyle>
          <Icon>
            <href>https://maps.google.com/mapfiles/kml/paddle/grn-blank.png</href>
          </Icon>
          <color>ff0006ff</color>
        </IconStyle>
      </Style>
      <Point>
        <coordinates>11.2769200415588,47.2224538642702,0</coordinates>
      </Point>
    </Placemark>
    <Placemark>
      <Snippet maxLines="0"> </Snippet>
      <description> </description>
      <name></name>
      <Style>
        <IconStyle>
          <Icon>
            <href>https://maps.google.com/mapfiles/kml/paddle/grn-blank.png</href>
          </Icon>
          <color>ff0006ff</color>
        </IconStyle>
      </Style>
      <Point>
        <coordinates>8.53260775372531,51.360188657948,0</coordinates>
      </Point>
    </Placemark>
    <Placemark>
      <Snippet maxLines="0"> </Snippet>
      <description> </description>
      <name></name>
      <Style>
        <IconStyle>
          <Icon>
            <href>https://maps.google.com/mapfiles/kml/paddle/grn-blank.png</href>
          </Icon>
          <color>ff0006ff</color>
        </IconStyle>
      </Style>
      <Point>
        <coordinates>-4.14885050366366,50.4699204216502,0</coordinates>
      </Point>
    </Placemark>
    <Placemark>
      <Snippet maxLines="0"> </Snippet>
      <description> </description>
      <name></name>
      <Style>
        <IconStyle>
          <Icon>
            <href>https://maps.google.com/mapfiles/kml/paddle/grn-blank.png</href>
          </Icon>
          <color>ff0006ff</color>
        </IconStyle>
      </Style>
      <Point>
        <coordinates>-4.17832869439531,50.4823745970119,0</coordinates>
      </Point>
    </Placemark>
    <Placemark>
      <Snippet maxLines="0"> </Snippet>
      <description> </description>
      <name></name>
      <Style>
        <IconStyle>
          <Icon>
            <href>https://maps.google.com/mapfiles/kml/paddle/grn-blank.png</href>
          </Icon>
          <color>ff0003ff</color>
        </IconStyle>
      </Style>
      <Point>
        <coordinates>22.862510516687,36.8035155111698,0</coordinates>
      </Point>
    </Placemark>
    <Placemark>
      <Snippet maxLines="0"> </Snippet>
      <description> </description>
      <name></name>
      <Style>
        <IconStyle>
          <Icon>
            <href>https://maps.google.com/mapfiles/kml/paddle/grn-blank.png</href>
          </Icon>
          <color>ff0000ff</color>
        </IconStyle>
      </Style>
      <Point>
        <coordinates>-4.18752269268559,50.4804475647806,0</coordinates>
      </Point>
    </Placemark>
    <Placemark>
      <Snippet maxLines="0"> </Snippet>
      <description> </description>
      <name></name>
      <Style>
        <IconStyle>
          <Icon>
            <href>https://maps.google.com/mapfiles/kml/paddle/grn-blank.png</href>
          </Icon>
          <color>ff0000ff</color>
        </IconStyle>
      </Style>
      <Point>
        <coordinates>-5.12385184846876,50.2389554510517,0</coordinates>
      </Point>
    </Placemark>
    <Placemark>
      <Snippet maxLines="0"> </Snippet>
      <description> </description>
      <name></name>
      <Style>
        <IconStyle>
          <Icon>
            <href>https://maps.google.com/mapfiles/kml/paddle/grn-blank.png</href>
          </Icon>
          <color>ff0000ff</color>
        </IconStyle>
      </Style>
      <Point>
        <coordinates>8.31699487330127,40.5383217543844,0</coordinates>
      </Point>
    </Placemark>
    <Placemark>
      <Snippet maxLines="0"> </Snippet>
      <description> </description>
      <name></name>
      <Style>
        <IconStyle>
          <Icon>
            <href>https://maps.google.com/mapfiles/kml/paddle/grn-blank.png</href>
          </Icon>
          <color>ff0000ff</color>
        </IconStyle>
      </Style>
      <Point>
        <coordinates>22.677360965039,43.6233292025022,0</coordinates>
      </Point>
    </Placemark>
    <Placemark>
      <Snippet maxLines="0"> </Snippet>
      <description> </description>
      <name></name>
      <Style>
        <IconStyle>
          <Icon>
            <href>https://maps.google.com/mapfiles/kml/paddle/grn-blank.png</href>
          </Icon>
          <color>ff0000f9</color>
        </IconStyle>
      </Style>
      <Point>
        <coordinates>3.63893881998214,43.9194003182079,0</coordinates>
      </Point>
    </Placemark>
    <Placemark>
      <Snippet maxLines="0"> </Snippet>
      <description> </description>
      <name></name>
      <Style>
        <IconStyle>
          <Icon>
            <href>https://maps.google.com/mapfiles/kml/paddle/grn-blank.png</href>
          </Icon>
          <color>ff0000f3</color>
        </IconStyle>
      </Style>
      <Point>
        <coordinates>13.4628854801898,46.6254603345901,0</coordinates>
      </Point>
    </Placemark>
    <Placemark>
      <Snippet maxLines="0"> </Snippet>
      <description> </description>
      <name></name>
      <Style>
        <IconStyle>
          <Icon>
            <href>https://maps.google.com/mapfiles/kml/paddle/grn-blank.png</href>
          </Icon>
          <color>ff0000f0</color>
        </IconStyle>
      </Style>
      <Point>
        <coordinates>23.4404694461384,43.0446949699786,0</coordinates>
      </Point>
    </Placemark>
    <Placemark>
      <Snippet maxLines="0"> </Snippet>
      <description> </description>
      <name></name>
      <Style>
        <IconStyle>
          <Icon>
            <href>https://maps.google.com/mapfiles/kml/paddle/grn-blank.png</href>
          </Icon>
          <color>ff0000ed</color>
        </IconStyle>
      </Style>
      <Point>
        <coordinates>22.8670700990872,36.7116928225073,0</coordinates>
      </Point>
    </Placemark>
    <Placemark>
      <Snippet maxLines="0"> </Snippet>
      <description> </description>
      <name></name>
      <Style>
        <IconStyle>
          <Icon>
            <href>https://maps.google.com/mapfiles/kml/paddle/grn-blank.png</href>
          </Icon>
          <color>ff0000e9</color>
        </IconStyle>
      </Style>
      <Point>
        <coordinates>0.0135376850526742,42.7220633674139,0</coordinates>
      </Point>
    </Placemark>
    <Placemark>
      <Snippet maxLines="0"> </Snippet>
      <description> </description>
      <name></name>
      <Style>
        <IconStyle>
          <Icon>
            <href>https://maps.google.com/mapfiles/kml/paddle/grn-blank.png</href>
          </Icon>
          <color>ff0000e6</color>
        </IconStyle>
      </Style>
      <Point>
        <coordinates>-1.70335257371975,48.0298869771679,0</coordinates>
      </Point>
    </Placemark>
    <Placemark>
      <Snippet maxLines="0"> </Snippet>
      <description> </description>
      <name></name>
      <Style>
        <IconStyle>
          <Icon>
            <href>https://maps.google.com/mapfiles/kml/paddle/grn-blank.png</href>
          </Icon>
          <color>ff0000e6</color>
        </IconStyle>
      </Style>
      <Point>
        <coordinates>22.8393599872234,41.2185007979815,0</coordinates>
      </Point>
    </Placemark>
    <Placemark>
      <Snippet maxLines="0"> </Snippet>
      <description> </description>
      <name></name>
      <Style>
        <IconStyle>
          <Icon>
            <href>https://maps.google.com/mapfiles/kml/paddle/grn-blank.png</href>
          </Icon>
          <color>ff0000e0</color>
        </IconStyle>
      </Style>
      <Point>
        <coordinates>11.0532506224442,46.0902936855308,0</coordinates>
      </Point>
    </Placemark>
    <Placemark>
      <Snippet maxLines="0"> </Snippet>
      <description> </description>
      <name></name>
      <Style>
        <IconStyle>
          <Icon>
            <href>https://maps.google.com/mapfiles/kml/paddle/grn-blank.png</href>
          </Icon>
          <color>ff0000e0</color>
        </IconStyle>
      </Style>
      <Point>
        <coordinates>6.74993931385917,50.3378197896856,0</coordinates>
      </Point>
    </Placemark>
    <Placemark>
      <Snippet maxLines="0"> </Snippet>
      <description> </description>
      <name></name>
      <Style>
        <IconStyle>
          <Icon>
            <href>https://maps.google.com/mapfiles/kml/paddle/grn-blank.png</href>
          </Icon>
          <color>ff0000dd</color>
        </IconStyle>
      </Style>
      <Point>
        <coordinates>6.28803511401841,50.7624181915658,0</coordinates>
      </Point>
    </Placemark>
    <Placemark>
      <Snippet maxLines="0"> </Snippet>
      <description> </description>
      <name></name>
      <Style>
        <IconStyle>
          <Icon>
            <href>https://maps.google.com/mapfiles/kml/paddle/grn-blank.png</href>
          </Icon>
          <color>ff0000d1</color>
        </IconStyle>
      </Style>
      <Point>
        <coordinates>6.63540921951589,50.5786011316264,0</coordinates>
      </Point>
    </Placemark>
    <Placemark>
      <Snippet maxLines="0"> </Snippet>
      <description> </description>
      <name></name>
      <Style>
        <IconStyle>
          <Icon>
            <href>https://maps.google.com/mapfiles/kml/paddle/grn-blank.png</href>
          </Icon>
          <color>ff0000cb</color>
        </IconStyle>
      </Style>
      <Point>
        <coordinates>-3.2117720983646,48.1990127895815,0</coordinates>
      </Point>
    </Placemark>
    <Placemark>
      <Snippet maxLines="0"> </Snippet>
      <description> </description>
      <name></name>
      <Style>
        <IconStyle>
          <Icon>
            <href>https://maps.google.com/mapfiles/kml/paddle/grn-blank.png</href>
          </Icon>
          <color>ff0000c8</color>
        </IconStyle>
      </Style>
      <Point>
        <coordinates>22.8433690420013,37.2489381114158,0</coordinates>
      </Point>
    </Placemark>
    <Placemark>
      <Snippet maxLines="0"> </Snippet>
      <description> </description>
      <name></name>
      <Style>
        <IconStyle>
          <Icon>
            <href>https://maps.google.com/mapfiles/kml/paddle/grn-blank.png</href>
          </Icon>
          <color>ff0000c5</color>
        </IconStyle>
      </Style>
      <Point>
        <coordinates>-5.61951308088318,50.1112244478497,0</coordinates>
      </Point>
    </Placemark>
    <Placemark>
      <Snippet maxLines="0"> </Snippet>
      <description> </description>
      <name></name>
      <Style>
        <IconStyle>
          <Icon>
            <href>https://maps.google.com/mapfiles/kml/paddle/grn-blank.png</href>
          </Icon>
          <color>ff0000c5</color>
        </IconStyle>
      </Style>
      <Point>
        <coordinates>22.8615926864087,36.8072178911508,0</coordinates>
      </Point>
    </Placemark>
    <Placemark>
      <Snippet maxLines="0"> </Snippet>
      <description> </description>
      <name></name>
      <Style>
        <IconStyle>
          <Icon>
            <href>https://maps.google.com/mapfiles/kml/paddle/grn-blank.png</href>
          </Icon>
          <color>ff0000c5</color>
        </IconStyle>
      </Style>
      <Point>
        <coordinates>7.90934327092297,46.5346634200773,0</coordinates>
      </Point>
    </Placemark>
    <Placemark>
      <Snippet maxLines="0"> </Snippet>
      <description> </description>
      <name></name>
      <Style>
        <IconStyle>
          <Icon>
            <href>https://maps.google.com/mapfiles/kml/paddle/grn-blank.png</href>
          </Icon>
          <color>ff0000c2</color>
        </IconStyle>
      </Style>
      <Point>
        <coordinates>7.86976280918156,51.213891596829,0</coordinates>
      </Point>
    </Placemark>
    <Placemark>
      <Snippet maxLines="0"> </Snippet>
      <description> </description>
      <name></name>
      <Style>
        <IconStyle>
          <Icon>
            <href>https://maps.google.com/mapfiles/kml/paddle/grn-blank.png</href>
          </Icon>
          <color>ff0000be</color>
        </IconStyle>
      </Style>
      <Point>
        <coordinates>8.63580697814104,51.3788167585872,0</coordinates>
      </Point>
    </Placemark>
    <Placemark>
      <Snippet maxLines="0"> </Snippet>
      <description> </description>
      <name></name>
      <Style>
        <IconStyle>
          <Icon>
            <href>https://maps.google.com/mapfiles/kml/paddle/grn-blank.png</href>
          </Icon>
          <color>ff0000be</color>
        </IconStyle>
      </Style>
      <Point>
        <coordinates>3.62365267760794,43.9226291132494,0</coordinates>
      </Point>
    </Placemark>
    <Placemark>
      <Snippet maxLines="0"> </Snippet>
      <description> </description>
      <name></name>
      <Style>
        <IconStyle>
          <Icon>
            <href>https://maps.google.com/mapfiles/kml/paddle/grn-blank.png</href>
          </Icon>
          <color>ff0000bb</color>
        </IconStyle>
      </Style>
      <Point>
        <coordinates>3.65289831511159,43.934907016696,0</coordinates>
      </Point>
    </Placemark>
    <Placemark>
      <Snippet maxLines="0"> </Snippet>
      <description> </description>
      <name></name>
      <Style>
        <IconStyle>
          <Icon>
            <href>https://maps.google.com/mapfiles/kml/paddle/grn-blank.png</href>
          </Icon>
          <color>ff0000b8</color>
        </IconStyle>
      </Style>
      <Point>
        <coordinates>22.8610012303423,36.810326900105,0</coordinates>
      </Point>
    </Placemark>
    <Placemark>
      <Snippet maxLines="0"> </Snippet>
      <description> </description>
      <name></name>
      <Style>
        <IconStyle>
          <Icon>
            <href>https://maps.google.com/mapfiles/kml/paddle/grn-blank.png</href>
          </Icon>
          <color>ff0000b8</color>
        </IconStyle>
      </Style>
      <Point>
        <coordinates>22.8541282257388,36.811012091776,0</coordinates>
      </Point>
    </Placemark>
    <Placemark>
      <Snippet maxLines="0"> </Snippet>
      <description> </description>
      <name></name>
      <Style>
        <IconStyle>
          <Icon>
            <href>https://maps.google.com/mapfiles/kml/paddle/grn-blank.png</href>
          </Icon>
          <color>ff0000b8</color>
        </IconStyle>
      </Style>
      <Point>
        <coordinates>22.845438190472,36.8017648984647,0</coordinates>
      </Point>
    </Placemark>
    <Placemark>
      <Snippet maxLines="0"> </Snippet>
      <description> </description>
      <name></name>
      <Style>
        <IconStyle>
          <Icon>
            <href>https://maps.google.com/mapfiles/kml/paddle/grn-blank.png</href>
          </Icon>
          <color>ff0000b8</color>
        </IconStyle>
      </Style>
      <Point>
        <coordinates>-3.08002884486745,54.7079469810697,0</coordinates>
      </Point>
    </Placemark>
    <Placemark>
      <Snippet maxLines="0"> </Snippet>
      <description> </description>
      <name></name>
      <Style>
        <IconStyle>
          <Icon>
            <href>https://maps.google.com/mapfiles/kml/paddle/grn-blank.png</href>
          </Icon>
          <color>ff0000b8</color>
        </IconStyle>
      </Style>
      <Point>
        <coordinates>22.8481813988754,37.2378481389976,0</coordinates>
      </Point>
    </Placemark>
    <Placemark>
      <Snippet maxLines="0"> </Snippet>
      <description> </description>
      <name></name>
      <Style>
        <IconStyle>
          <Icon>
            <href>https://maps.google.com/mapfiles/kml/paddle/grn-blank.png</href>
          </Icon>
          <color>ff0000b8</color>
        </IconStyle>
      </Style>
      <Point>
        <coordinates>22.8571341940519,36.7970888401419,0</coordinates>
      </Point>
    </Placemark>
    <Placemark>
      <Snippet maxLines="0"> </Snippet>
      <description> </description>
      <name></name>
      <Style>
        <IconStyle>
          <Icon>
            <href>https://maps.google.com/mapfiles/kml/paddle/grn-blank.png</href>
          </Icon>
          <color>ff0000b2</color>
        </IconStyle>
      </Style>
      <Point>
        <coordinates>6.90103024632538,50.4954508565216,0</coordinates>
      </Point>
    </Placemark>
    <Placemark>
      <Snippet maxLines="0"> </Snippet>
      <description> </description>
      <name></name>
      <Style>
        <IconStyle>
          <Icon>
            <href>https://maps.google.com/mapfiles/kml/paddle/grn-blank.png</href>
          </Icon>
          <color>ff0000af</color>
        </IconStyle>
      </Style>
      <Point>
        <coordinates>22.8406363867031,37.2467850896981,0</coordinates>
      </Point>
    </Placemark>
    <Placemark>
      <Snippet maxLines="0"> </Snippet>
      <description> </description>
      <name></name>
      <Style>
        <IconStyle>
          <Icon>
            <href>https://maps.google.com/mapfiles/kml/paddle/grn-blank.png</href>
          </Icon>
          <color>ff0000a9</color>
        </IconStyle>
      </Style>
      <Point>
        <coordinates>22.8478885292375,37.2470594202209,0</coordinates>
      </Point>
    </Placemark>
    <Placemark>
      <Snippet maxLines="0"> </Snippet>
      <description> </description>
      <name></name>
      <Style>
        <IconStyle>
          <Icon>
            <href>https://maps.google.com/mapfiles/kml/paddle/grn-blank.png</href>
          </Icon>
          <color>ff0000a6</color>
        </IconStyle>
      </Style>
      <Point>
        <coordinates>22.8505647701008,37.240414345568,0</coordinates>
      </Point>
    </Placemark>
    <Placemark>
      <Snippet maxLines="0"> </Snippet>
      <description> </description>
      <name></name>
      <Style>
        <IconStyle>
          <Icon>
            <href>https://maps.google.com/mapfiles/kml/paddle/grn-blank.png</href>
          </Icon>
          <color>ff0000a6</color>
        </IconStyle>
      </Style>
      <Point>
        <coordinates>22.8523702395323,36.8041331154366,0</coordinates>
      </Point>
    </Placemark>
    <Placemark>
      <Snippet maxLines="0"> </Snippet>
      <description> </description>
      <name></name>
      <Style>
        <IconStyle>
          <Icon>
            <href>https://maps.google.com/mapfiles/kml/paddle/grn-blank.png</href>
          </Icon>
          <color>ff0000a6</color>
        </IconStyle>
      </Style>
      <Point>
        <coordinates>7.19773147356617,46.0312636569807,0</coordinates>
      </Point>
    </Placemark>
    <Placemark>
      <Snippet maxLines="0"> </Snippet>
      <description> </description>
      <name></name>
      <Style>
        <IconStyle>
          <Icon>
            <href>https://maps.google.com/mapfiles/kml/paddle/grn-blank.png</href>
          </Icon>
          <color>ff0000a0</color>
        </IconStyle>
      </Style>
      <Point>
        <coordinates>3.64077692704368,43.926842975758,0</coordinates>
      </Point>
    </Placemark>
    <Placemark>
      <Snippet maxLines="0"> </Snippet>
      <description> </description>
      <name></name>
      <Style>
        <IconStyle>
          <Icon>
            <href>https://maps.google.com/mapfiles/kml/paddle/grn-blank.png</href>
          </Icon>
          <color>ff0000a0</color>
        </IconStyle>
      </Style>
      <Point>
        <coordinates>6.74751832134491,50.3378619109047,0</coordinates>
      </Point>
    </Placemark>
    <Placemark>
      <Snippet maxLines="0"> </Snippet>
      <description> </description>
      <name></name>
      <Style>
        <IconStyle>
          <Icon>
            <href>https://maps.google.com/mapfiles/kml/paddle/grn-blank.png</href>
          </Icon>
          <color>ff00009d</color>
        </IconStyle>
      </Style>
      <Point>
        <coordinates>-4.15521873829897,50.4664515741533,0</coordinates>
      </Point>
    </Placemark>
    <Placemark>
      <Snippet maxLines="0"> </Snippet>
      <description> </description>
      <name></name>
      <Style>
        <IconStyle>
          <Icon>
            <href>https://maps.google.com/mapfiles/kml/paddle/grn-blank.png</href>
          </Icon>
          <color>ff00009a</color>
        </IconStyle>
      </Style>
      <Point>
        <coordinates>6.70990620545946,45.5086360823436,0</coordinates>
      </Point>
    </Placemark>
    <Placemark>
      <Snippet maxLines="0"> </Snippet>
      <description> </description>
      <name></name>
      <Style>
        <IconStyle>
          <Icon>
            <href>https://maps.google.com/mapfiles/kml/paddle/grn-blank.png</href>
          </Icon>
          <color>ff00009a</color>
        </IconStyle>
      </Style>
      <Point>
        <coordinates>-6.34618638971329,53.1389844015553,0</coordinates>
      </Point>
    </Placemark>
    <Placemark>
      <Snippet maxLines="0"> </Snippet>
      <description> </description>
      <name></name>
      <Style>
        <IconStyle>
          <Icon>
            <href>https://maps.google.com/mapfiles/kml/paddle/grn-blank.png</href>
          </Icon>
          <color>ff000097</color>
        </IconStyle>
      </Style>
      <Point>
        <coordinates>-4.83773681898946,50.3184077416293,0</coordinates>
      </Point>
    </Placemark>
    <Placemark>
      <Snippet maxLines="0"> </Snippet>
      <description> </description>
      <name></name>
      <Style>
        <IconStyle>
          <Icon>
            <href>https://maps.google.com/mapfiles/kml/paddle/grn-blank.png</href>
          </Icon>
          <color>ff000097</color>
        </IconStyle>
      </Style>
      <Point>
        <coordinates>3.10909559367113,43.6328000253464,0</coordinates>
      </Point>
    </Placemark>
    <Placemark>
      <Snippet maxLines="0"> </Snippet>
      <description> </description>
      <name></name>
      <Style>
        <IconStyle>
          <Icon>
            <href>https://maps.google.com/mapfiles/kml/paddle/grn-blank.png</href>
          </Icon>
          <color>ff000097</color>
        </IconStyle>
      </Style>
      <Point>
        <coordinates>3.10014621851594,43.644224596217,0</coordinates>
      </Point>
    </Placemark>
    <Placemark>
      <Snippet maxLines="0"> </Snippet>
      <description> </description>
      <name></name>
      <Style>
        <IconStyle>
          <Icon>
            <href>https://maps.google.com/mapfiles/kml/paddle/grn-blank.png</href>
          </Icon>
          <color>ff000093</color>
        </IconStyle>
      </Style>
      <Point>
        <coordinates>22.8449398439894,36.8034269960177,0</coordinates>
      </Point>
    </Placemark>
    <Placemark>
      <Snippet maxLines="0"> </Snippet>
      <description> </description>
      <name></name>
      <Style>
        <IconStyle>
          <Icon>
            <href>https://maps.google.com/mapfiles/kml/paddle/grn-blank.png</href>
          </Icon>
          <color>ff000090</color>
        </IconStyle>
      </Style>
      <Point>
        <coordinates>22.8563798334601,36.7977919123946,0</coordinates>
      </Point>
    </Placemark>
    <Placemark>
      <Snippet maxLines="0"> </Snippet>
      <description> </description>
      <name></name>
      <Style>
        <IconStyle>
          <Icon>
            <href>https://maps.google.com/mapfiles/kml/paddle/grn-blank.png</href>
          </Icon>
          <color>ff000090</color>
        </IconStyle>
      </Style>
      <Point>
        <coordinates>1.08006765896586,41.3536060455795,0</coordinates>
      </Point>
    </Placemark>
    <Placemark>
      <Snippet maxLines="0"> </Snippet>
      <description> </description>
      <name></name>
      <Style>
        <IconStyle>
          <Icon>
            <href>https://maps.google.com/mapfiles/kml/paddle/grn-blank.png</href>
          </Icon>
          <color>ff000090</color>
        </IconStyle>
      </Style>
      <Point>
        <coordinates>6.61535816636105,50.5606433166834,0</coordinates>
      </Point>
    </Placemark>
    <Placemark>
      <Snippet maxLines="0"> </Snippet>
      <description> </description>
      <name></name>
      <Style>
        <IconStyle>
          <Icon>
            <href>https://maps.google.com/mapfiles/kml/paddle/grn-blank.png</href>
          </Icon>
          <color>ff00008a</color>
        </IconStyle>
      </Style>
      <Point>
        <coordinates>22.8405246634342,37.2456768845868,0</coordinates>
      </Point>
    </Placemark>
    <Placemark>
      <Snippet maxLines="0"> </Snippet>
      <description> </description>
      <name></name>
      <Style>
        <IconStyle>
          <Icon>
            <href>https://maps.google.com/mapfiles/kml/paddle/grn-blank.png</href>
          </Icon>
          <color>ff00007e</color>
        </IconStyle>
      </Style>
      <Point>
        <coordinates>22.7740735574449,42.6185803542315,0</coordinates>
      </Point>
    </Placemark>
    <Placemark>
      <Snippet maxLines="0"> </Snippet>
      <description> </description>
      <name></name>
      <Style>
        <IconStyle>
          <Icon>
            <href>https://maps.google.com/mapfiles/kml/paddle/grn-blank.png</href>
          </Icon>
          <color>ff000075</color>
        </IconStyle>
      </Style>
      <Point>
        <coordinates>6.27943191533065,50.7893354442202,0</coordinates>
      </Point>
    </Placemark>
    <Placemark>
      <Snippet maxLines="0"> </Snippet>
      <description> </description>
      <name></name>
      <Style>
        <IconStyle>
          <Icon>
            <href>https://maps.google.com/mapfiles/kml/paddle/grn-blank.png</href>
          </Icon>
          <color>ff000075</color>
        </IconStyle>
      </Style>
      <Point>
        <coordinates>8.64604187493959,51.3784108625693,0</coordinates>
      </Point>
    </Placemark>
    <Placemark>
      <Snippet maxLines="0"> </Snippet>
      <description> </description>
      <name></name>
      <Style>
        <IconStyle>
          <Icon>
            <href>https://maps.google.com/mapfiles/kml/paddle/grn-blank.png</href>
          </Icon>
          <color>ff000075</color>
        </IconStyle>
      </Style>
      <Point>
        <coordinates>22.8585123821536,36.8022876605427,0</coordinates>
      </Point>
    </Placemark>
    <Placemark>
      <Snippet maxLines="0"> </Snippet>
      <description> </description>
      <name></name>
      <Style>
        <IconStyle>
          <Icon>
            <href>https://maps.google.com/mapfiles/kml/paddle/grn-blank.png</href>
          </Icon>
          <color>ff000075</color>
        </IconStyle>
      </Style>
      <Point>
        <coordinates>22.846460589368,37.2418687742519,0</coordinates>
      </Point>
    </Placemark>
    <Placemark>
      <Snippet maxLines="0"> </Snippet>
      <description> </description>
      <name></name>
      <Style>
        <IconStyle>
          <Icon>
            <href>https://maps.google.com/mapfiles/kml/paddle/grn-blank.png</href>
          </Icon>
          <color>ff000072</color>
        </IconStyle>
      </Style>
      <Point>
        <coordinates>7.20064693832577,46.0293864402263,0</coordinates>
      </Point>
    </Placemark>
    <Placemark>
      <Snippet maxLines="0"> </Snippet>
      <description> </description>
      <name></name>
      <Style>
        <IconStyle>
          <Icon>
            <href>https://maps.google.com/mapfiles/kml/paddle/grn-blank.png</href>
          </Icon>
          <color>ff000072</color>
        </IconStyle>
      </Style>
      <Point>
        <coordinates>4.1207034542244,44.2073366109822,0</coordinates>
      </Point>
    </Placemark>
    <Placemark>
      <Snippet maxLines="0"> </Snippet>
      <description> </description>
      <name></name>
      <Style>
        <IconStyle>
          <Icon>
            <href>https://maps.google.com/mapfiles/kml/paddle/grn-blank.png</href>
          </Icon>
          <color>ff00006f</color>
        </IconStyle>
      </Style>
      <Point>
        <coordinates>23.1177870033493,43.1256931447932,0</coordinates>
      </Point>
    </Placemark>
    <Placemark>
      <Snippet maxLines="0"> </Snippet>
      <description> </description>
      <name></name>
      <Style>
        <IconStyle>
          <Icon>
            <href>https://maps.google.com/mapfiles/kml/paddle/grn-blank.png</href>
          </Icon>
          <color>ff00006c</color>
        </IconStyle>
      </Style>
      <Point>
        <coordinates>8.64705813995343,51.3829846525516,0</coordinates>
      </Point>
    </Placemark>
    <Placemark>
      <Snippet maxLines="0"> </Snippet>
      <description> </description>
      <name></name>
      <Style>
        <IconStyle>
          <Icon>
            <href>https://maps.google.com/mapfiles/kml/paddle/grn-blank.png</href>
          </Icon>
          <color>ff000062</color>
        </IconStyle>
      </Style>
      <Point>
        <coordinates>23.8450498438099,37.9887053043549,0</coordinates>
      </Point>
    </Placemark>
    <Placemark>
      <Snippet maxLines="0"> </Snippet>
      <description> </description>
      <name></name>
      <Style>
        <IconStyle>
          <Icon>
            <href>https://maps.google.com/mapfiles/kml/paddle/grn-blank.png</href>
          </Icon>
          <color>ff00005f</color>
        </IconStyle>
      </Style>
      <Point>
        <coordinates>22.8416112656211,37.2318549058601,0</coordinates>
      </Point>
    </Placemark>
    <Placemark>
      <Snippet maxLines="0"> </Snippet>
      <description> </description>
      <name></name>
      <Style>
        <IconStyle>
          <Icon>
            <href>https://maps.google.com/mapfiles/kml/paddle/grn-blank.png</href>
          </Icon>
          <color>ff000056</color>
        </IconStyle>
      </Style>
      <Point>
        <coordinates>23.1174705185505,43.122323201577,0</coordinates>
      </Point>
    </Placemark>
    <Placemark>
      <Snippet maxLines="0"> </Snippet>
      <description> </description>
      <name></name>
      <Style>
        <IconStyle>
          <Icon>
            <href>https://maps.google.com/mapfiles/kml/paddle/grn-blank.png</href>
          </Icon>
          <color>ff000053</color>
        </IconStyle>
      </Style>
      <Point>
        <coordinates>8.40591245224378,51.3063545924159,0</coordinates>
      </Point>
    </Placemark>
    <Placemark>
      <Snippet maxLines="0"> </Snippet>
      <description> </description>
      <name></name>
      <Style>
        <IconStyle>
          <Icon>
            <href>https://maps.google.com/mapfiles/kml/paddle/grn-blank.png</href>
          </Icon>
          <color>ff000050</color>
        </IconStyle>
      </Style>
      <Point>
        <coordinates>8.63822694131503,51.3738992300097,0</coordinates>
      </Point>
    </Placemark>
    <Placemark>
      <Snippet maxLines="0"> </Snippet>
      <description> </description>
      <name></name>
      <Style>
        <IconStyle>
          <Icon>
            <href>https://maps.google.com/mapfiles/kml/paddle/grn-blank.png</href>
          </Icon>
          <color>ff000050</color>
        </IconStyle>
      </Style>
      <Point>
        <coordinates>8.65065532577173,51.3731335373595,0</coordinates>
      </Point>
    </Placemark>
    <Placemark>
      <Snippet maxLines="0"> </Snippet>
      <description> </description>
      <name></name>
      <Style>
        <IconStyle>
          <Icon>
            <href>https://maps.google.com/mapfiles/kml/paddle/grn-blank.png</href>
          </Icon>
          <color>ff000050</color>
        </IconStyle>
      </Style>
      <Point>
        <coordinates>4.57837877769842,50.1016763168996,0</coordinates>
      </Point>
    </Placemark>
    <Placemark>
      <Snippet maxLines="0"> </Snippet>
      <description> </description>
      <name></name>
      <Style>
        <IconStyle>
          <Icon>
            <href>https://maps.google.com/mapfiles/kml/paddle/grn-blank.png</href>
          </Icon>
          <color>ff000050</color>
        </IconStyle>
      </Style>
      <Point>
        <coordinates>3.62716187458943,43.9288134423388,0</coordinates>
      </Point>
    </Placemark>
    <Placemark>
      <Snippet maxLines="0"> </Snippet>
      <description> </description>
      <name></name>
      <Style>
        <IconStyle>
          <Icon>
            <href>https://maps.google.com/mapfiles/kml/paddle/grn-blank.png</href>
          </Icon>
          <color>ff00004d</color>
        </IconStyle>
      </Style>
      <Point>
        <coordinates>8.40384499712541,51.3193580409831,0</coordinates>
      </Point>
    </Placemark>
    <Placemark>
      <Snippet maxLines="0"> </Snippet>
      <description> </description>
      <name></name>
      <Style>
        <IconStyle>
          <Icon>
            <href>https://maps.google.com/mapfiles/kml/paddle/grn-blank.png</href>
          </Icon>
          <color>ff000041</color>
        </IconStyle>
      </Style>
      <Point>
        <coordinates>7.19872441171735,46.0306698332909,0</coordinates>
      </Point>
    </Placemark>
    <Placemark>
      <Snippet maxLines="0"> </Snippet>
      <description> </description>
      <name></name>
      <Style>
        <IconStyle>
          <Icon>
            <href>https://maps.google.com/mapfiles/kml/paddle/grn-blank.png</href>
          </Icon>
          <color>ff00003d</color>
        </IconStyle>
      </Style>
      <Point>
        <coordinates>10.8024153381881,47.3253076322634,0</coordinates>
      </Point>
    </Placemark>
    <Placemark>
      <Snippet maxLines="0"> </Snippet>
      <description> </description>
      <name></name>
      <Style>
        <IconStyle>
          <Icon>
            <href>https://maps.google.com/mapfiles/kml/paddle/grn-blank.png</href>
          </Icon>
          <color>ff00003d</color>
        </IconStyle>
      </Style>
      <Point>
        <coordinates>23.8374138983784,37.9794809828709,0</coordinates>
      </Point>
    </Placemark>
    <Placemark>
      <Snippet maxLines="0"> </Snippet>
      <description> </description>
      <name></name>
      <Style>
        <IconStyle>
          <Icon>
            <href>https://maps.google.com/mapfiles/kml/paddle/grn-blank.png</href>
          </Icon>
          <color>ff00003d</color>
        </IconStyle>
      </Style>
      <Point>
        <coordinates>26.5821341415195,41.9992257008576,0</coordinates>
      </Point>
    </Placemark>
    <Placemark>
      <Snippet maxLines="0"> </Snippet>
      <description> </description>
      <name></name>
      <Style>
        <IconStyle>
          <Icon>
            <href>https://maps.google.com/mapfiles/kml/paddle/grn-blank.png</href>
          </Icon>
          <color>ff00003d</color>
        </IconStyle>
      </Style>
      <Point>
        <coordinates>3.65252066197514,43.9287975437987,0</coordinates>
      </Point>
    </Placemark>
    <Placemark>
      <Snippet maxLines="0"> </Snippet>
      <description> </description>
      <name></name>
      <Style>
        <IconStyle>
          <Icon>
            <href>https://maps.google.com/mapfiles/kml/paddle/grn-blank.png</href>
          </Icon>
          <color>ff00003a</color>
        </IconStyle>
      </Style>
      <Point>
        <coordinates>11.5608334573136,51.5155283205835,0</coordinates>
      </Point>
    </Placemark>
    <Placemark>
      <Snippet maxLines="0"> </Snippet>
      <description> </description>
      <name></name>
      <Style>
        <IconStyle>
          <Icon>
            <href>https://maps.google.com/mapfiles/kml/paddle/grn-blank.png</href>
          </Icon>
          <color>ff000037</color>
        </IconStyle>
      </Style>
      <Point>
        <coordinates>22.859234698028,36.7976524221137,0</coordinates>
      </Point>
    </Placemark>
    <Placemark>
      <Snippet maxLines="0"> </Snippet>
      <description> </description>
      <name></name>
      <Style>
        <IconStyle>
          <Icon>
            <href>https://maps.google.com/mapfiles/kml/paddle/grn-blank.png</href>
          </Icon>
          <color>ff000031</color>
        </IconStyle>
      </Style>
      <Point>
        <coordinates>26.5722521490822,41.9914655589159,0</coordinates>
      </Point>
    </Placemark>
    <Placemark>
      <Snippet maxLines="0"> </Snippet>
      <description> </description>
      <name></name>
      <Style>
        <IconStyle>
          <Icon>
            <href>https://maps.google.com/mapfiles/kml/paddle/grn-blank.png</href>
          </Icon>
          <color>ff000031</color>
        </IconStyle>
      </Style>
      <Point>
        <coordinates>26.5677615730282,42.0033742127917,0</coordinates>
      </Point>
    </Placemark>
    <Placemark>
      <Snippet maxLines="0"> </Snippet>
      <description> </description>
      <name></name>
      <Style>
        <IconStyle>
          <Icon>
            <href>https://maps.google.com/mapfiles/kml/paddle/grn-blank.png</href>
          </Icon>
          <color>ff00002e</color>
        </IconStyle>
      </Style>
      <Point>
        <coordinates>-5.0108568100357,50.3959411483617,0</coordinates>
      </Point>
    </Placemark>
    <Placemark>
      <Snippet maxLines="0"> </Snippet>
      <description> </description>
      <name></name>
      <Style>
        <IconStyle>
          <Icon>
            <href>https://maps.google.com/mapfiles/kml/paddle/grn-blank.png</href>
          </Icon>
          <color>ff00002e</color>
        </IconStyle>
      </Style>
      <Point>
        <coordinates>26.5824086310619,41.9950698390883,0</coordinates>
      </Point>
    </Placemark>
    <Placemark>
      <Snippet maxLines="0"> </Snippet>
      <description> </description>
      <name></name>
      <Style>
        <IconStyle>
          <Icon>
            <href>https://maps.google.com/mapfiles/kml/paddle/grn-blank.png</href>
          </Icon>
          <color>ff00002e</color>
        </IconStyle>
      </Style>
      <Point>
        <coordinates>9.30364373997651,39.3354131479581,0</coordinates>
      </Point>
    </Placemark>
    <Placemark>
      <Snippet maxLines="0"> </Snippet>
      <description> </description>
      <name></name>
      <Style>
        <IconStyle>
          <Icon>
            <href>https://maps.google.com/mapfiles/kml/paddle/grn-blank.png</href>
          </Icon>
          <color>ff00002b</color>
        </IconStyle>
      </Style>
      <Point>
        <coordinates>8.63292167525251,51.379266476605,0</coordinates>
      </Point>
    </Placemark>
    <Placemark>
      <Snippet maxLines="0"> </Snippet>
      <description> </description>
      <name></name>
      <Style>
        <IconStyle>
          <Icon>
            <href>https://maps.google.com/mapfiles/kml/paddle/grn-blank.png</href>
          </Icon>
          <color>ff00002b</color>
        </IconStyle>
      </Style>
      <Point>
        <coordinates>26.5709271095129,42.0039449193212,0</coordinates>
      </Point>
    </Placemark>
    <Placemark>
      <Snippet maxLines="0"> </Snippet>
      <description> </description>
      <name></name>
      <Style>
        <IconStyle>
          <Icon>
            <href>https://maps.google.com/mapfiles/kml/paddle/grn-blank.png</href>
          </Icon>
          <color>ff000028</color>
        </IconStyle>
      </Style>
      <Point>
        <coordinates>22.5557316452166,36.8785093860013,0</coordinates>
      </Point>
    </Placemark>
    <Placemark>
      <Snippet maxLines="0"> </Snippet>
      <description> </description>
      <name></name>
      <Style>
        <IconStyle>
          <Icon>
            <href>https://maps.google.com/mapfiles/kml/paddle/grn-blank.png</href>
          </Icon>
          <color>ff000022</color>
        </IconStyle>
      </Style>
      <Point>
        <coordinates>12.0514315806928,47.5741753436246,0</coordinates>
      </Point>
    </Placemark>
    <Placemark>
      <Snippet maxLines="0"> </Snippet>
      <description> </description>
      <name></name>
      <Style>
        <IconStyle>
          <Icon>
            <href>https://maps.google.com/mapfiles/kml/paddle/grn-blank.png</href>
          </Icon>
          <color>ff000022</color>
        </IconStyle>
      </Style>
      <Point>
        <coordinates>26.5710203866559,42.0005408317704,0</coordinates>
      </Point>
    </Placemark>
    <Placemark>
      <Snippet maxLines="0"> </Snippet>
      <description> </description>
      <name></name>
      <Style>
        <IconStyle>
          <Icon>
            <href>https://maps.google.com/mapfiles/kml/paddle/grn-blank.png</href>
          </Icon>
          <color>ff00001f</color>
        </IconStyle>
      </Style>
      <Point>
        <coordinates>8.63916556412006,51.3827895359427,0</coordinates>
      </Point>
    </Placemark>
    <Placemark>
      <Snippet maxLines="0"> </Snippet>
      <description> </description>
      <name></name>
      <Style>
        <IconStyle>
          <Icon>
            <href>https://maps.google.com/mapfiles/kml/paddle/grn-blank.png</href>
          </Icon>
          <color>ff00001c</color>
        </IconStyle>
      </Style>
      <Point>
        <coordinates>6.28337744307002,50.2315612923588,0</coordinates>
      </Point>
    </Placemark>
    <Placemark>
      <Snippet maxLines="0"> </Snippet>
      <description> </description>
      <name></name>
      <Style>
        <IconStyle>
          <Icon>
            <href>https://maps.google.com/mapfiles/kml/paddle/grn-blank.png</href>
          </Icon>
          <color>ff00001c</color>
        </IconStyle>
      </Style>
      <Point>
        <coordinates>8.6491652848917,51.3836125654487,0</coordinates>
      </Point>
    </Placemark>
    <Placemark>
      <Snippet maxLines="0"> </Snippet>
      <description> </description>
      <name></name>
      <Style>
        <IconStyle>
          <Icon>
            <href>https://maps.google.com/mapfiles/kml/paddle/grn-blank.png</href>
          </Icon>
          <color>ff00001c</color>
        </IconStyle>
      </Style>
      <Point>
        <coordinates>-4.51657556990748,48.0930209597953,0</coordinates>
      </Point>
    </Placemark>
    <Placemark>
      <Snippet maxLines="0"> </Snippet>
      <description> </description>
      <name></name>
      <Style>
        <IconStyle>
          <Icon>
            <href>https://maps.google.com/mapfiles/kml/paddle/grn-blank.png</href>
          </Icon>
          <color>ff000019</color>
        </IconStyle>
      </Style>
      <Point>
        <coordinates>3.6299859138845,43.9205927288433,0</coordinates>
      </Point>
    </Placemark>
    <Placemark>
      <Snippet maxLines="0"> </Snippet>
      <description> </description>
      <name></name>
      <Style>
        <IconStyle>
          <Icon>
            <href>https://maps.google.com/mapfiles/kml/paddle/grn-blank.png</href>
          </Icon>
          <color>ff000019</color>
        </IconStyle>
      </Style>
      <Point>
        <coordinates>26.5783632003501,41.9880766918826,0</coordinates>
      </Point>
    </Placemark>
    <Placemark>
      <Snippet maxLines="0"> </Snippet>
      <description> </description>
      <name></name>
      <Style>
        <IconStyle>
          <Icon>
            <href>https://maps.google.com/mapfiles/kml/paddle/grn-blank.png</href>
          </Icon>
          <color>ff000019</color>
        </IconStyle>
      </Style>
      <Point>
        <coordinates>26.5731901707911,42.0034111860521,0</coordinates>
      </Point>
    </Placemark>
    <Placemark>
      <Snippet maxLines="0"> </Snippet>
      <description> </description>
      <name></name>
      <Style>
        <IconStyle>
          <Icon>
            <href>https://maps.google.com/mapfiles/kml/paddle/grn-blank.png</href>
          </Icon>
          <color>ff000019</color>
        </IconStyle>
      </Style>
      <Point>
        <coordinates>22.8558478968365,36.8136997732921,0</coordinates>
      </Point>
    </Placemark>
    <Placemark>
      <Snippet maxLines="0"> </Snippet>
      <description> </description>
      <name></name>
      <Style>
        <IconStyle>
          <Icon>
            <href>https://maps.google.com/mapfiles/kml/paddle/grn-blank.png</href>
          </Icon>
          <color>ff000016</color>
        </IconStyle>
      </Style>
      <Point>
        <coordinates>6.58610286066726,50.5365174262744,0</coordinates>
      </Point>
    </Placemark>
    <Placemark>
      <Snippet maxLines="0"> </Snippet>
      <description> </description>
      <name></name>
      <Style>
        <IconStyle>
          <Icon>
            <href>https://maps.google.com/mapfiles/kml/paddle/grn-blank.png</href>
          </Icon>
          <color>ff000016</color>
        </IconStyle>
      </Style>
      <Point>
        <coordinates>26.5689906694402,41.9953198098723,0</coordinates>
      </Point>
    </Placemark>
    <Placemark>
      <Snippet maxLines="0"> </Snippet>
      <description> </description>
      <name></name>
      <Style>
        <IconStyle>
          <Icon>
            <href>https://maps.google.com/mapfiles/kml/paddle/grn-blank.png</href>
          </Icon>
          <color>ff000016</color>
        </IconStyle>
      </Style>
      <Point>
        <coordinates>26.5787987641089,42.00199390034,0</coordinates>
      </Point>
    </Placemark>
    <Placemark>
      <Snippet maxLines="0"> </Snippet>
      <description> </description>
      <name></name>
      <Style>
        <IconStyle>
          <Icon>
            <href>https://maps.google.com/mapfiles/kml/paddle/grn-blank.png</href>
          </Icon>
          <color>ff000012</color>
        </IconStyle>
      </Style>
      <Point>
        <coordinates>26.5796231766742,41.9954736128042,0</coordinates>
      </Point>
    </Placemark>
    <Placemark>
      <Snippet maxLines="0"> </Snippet>
      <description> </description>
      <name></name>
      <Style>
        <IconStyle>
          <Icon>
            <href>https://maps.google.com/mapfiles/kml/paddle/grn-blank.png</href>
          </Icon>
          <color>ff000012</color>
        </IconStyle>
      </Style>
      <Point>
        <coordinates>26.5646555163038,41.9925414508566,0</coordinates>
      </Point>
    </Placemark>
    <Placemark>
      <Snippet maxLines="0"> </Snippet>
      <description> </description>
      <name></name>
      <Style>
        <IconStyle>
          <Icon>
            <href>https://maps.google.com/mapfiles/kml/paddle/grn-blank.png</href>
          </Icon>
          <color>ff000012</color>
        </IconStyle>
      </Style>
      <Point>
        <coordinates>7.86554523642433,51.2088066259045,0</coordinates>
      </Point>
    </Placemark>
    <Placemark>
      <Snippet maxLines="0"> </Snippet>
      <description> </description>
      <name></name>
      <Style>
        <IconStyle>
          <Icon>
            <href>https://maps.google.com/mapfiles/kml/paddle/grn-blank.png</href>
          </Icon>
          <color>ff00000f</color>
        </IconStyle>
      </Style>
      <Point>
        <coordinates>22.859527643233,36.8102460485547,0</coordinates>
      </Point>
    </Placemark>
    <Placemark>
      <Snippet maxLines="0"> </Snippet>
      <description> </description>
      <name></name>
      <Style>
        <IconStyle>
          <Icon>
            <href>https://maps.google.com/mapfiles/kml/paddle/grn-blank.png</href>
          </Icon>
          <color>ff00000f</color>
        </IconStyle>
      </Style>
      <Point>
        <coordinates>8.6445855231567,51.3680963837265,0</coordinates>
      </Point>
    </Placemark>
    <Placemark>
      <Snippet maxLines="0"> </Snippet>
      <description> </description>
      <name></name>
      <Style>
        <IconStyle>
          <Icon>
            <href>https://maps.google.com/mapfiles/kml/paddle/grn-blank.png</href>
          </Icon>
          <color>ff00000f</color>
        </IconStyle>
      </Style>
      <Point>
        <coordinates>22.8502832371309,36.7981209365698,0</coordinates>
      </Point>
    </Placemark>
    <Placemark>
      <Snippet maxLines="0"> </Snippet>
      <description> </description>
      <name></name>
      <Style>
        <IconStyle>
          <Icon>
            <href>https://maps.google.com/mapfiles/kml/paddle/grn-blank.png</href>
          </Icon>
          <color>ff00000f</color>
        </IconStyle>
      </Style>
      <Point>
        <coordinates>22.8498340262682,36.7963266193596,0</coordinates>
      </Point>
    </Placemark>
    <Placemark>
      <Snippet maxLines="0"> </Snippet>
      <description> </description>
      <name></name>
      <Style>
        <IconStyle>
          <Icon>
            <href>https://maps.google.com/mapfiles/kml/paddle/grn-blank.png</href>
          </Icon>
          <color>ff00000c</color>
        </IconStyle>
      </Style>
      <Point>
        <coordinates>-5.13873568569823,50.2463333435759,0</coordinates>
      </Point>
    </Placemark>
    <Placemark>
      <Snippet maxLines="0"> </Snippet>
      <description> </description>
      <name></name>
      <Style>
        <IconStyle>
          <Icon>
            <href>https://maps.google.com/mapfiles/kml/paddle/grn-blank.png</href>
          </Icon>
          <color>ff000009</color>
        </IconStyle>
      </Style>
      <Point>
        <coordinates>8.640972896494,51.3792486683512,0</coordinates>
      </Point>
    </Placemark>
    <Placemark>
      <Snippet maxLines="0"> </Snippet>
      <description> </description>
      <name></name>
      <Style>
        <IconStyle>
          <Icon>
            <href>https://maps.google.com/mapfiles/kml/paddle/grn-blank.png</href>
          </Icon>
          <color>ff000009</color>
        </IconStyle>
      </Style>
      <Point>
        <coordinates>6.28692950846239,50.7871250379878,0</coordinates>
      </Point>
    </Placemark>
    <Placemark>
      <Snippet maxLines="0"> </Snippet>
      <description> </description>
      <name></name>
      <Style>
        <IconStyle>
          <Icon>
            <href>https://maps.google.com/mapfiles/kml/paddle/grn-blank.png</href>
          </Icon>
          <color>ff000009</color>
        </IconStyle>
      </Style>
      <Point>
        <coordinates>22.8445569738045,36.8012470837146,0</coordinates>
      </Point>
    </Placemark>
    <Placemark>
      <Snippet maxLines="0"> </Snippet>
      <description> </description>
      <name></name>
      <Style>
        <IconStyle>
          <Icon>
            <href>https://maps.google.com/mapfiles/kml/paddle/grn-blank.png</href>
          </Icon>
          <color>ff000006</color>
        </IconStyle>
      </Style>
      <Point>
        <coordinates>-5.05167862963769,50.362296031702,0</coordinates>
      </Point>
    </Placemark>
    <Placemark>
      <Snippet maxLines="0"> </Snippet>
      <description> </description>
      <name></name>
      <Style>
        <IconStyle>
          <Icon>
            <href>https://maps.google.com/mapfiles/kml/paddle/grn-blank.png</href>
          </Icon>
          <color>ff000006</color>
        </IconStyle>
      </Style>
      <Point>
        <coordinates>8.00761125058439,51.3826783657028,0</coordinates>
      </Point>
    </Placemark>
    <Placemark>
      <Snippet maxLines="0"> </Snippet>
      <description> </description>
      <name></name>
      <Style>
        <IconStyle>
          <Icon>
            <href>https://maps.google.com/mapfiles/kml/paddle/grn-blank.png</href>
          </Icon>
          <color>ff000006</color>
        </IconStyle>
      </Style>
      <Point>
        <coordinates>6.33335374874076,44.870165272994,0</coordinates>
      </Point>
    </Placemark>
    <Placemark>
      <Snippet maxLines="0"> </Snippet>
      <description> </description>
      <name></name>
      <Style>
        <IconStyle>
          <Icon>
            <href>https://maps.google.com/mapfiles/kml/paddle/grn-blank.png</href>
          </Icon>
          <color>ff000006</color>
        </IconStyle>
      </Style>
      <Point>
        <coordinates>8.63705447028059,51.3794324535475,0</coordinates>
      </Point>
    </Placemark>
    <Placemark>
      <Snippet maxLines="0"> </Snippet>
      <description> </description>
      <name></name>
      <Style>
        <IconStyle>
          <Icon>
            <href>https://maps.google.com/mapfiles/kml/paddle/grn-blank.png</href>
          </Icon>
          <color>ff000003</color>
        </IconStyle>
      </Style>
      <Point>
        <coordinates>13.0250024181884,46.7450297506862,0</coordinates>
      </Point>
    </Placemark>
  </Document>
</kml>
