# Supplementary material for: Tracing metallurgical links and silver provenance in Balkan coinage (5th -1st centuries BCE)
Source: Archaeol Anthropol Sci. 2024 Nov 13;16(12):198. doi: 10.1007/s12520-024-02106-1 (PMC11561118; doi:10.1007/s12520-024-02106-1)
Supplement: Supplementary file 3 — Supplementary Material 3 [file 12520_2024_2106_MOESM3_ESM.zip › ESM3/kml_hit maps/M366.kml]

<?xml version="1.0" encoding="utf-8"?>
<kml xmlns="http://www.opengis.net/kml/2.2">
  <Document>
    <name>M366</name>
    <Placemark>
      <Snippet maxLines="0"> </Snippet>
      <description> </description>
      <name></name>
      <Style>
        <IconStyle>
          <Icon>
            <href>https://maps.google.com/mapfiles/kml/paddle/blu-blank.png</href>
          </Icon>
          <color>fff7ffff</color>
        </IconStyle>
      </Style>
      <Point>
        <coordinates>25.7824037627724,40.9771373142181,0</coordinates>
      </Point>
    </Placemark>
    <Placemark>
      <Snippet maxLines="0"> </Snippet>
      <description> </description>
      <name></name>
      <Style>
        <IconStyle>
          <Icon>
            <href>https://maps.google.com/mapfiles/kml/paddle/blu-blank.png</href>
          </Icon>
          <color>ffefffff</color>
        </IconStyle>
      </Style>
      <Point>
        <coordinates>24.4573298277891,38.1449747211286,0</coordinates>
      </Point>
    </Placemark>
    <Placemark>
      <Snippet maxLines="0"> </Snippet>
      <description> </description>
      <name></name>
      <Style>
        <IconStyle>
          <Icon>
            <href>https://maps.google.com/mapfiles/kml/paddle/blu-blank.png</href>
          </Icon>
          <color>ffefffff</color>
        </IconStyle>
      </Style>
      <Point>
        <coordinates>22.2379084028401,41.9894290899997,0</coordinates>
      </Point>
    </Placemark>
    <Placemark>
      <Snippet maxLines="0"> </Snippet>
      <description> </description>
      <name></name>
      <Style>
        <IconStyle>
          <Icon>
            <href>https://maps.google.com/mapfiles/kml/paddle/blu-blank.png</href>
          </Icon>
          <color>ffe7ffff</color>
        </IconStyle>
      </Style>
      <Point>
        <coordinates>-0.927719411241857,37.6033314662289,0</coordinates>
      </Point>
    </Placemark>
    <Placemark>
      <Snippet maxLines="0"> </Snippet>
      <description> </description>
      <name></name>
      <Style>
        <IconStyle>
          <Icon>
            <href>https://maps.google.com/mapfiles/kml/paddle/blu-blank.png</href>
          </Icon>
          <color>ffd7ffff</color>
        </IconStyle>
      </Style>
      <Point>
        <coordinates>11.0351669685802,43.110171482807,0</coordinates>
      </Point>
    </Placemark>
    <Placemark>
      <Snippet maxLines="0"> </Snippet>
      <description> </description>
      <name></name>
      <Style>
        <IconStyle>
          <Icon>
            <href>https://maps.google.com/mapfiles/kml/paddle/blu-blank.png</href>
          </Icon>
          <color>ffd7ffff</color>
        </IconStyle>
      </Style>
      <Point>
        <coordinates>24.4635624559537,38.0864656049969,0</coordinates>
      </Point>
    </Placemark>
    <Placemark>
      <Snippet maxLines="0"> </Snippet>
      <description> </description>
      <name></name>
      <Style>
        <IconStyle>
          <Icon>
            <href>https://maps.google.com/mapfiles/kml/paddle/blu-blank.png</href>
          </Icon>
          <color>ffbfffff</color>
        </IconStyle>
      </Style>
      <Point>
        <coordinates>22.1996383734741,42.0237402450655,0</coordinates>
      </Point>
    </Placemark>
    <Placemark>
      <Snippet maxLines="0"> </Snippet>
      <description> </description>
      <name></name>
      <Style>
        <IconStyle>
          <Icon>
            <href>https://maps.google.com/mapfiles/kml/paddle/blu-blank.png</href>
          </Icon>
          <color>ffbfffff</color>
        </IconStyle>
      </Style>
      <Point>
        <coordinates>24.9912206221504,41.4100298421691,0</coordinates>
      </Point>
    </Placemark>
    <Placemark>
      <Snippet maxLines="0"> </Snippet>
      <description> </description>
      <name></name>
      <Style>
        <IconStyle>
          <Icon>
            <href>https://maps.google.com/mapfiles/kml/paddle/blu-blank.png</href>
          </Icon>
          <color>ffb7ffff</color>
        </IconStyle>
      </Style>
      <Point>
        <coordinates>22.2327633477863,41.9861335772867,0</coordinates>
      </Point>
    </Placemark>
    <Placemark>
      <Snippet maxLines="0"> </Snippet>
      <description> </description>
      <name></name>
      <Style>
        <IconStyle>
          <Icon>
            <href>https://maps.google.com/mapfiles/kml/paddle/blu-blank.png</href>
          </Icon>
          <color>ffb7ffff</color>
        </IconStyle>
      </Style>
      <Point>
        <coordinates>20.5013896101555,44.1293552923481,0</coordinates>
      </Point>
    </Placemark>
    <Placemark>
      <Snippet maxLines="0"> </Snippet>
      <description> </description>
      <name></name>
      <Style>
        <IconStyle>
          <Icon>
            <href>https://maps.google.com/mapfiles/kml/paddle/blu-blank.png</href>
          </Icon>
          <color>ffa7ffff</color>
        </IconStyle>
      </Style>
      <Point>
        <coordinates>32.65495344989,40.4776783543748,0</coordinates>
      </Point>
    </Placemark>
    <Placemark>
      <Snippet maxLines="0"> </Snippet>
      <description> </description>
      <name></name>
      <Style>
        <IconStyle>
          <Icon>
            <href>https://maps.google.com/mapfiles/kml/paddle/blu-blank.png</href>
          </Icon>
          <color>ff9fffff</color>
        </IconStyle>
      </Style>
      <Point>
        <coordinates>19.3195685027483,43.293912289945,0</coordinates>
      </Point>
    </Placemark>
    <Placemark>
      <Snippet maxLines="0"> </Snippet>
      <description> </description>
      <name></name>
      <Style>
        <IconStyle>
          <Icon>
            <href>https://maps.google.com/mapfiles/kml/paddle/blu-blank.png</href>
          </Icon>
          <color>ff97ffff</color>
        </IconStyle>
      </Style>
      <Point>
        <coordinates>24.7083307926048,37.0112670121094,0</coordinates>
      </Point>
    </Placemark>
    <Placemark>
      <Snippet maxLines="0"> </Snippet>
      <description> </description>
      <name></name>
      <Style>
        <IconStyle>
          <Icon>
            <href>https://maps.google.com/mapfiles/kml/paddle/blu-blank.png</href>
          </Icon>
          <color>ff97ffff</color>
        </IconStyle>
      </Style>
      <Point>
        <coordinates>37.2174253895371,41.0210919376345,0</coordinates>
      </Point>
    </Placemark>
    <Placemark>
      <Snippet maxLines="0"> </Snippet>
      <description> </description>
      <name></name>
      <Style>
        <IconStyle>
          <Icon>
            <href>https://maps.google.com/mapfiles/kml/paddle/blu-blank.png</href>
          </Icon>
          <color>ff87ffff</color>
        </IconStyle>
      </Style>
      <Point>
        <coordinates>24.7151511042744,37.004369832039,0</coordinates>
      </Point>
    </Placemark>
    <Placemark>
      <Snippet maxLines="0"> </Snippet>
      <description> </description>
      <name></name>
      <Style>
        <IconStyle>
          <Icon>
            <href>https://maps.google.com/mapfiles/kml/paddle/blu-blank.png</href>
          </Icon>
          <color>ff80ffff</color>
        </IconStyle>
      </Style>
      <Point>
        <coordinates>20.9765760100272,43.1081925389588,0</coordinates>
      </Point>
    </Placemark>
    <Placemark>
      <Snippet maxLines="0"> </Snippet>
      <description> </description>
      <name></name>
      <Style>
        <IconStyle>
          <Icon>
            <href>https://maps.google.com/mapfiles/kml/paddle/blu-blank.png</href>
          </Icon>
          <color>ff80ffff</color>
        </IconStyle>
      </Style>
      <Point>
        <coordinates>20.9691200400647,43.1129591959319,0</coordinates>
      </Point>
    </Placemark>
    <Placemark>
      <Snippet maxLines="0"> </Snippet>
      <description> </description>
      <name></name>
      <Style>
        <IconStyle>
          <Icon>
            <href>https://maps.google.com/mapfiles/kml/paddle/blu-blank.png</href>
          </Icon>
          <color>ff70ffff</color>
        </IconStyle>
      </Style>
      <Point>
        <coordinates>25.4970379539093,41.4589812569411,0</coordinates>
      </Point>
    </Placemark>
    <Placemark>
      <Snippet maxLines="0"> </Snippet>
      <description> </description>
      <name></name>
      <Style>
        <IconStyle>
          <Icon>
            <href>https://maps.google.com/mapfiles/kml/paddle/blu-blank.png</href>
          </Icon>
          <color>ff70ffff</color>
        </IconStyle>
      </Style>
      <Point>
        <coordinates>20.506708115758,44.1258274005084,0</coordinates>
      </Point>
    </Placemark>
    <Placemark>
      <Snippet maxLines="0"> </Snippet>
      <description> </description>
      <name></name>
      <Style>
        <IconStyle>
          <Icon>
            <href>https://maps.google.com/mapfiles/kml/paddle/blu-blank.png</href>
          </Icon>
          <color>ff70ffff</color>
        </IconStyle>
      </Style>
      <Point>
        <coordinates>24.7105047721866,37.0142327684513,0</coordinates>
      </Point>
    </Placemark>
    <Placemark>
      <Snippet maxLines="0"> </Snippet>
      <description> </description>
      <name></name>
      <Style>
        <IconStyle>
          <Icon>
            <href>https://maps.google.com/mapfiles/kml/paddle/blu-blank.png</href>
          </Icon>
          <color>ff68ffff</color>
        </IconStyle>
      </Style>
      <Point>
        <coordinates>22.20930521404,42.0231070452486,0</coordinates>
      </Point>
    </Placemark>
    <Placemark>
      <Snippet maxLines="0"> </Snippet>
      <description> </description>
      <name></name>
      <Style>
        <IconStyle>
          <Icon>
            <href>https://maps.google.com/mapfiles/kml/paddle/blu-blank.png</href>
          </Icon>
          <color>ff58ffff</color>
        </IconStyle>
      </Style>
      <Point>
        <coordinates>11.0119805656102,43.1303184270353,0</coordinates>
      </Point>
    </Placemark>
    <Placemark>
      <Snippet maxLines="0"> </Snippet>
      <description> </description>
      <name></name>
      <Style>
        <IconStyle>
          <Icon>
            <href>https://maps.google.com/mapfiles/kml/paddle/blu-blank.png</href>
          </Icon>
          <color>ff38ffff</color>
        </IconStyle>
      </Style>
      <Point>
        <coordinates>19.3071960193216,43.2900160572737,0</coordinates>
      </Point>
    </Placemark>
    <Placemark>
      <Snippet maxLines="0"> </Snippet>
      <description> </description>
      <name></name>
      <Style>
        <IconStyle>
          <Icon>
            <href>https://maps.google.com/mapfiles/kml/paddle/blu-blank.png</href>
          </Icon>
          <color>ff28ffff</color>
        </IconStyle>
      </Style>
      <Point>
        <coordinates>11.0303406383479,43.0877391012549,0</coordinates>
      </Point>
    </Placemark>
    <Placemark>
      <Snippet maxLines="0"> </Snippet>
      <description> </description>
      <name></name>
      <Style>
        <IconStyle>
          <Icon>
            <href>https://maps.google.com/mapfiles/kml/paddle/blu-blank.png</href>
          </Icon>
          <color>ff10ffff</color>
        </IconStyle>
      </Style>
      <Point>
        <coordinates>11.0376980727568,43.0846945488442,0</coordinates>
      </Point>
    </Placemark>
    <Placemark>
      <Snippet maxLines="0"> </Snippet>
      <description> </description>
      <name></name>
      <Style>
        <IconStyle>
          <Icon>
            <href>https://maps.google.com/mapfiles/kml/paddle/blu-blank.png</href>
          </Icon>
          <color>ff08ffff</color>
        </IconStyle>
      </Style>
      <Point>
        <coordinates>-0.838144105220431,37.5960491457198,0</coordinates>
      </Point>
    </Placemark>
    <Placemark>
      <Snippet maxLines="0"> </Snippet>
      <description> </description>
      <name></name>
      <Style>
        <IconStyle>
          <Icon>
            <href>https://maps.google.com/mapfiles/kml/paddle/blu-blank.png</href>
          </Icon>
          <color>ff08ffff</color>
        </IconStyle>
      </Style>
      <Point>
        <coordinates>24.5212915853104,41.4732983096816,0</coordinates>
      </Point>
    </Placemark>
    <Placemark>
      <Snippet maxLines="0"> </Snippet>
      <description> </description>
      <name></name>
      <Style>
        <IconStyle>
          <Icon>
            <href>https://maps.google.com/mapfiles/kml/paddle/blu-blank.png</href>
          </Icon>
          <color>ff00faff</color>
        </IconStyle>
      </Style>
      <Point>
        <coordinates>24.9376919304889,41.3735748412297,0</coordinates>
      </Point>
    </Placemark>
    <Placemark>
      <Snippet maxLines="0"> </Snippet>
      <description> </description>
      <name></name>
      <Style>
        <IconStyle>
          <Icon>
            <href>https://maps.google.com/mapfiles/kml/paddle/blu-blank.png</href>
          </Icon>
          <color>ff00f4ff</color>
        </IconStyle>
      </Style>
      <Point>
        <coordinates>20.4944642185406,44.122912849958,0</coordinates>
      </Point>
    </Placemark>
    <Placemark>
      <Snippet maxLines="0"> </Snippet>
      <description> </description>
      <name></name>
      <Style>
        <IconStyle>
          <Icon>
            <href>https://maps.google.com/mapfiles/kml/paddle/blu-blank.png</href>
          </Icon>
          <color>ff00e9ff</color>
        </IconStyle>
      </Style>
      <Point>
        <coordinates>24.9479877814116,41.4468052466511,0</coordinates>
      </Point>
    </Placemark>
    <Placemark>
      <Snippet maxLines="0"> </Snippet>
      <description> </description>
      <name></name>
      <Style>
        <IconStyle>
          <Icon>
            <href>https://maps.google.com/mapfiles/kml/paddle/blu-blank.png</href>
          </Icon>
          <color>ff00e9ff</color>
        </IconStyle>
      </Style>
      <Point>
        <coordinates>22.1929934463565,42.0342415821526,0</coordinates>
      </Point>
    </Placemark>
    <Placemark>
      <Snippet maxLines="0"> </Snippet>
      <description> </description>
      <name></name>
      <Style>
        <IconStyle>
          <Icon>
            <href>https://maps.google.com/mapfiles/kml/paddle/blu-blank.png</href>
          </Icon>
          <color>ff00e4ff</color>
        </IconStyle>
      </Style>
      <Point>
        <coordinates>-0.851508644140684,37.6194628700548,0</coordinates>
      </Point>
    </Placemark>
    <Placemark>
      <Snippet maxLines="0"> </Snippet>
      <description> </description>
      <name></name>
      <Style>
        <IconStyle>
          <Icon>
            <href>https://maps.google.com/mapfiles/kml/paddle/blu-blank.png</href>
          </Icon>
          <color>ff00ceff</color>
        </IconStyle>
      </Style>
      <Point>
        <coordinates>11.0194802016718,43.1370327054409,0</coordinates>
      </Point>
    </Placemark>
    <Placemark>
      <Snippet maxLines="0"> </Snippet>
      <description> </description>
      <name></name>
      <Style>
        <IconStyle>
          <Icon>
            <href>https://maps.google.com/mapfiles/kml/paddle/blu-blank.png</href>
          </Icon>
          <color>ff00b8ff</color>
        </IconStyle>
      </Style>
      <Point>
        <coordinates>25.2396892641235,43.3003602449475,0</coordinates>
      </Point>
    </Placemark>
    <Placemark>
      <Snippet maxLines="0"> </Snippet>
      <description> </description>
      <name></name>
      <Style>
        <IconStyle>
          <Icon>
            <href>https://maps.google.com/mapfiles/kml/paddle/blu-blank.png</href>
          </Icon>
          <color>ff00aeff</color>
        </IconStyle>
      </Style>
      <Point>
        <coordinates>22.1990927874578,42.0432966237363,0</coordinates>
      </Point>
    </Placemark>
    <Placemark>
      <Snippet maxLines="0"> </Snippet>
      <description> </description>
      <name></name>
      <Style>
        <IconStyle>
          <Icon>
            <href>https://maps.google.com/mapfiles/kml/paddle/blu-blank.png</href>
          </Icon>
          <color>ff00a8ff</color>
        </IconStyle>
      </Style>
      <Point>
        <coordinates>11.0440783819199,43.1024394703418,0</coordinates>
      </Point>
    </Placemark>
    <Placemark>
      <Snippet maxLines="0"> </Snippet>
      <description> </description>
      <name></name>
      <Style>
        <IconStyle>
          <Icon>
            <href>https://maps.google.com/mapfiles/kml/paddle/blu-blank.png</href>
          </Icon>
          <color>ff00a3ff</color>
        </IconStyle>
      </Style>
      <Point>
        <coordinates>11.0275413055224,43.1320110387236,0</coordinates>
      </Point>
    </Placemark>
    <Placemark>
      <Snippet maxLines="0"> </Snippet>
      <description> </description>
      <name></name>
      <Style>
        <IconStyle>
          <Icon>
            <href>https://maps.google.com/mapfiles/kml/paddle/blu-blank.png</href>
          </Icon>
          <color>ff00a3ff</color>
        </IconStyle>
      </Style>
      <Point>
        <coordinates>22.2033941800482,42.0301778353965,0</coordinates>
      </Point>
    </Placemark>
    <Placemark>
      <Snippet maxLines="0"> </Snippet>
      <description> </description>
      <name></name>
      <Style>
        <IconStyle>
          <Icon>
            <href>https://maps.google.com/mapfiles/kml/paddle/blu-blank.png</href>
          </Icon>
          <color>ff009dff</color>
        </IconStyle>
      </Style>
      <Point>
        <coordinates>10.2005498558868,42.7792806130988,0</coordinates>
      </Point>
    </Placemark>
    <Placemark>
      <Snippet maxLines="0"> </Snippet>
      <description> </description>
      <name></name>
      <Style>
        <IconStyle>
          <Icon>
            <href>https://maps.google.com/mapfiles/kml/paddle/blu-blank.png</href>
          </Icon>
          <color>ff0098ff</color>
        </IconStyle>
      </Style>
      <Point>
        <coordinates>24.9567520415823,41.4584665327421,0</coordinates>
      </Point>
    </Placemark>
    <Placemark>
      <Snippet maxLines="0"> </Snippet>
      <description> </description>
      <name></name>
      <Style>
        <IconStyle>
          <Icon>
            <href>https://maps.google.com/mapfiles/kml/paddle/blu-blank.png</href>
          </Icon>
          <color>ff0098ff</color>
        </IconStyle>
      </Style>
      <Point>
        <coordinates>23.1729947338601,41.1547621302329,0</coordinates>
      </Point>
    </Placemark>
    <Placemark>
      <Snippet maxLines="0"> </Snippet>
      <description> </description>
      <name></name>
      <Style>
        <IconStyle>
          <Icon>
            <href>https://maps.google.com/mapfiles/kml/paddle/blu-blank.png</href>
          </Icon>
          <color>ff0092ff</color>
        </IconStyle>
      </Style>
      <Point>
        <coordinates>11.0212935369478,43.1286319218108,0</coordinates>
      </Point>
    </Placemark>
    <Placemark>
      <Snippet maxLines="0"> </Snippet>
      <description> </description>
      <name></name>
      <Style>
        <IconStyle>
          <Icon>
            <href>https://maps.google.com/mapfiles/kml/paddle/blu-blank.png</href>
          </Icon>
          <color>ff008dff</color>
        </IconStyle>
      </Style>
      <Point>
        <coordinates>24.0643955606868,42.3087131660484,0</coordinates>
      </Point>
    </Placemark>
    <Placemark>
      <Snippet maxLines="0"> </Snippet>
      <description> </description>
      <name></name>
      <Style>
        <IconStyle>
          <Icon>
            <href>https://maps.google.com/mapfiles/kml/paddle/blu-blank.png</href>
          </Icon>
          <color>ff008dff</color>
        </IconStyle>
      </Style>
      <Point>
        <coordinates>20.6159803782024,43.0965882987744,0</coordinates>
      </Point>
    </Placemark>
    <Placemark>
      <Snippet maxLines="0"> </Snippet>
      <description> </description>
      <name></name>
      <Style>
        <IconStyle>
          <Icon>
            <href>https://maps.google.com/mapfiles/kml/paddle/blu-blank.png</href>
          </Icon>
          <color>ff0088ff</color>
        </IconStyle>
      </Style>
      <Point>
        <coordinates>24.7469935647625,36.9511672244297,0</coordinates>
      </Point>
    </Placemark>
    <Placemark>
      <Snippet maxLines="0"> </Snippet>
      <description> </description>
      <name></name>
      <Style>
        <IconStyle>
          <Icon>
            <href>https://maps.google.com/mapfiles/kml/paddle/blu-blank.png</href>
          </Icon>
          <color>ff0082ff</color>
        </IconStyle>
      </Style>
      <Point>
        <coordinates>11.0131090073987,43.1371207631694,0</coordinates>
      </Point>
    </Placemark>
    <Placemark>
      <Snippet maxLines="0"> </Snippet>
      <description> </description>
      <name></name>
      <Style>
        <IconStyle>
          <Icon>
            <href>https://maps.google.com/mapfiles/kml/paddle/blu-blank.png</href>
          </Icon>
          <color>ff0082ff</color>
        </IconStyle>
      </Style>
      <Point>
        <coordinates>25.8150628736998,41.0171887371062,0</coordinates>
      </Point>
    </Placemark>
    <Placemark>
      <Snippet maxLines="0"> </Snippet>
      <description> </description>
      <name></name>
      <Style>
        <IconStyle>
          <Icon>
            <href>https://maps.google.com/mapfiles/kml/paddle/blu-blank.png</href>
          </Icon>
          <color>ff0077ff</color>
        </IconStyle>
      </Style>
      <Point>
        <coordinates>24.8252395954027,41.8385481111388,0</coordinates>
      </Point>
    </Placemark>
    <Placemark>
      <Snippet maxLines="0"> </Snippet>
      <description> </description>
      <name></name>
      <Style>
        <IconStyle>
          <Icon>
            <href>https://maps.google.com/mapfiles/kml/paddle/blu-blank.png</href>
          </Icon>
          <color>ff0077ff</color>
        </IconStyle>
      </Style>
      <Point>
        <coordinates>-1.33151557811121,37.5999722922344,0</coordinates>
      </Point>
    </Placemark>
    <Placemark>
      <Snippet maxLines="0"> </Snippet>
      <description> </description>
      <name></name>
      <Style>
        <IconStyle>
          <Icon>
            <href>https://maps.google.com/mapfiles/kml/paddle/blu-blank.png</href>
          </Icon>
          <color>ff0077ff</color>
        </IconStyle>
      </Style>
      <Point>
        <coordinates>24.9217390356878,41.3823897590156,0</coordinates>
      </Point>
    </Placemark>
    <Placemark>
      <Snippet maxLines="0"> </Snippet>
      <description> </description>
      <name></name>
      <Style>
        <IconStyle>
          <Icon>
            <href>https://maps.google.com/mapfiles/kml/paddle/blu-blank.png</href>
          </Icon>
          <color>ff0072ff</color>
        </IconStyle>
      </Style>
      <Point>
        <coordinates>-0.821203474609759,37.6147306832609,0</coordinates>
      </Point>
    </Placemark>
    <Placemark>
      <Snippet maxLines="0"> </Snippet>
      <description> </description>
      <name></name>
      <Style>
        <IconStyle>
          <Icon>
            <href>https://maps.google.com/mapfiles/kml/paddle/blu-blank.png</href>
          </Icon>
          <color>ff0067ff</color>
        </IconStyle>
      </Style>
      <Point>
        <coordinates>24.8333824731809,41.8294659325329,0</coordinates>
      </Point>
    </Placemark>
    <Placemark>
      <Snippet maxLines="0"> </Snippet>
      <description> </description>
      <name></name>
      <Style>
        <IconStyle>
          <Icon>
            <href>https://maps.google.com/mapfiles/kml/paddle/blu-blank.png</href>
          </Icon>
          <color>ff0057ff</color>
        </IconStyle>
      </Style>
      <Point>
        <coordinates>-0.852484369043472,37.5982390629099,0</coordinates>
      </Point>
    </Placemark>
    <Placemark>
      <Snippet maxLines="0"> </Snippet>
      <description> </description>
      <name></name>
      <Style>
        <IconStyle>
          <Icon>
            <href>https://maps.google.com/mapfiles/kml/paddle/blu-blank.png</href>
          </Icon>
          <color>ff0057ff</color>
        </IconStyle>
      </Style>
      <Point>
        <coordinates>11.9322066776337,42.1468524623343,0</coordinates>
      </Point>
    </Placemark>
    <Placemark>
      <Snippet maxLines="0"> </Snippet>
      <description> </description>
      <name></name>
      <Style>
        <IconStyle>
          <Icon>
            <href>https://maps.google.com/mapfiles/kml/paddle/blu-blank.png</href>
          </Icon>
          <color>ff004cff</color>
        </IconStyle>
      </Style>
      <Point>
        <coordinates>24.8697278080709,41.458290411998,0</coordinates>
      </Point>
    </Placemark>
    <Placemark>
      <Snippet maxLines="0"> </Snippet>
      <description> </description>
      <name></name>
      <Style>
        <IconStyle>
          <Icon>
            <href>https://maps.google.com/mapfiles/kml/paddle/blu-blank.png</href>
          </Icon>
          <color>ff004cff</color>
        </IconStyle>
      </Style>
      <Point>
        <coordinates>24.9585564390884,41.4467561050945,0</coordinates>
      </Point>
    </Placemark>
    <Placemark>
      <Snippet maxLines="0"> </Snippet>
      <description> </description>
      <name></name>
      <Style>
        <IconStyle>
          <Icon>
            <href>https://maps.google.com/mapfiles/kml/paddle/blu-blank.png</href>
          </Icon>
          <color>ff003cff</color>
        </IconStyle>
      </Style>
      <Point>
        <coordinates>-0.816633240147461,37.6107780963248,0</coordinates>
      </Point>
    </Placemark>
    <Placemark>
      <Snippet maxLines="0"> </Snippet>
      <description> </description>
      <name></name>
      <Style>
        <IconStyle>
          <Icon>
            <href>https://maps.google.com/mapfiles/kml/paddle/blu-blank.png</href>
          </Icon>
          <color>ff0031ff</color>
        </IconStyle>
      </Style>
      <Point>
        <coordinates>25.8117994510372,41.0205013098507,0</coordinates>
      </Point>
    </Placemark>
    <Placemark>
      <Snippet maxLines="0"> </Snippet>
      <description> </description>
      <name></name>
      <Style>
        <IconStyle>
          <Icon>
            <href>https://maps.google.com/mapfiles/kml/paddle/blu-blank.png</href>
          </Icon>
          <color>ff0026ff</color>
        </IconStyle>
      </Style>
      <Point>
        <coordinates>24.9365661630601,41.3748283165386,0</coordinates>
      </Point>
    </Placemark>
    <Placemark>
      <Snippet maxLines="0"> </Snippet>
      <description> </description>
      <name></name>
      <Style>
        <IconStyle>
          <Icon>
            <href>https://maps.google.com/mapfiles/kml/paddle/blu-blank.png</href>
          </Icon>
          <color>ff001bff</color>
        </IconStyle>
      </Style>
      <Point>
        <coordinates>24.9266224413387,41.4796011356879,0</coordinates>
      </Point>
    </Placemark>
    <Placemark>
      <Snippet maxLines="0"> </Snippet>
      <description> </description>
      <name></name>
      <Style>
        <IconStyle>
          <Icon>
            <href>https://maps.google.com/mapfiles/kml/paddle/blu-blank.png</href>
          </Icon>
          <color>ff0016ff</color>
        </IconStyle>
      </Style>
      <Point>
        <coordinates>24.8688619107481,41.4610214735824,0</coordinates>
      </Point>
    </Placemark>
    <Placemark>
      <Snippet maxLines="0"> </Snippet>
      <description> </description>
      <name></name>
      <Style>
        <IconStyle>
          <Icon>
            <href>https://maps.google.com/mapfiles/kml/paddle/blu-blank.png</href>
          </Icon>
          <color>ff000bff</color>
        </IconStyle>
      </Style>
      <Point>
        <coordinates>24.8178407436506,34.9345105900964,0</coordinates>
      </Point>
    </Placemark>
    <Placemark>
      <Snippet maxLines="0"> </Snippet>
      <description> </description>
      <name></name>
      <Style>
        <IconStyle>
          <Icon>
            <href>https://maps.google.com/mapfiles/kml/paddle/blu-blank.png</href>
          </Icon>
          <color>ff000bff</color>
        </IconStyle>
      </Style>
      <Point>
        <coordinates>26.8420683904565,42.1032973950325,0</coordinates>
      </Point>
    </Placemark>
    <Placemark>
      <Snippet maxLines="0"> </Snippet>
      <description> </description>
      <name></name>
      <Style>
        <IconStyle>
          <Icon>
            <href>https://maps.google.com/mapfiles/kml/paddle/blu-blank.png</href>
          </Icon>
          <color>ff0000ff</color>
        </IconStyle>
      </Style>
      <Point>
        <coordinates>24.8236155629268,41.8294038718736,0</coordinates>
      </Point>
    </Placemark>
    <Placemark>
      <Snippet maxLines="0"> </Snippet>
      <description> </description>
      <name></name>
      <Style>
        <IconStyle>
          <Icon>
            <href>https://maps.google.com/mapfiles/kml/paddle/blu-blank.png</href>
          </Icon>
          <color>ff0000fa</color>
        </IconStyle>
      </Style>
      <Point>
        <coordinates>22.2368860630666,41.9940341026497,0</coordinates>
      </Point>
    </Placemark>
    <Placemark>
      <Snippet maxLines="0"> </Snippet>
      <description> </description>
      <name></name>
      <Style>
        <IconStyle>
          <Icon>
            <href>https://maps.google.com/mapfiles/kml/paddle/blu-blank.png</href>
          </Icon>
          <color>ff0000fa</color>
        </IconStyle>
      </Style>
      <Point>
        <coordinates>24.4729998423123,38.0851021528984,0</coordinates>
      </Point>
    </Placemark>
    <Placemark>
      <Snippet maxLines="0"> </Snippet>
      <description> </description>
      <name></name>
      <Style>
        <IconStyle>
          <Icon>
            <href>https://maps.google.com/mapfiles/kml/paddle/blu-blank.png</href>
          </Icon>
          <color>ff0000fa</color>
        </IconStyle>
      </Style>
      <Point>
        <coordinates>-1.32807285323081,37.6035105909823,0</coordinates>
      </Point>
    </Placemark>
    <Placemark>
      <Snippet maxLines="0"> </Snippet>
      <description> </description>
      <name></name>
      <Style>
        <IconStyle>
          <Icon>
            <href>https://maps.google.com/mapfiles/kml/paddle/blu-blank.png</href>
          </Icon>
          <color>ff0000ef</color>
        </IconStyle>
      </Style>
      <Point>
        <coordinates>21.5393336630501,42.9160281170418,0</coordinates>
      </Point>
    </Placemark>
    <Placemark>
      <Snippet maxLines="0"> </Snippet>
      <description> </description>
      <name></name>
      <Style>
        <IconStyle>
          <Icon>
            <href>https://maps.google.com/mapfiles/kml/paddle/blu-blank.png</href>
          </Icon>
          <color>ff0000e9</color>
        </IconStyle>
      </Style>
      <Point>
        <coordinates>35.4215626673867,40.9755827897708,0</coordinates>
      </Point>
    </Placemark>
    <Placemark>
      <Snippet maxLines="0"> </Snippet>
      <description> </description>
      <name></name>
      <Style>
        <IconStyle>
          <Icon>
            <href>https://maps.google.com/mapfiles/kml/paddle/blu-blank.png</href>
          </Icon>
          <color>ff0000e9</color>
        </IconStyle>
      </Style>
      <Point>
        <coordinates>34.4725443851866,37.3509944284456,0</coordinates>
      </Point>
    </Placemark>
    <Placemark>
      <Snippet maxLines="0"> </Snippet>
      <description> </description>
      <name></name>
      <Style>
        <IconStyle>
          <Icon>
            <href>https://maps.google.com/mapfiles/kml/paddle/blu-blank.png</href>
          </Icon>
          <color>ff0000e9</color>
        </IconStyle>
      </Style>
      <Point>
        <coordinates>39.488414960223,40.473137671323,0</coordinates>
      </Point>
    </Placemark>
    <Placemark>
      <Snippet maxLines="0"> </Snippet>
      <description> </description>
      <name></name>
      <Style>
        <IconStyle>
          <Icon>
            <href>https://maps.google.com/mapfiles/kml/paddle/blu-blank.png</href>
          </Icon>
          <color>ff0000e4</color>
        </IconStyle>
      </Style>
      <Point>
        <coordinates>24.9418543331208,41.3835447919694,0</coordinates>
      </Point>
    </Placemark>
    <Placemark>
      <Snippet maxLines="0"> </Snippet>
      <description> </description>
      <name></name>
      <Style>
        <IconStyle>
          <Icon>
            <href>https://maps.google.com/mapfiles/kml/paddle/blu-blank.png</href>
          </Icon>
          <color>ff0000e4</color>
        </IconStyle>
      </Style>
      <Point>
        <coordinates>24.9356220255708,41.3803381998281,0</coordinates>
      </Point>
    </Placemark>
    <Placemark>
      <Snippet maxLines="0"> </Snippet>
      <description> </description>
      <name></name>
      <Style>
        <IconStyle>
          <Icon>
            <href>https://maps.google.com/mapfiles/kml/paddle/blu-blank.png</href>
          </Icon>
          <color>ff0000de</color>
        </IconStyle>
      </Style>
      <Point>
        <coordinates>25.3056945716159,41.903358160797,0</coordinates>
      </Point>
    </Placemark>
    <Placemark>
      <Snippet maxLines="0"> </Snippet>
      <description> </description>
      <name></name>
      <Style>
        <IconStyle>
          <Icon>
            <href>https://maps.google.com/mapfiles/kml/paddle/blu-blank.png</href>
          </Icon>
          <color>ff0000d9</color>
        </IconStyle>
      </Style>
      <Point>
        <coordinates>24.9328275925867,41.38791344858,0</coordinates>
      </Point>
    </Placemark>
    <Placemark>
      <Snippet maxLines="0"> </Snippet>
      <description> </description>
      <name></name>
      <Style>
        <IconStyle>
          <Icon>
            <href>https://maps.google.com/mapfiles/kml/paddle/blu-blank.png</href>
          </Icon>
          <color>ff0000d9</color>
        </IconStyle>
      </Style>
      <Point>
        <coordinates>24.9342444608693,41.3847658416759,0</coordinates>
      </Point>
    </Placemark>
    <Placemark>
      <Snippet maxLines="0"> </Snippet>
      <description> </description>
      <name></name>
      <Style>
        <IconStyle>
          <Icon>
            <href>https://maps.google.com/mapfiles/kml/paddle/blu-blank.png</href>
          </Icon>
          <color>ff0000be</color>
        </IconStyle>
      </Style>
      <Point>
        <coordinates>10.1927917693326,42.7631706857377,0</coordinates>
      </Point>
    </Placemark>
    <Placemark>
      <Snippet maxLines="0"> </Snippet>
      <description> </description>
      <name></name>
      <Style>
        <IconStyle>
          <Icon>
            <href>https://maps.google.com/mapfiles/kml/paddle/blu-blank.png</href>
          </Icon>
          <color>ff0000b3</color>
        </IconStyle>
      </Style>
      <Point>
        <coordinates>24.8848726256808,41.4579488803117,0</coordinates>
      </Point>
    </Placemark>
    <Placemark>
      <Snippet maxLines="0"> </Snippet>
      <description> </description>
      <name></name>
      <Style>
        <IconStyle>
          <Icon>
            <href>https://maps.google.com/mapfiles/kml/paddle/blu-blank.png</href>
          </Icon>
          <color>ff0000b3</color>
        </IconStyle>
      </Style>
      <Point>
        <coordinates>21.5391410162282,42.9266762822094,0</coordinates>
      </Point>
    </Placemark>
    <Placemark>
      <Snippet maxLines="0"> </Snippet>
      <description> </description>
      <name></name>
      <Style>
        <IconStyle>
          <Icon>
            <href>https://maps.google.com/mapfiles/kml/paddle/blu-blank.png</href>
          </Icon>
          <color>ff0000ae</color>
        </IconStyle>
      </Style>
      <Point>
        <coordinates>-0.8725045632901,37.6079351338156,0</coordinates>
      </Point>
    </Placemark>
    <Placemark>
      <Snippet maxLines="0"> </Snippet>
      <description> </description>
      <name></name>
      <Style>
        <IconStyle>
          <Icon>
            <href>https://maps.google.com/mapfiles/kml/paddle/blu-blank.png</href>
          </Icon>
          <color>ff0000a8</color>
        </IconStyle>
      </Style>
      <Point>
        <coordinates>-0.883867761050712,37.6166805717315,0</coordinates>
      </Point>
    </Placemark>
    <Placemark>
      <Snippet maxLines="0"> </Snippet>
      <description> </description>
      <name></name>
      <Style>
        <IconStyle>
          <Icon>
            <href>https://maps.google.com/mapfiles/kml/paddle/blu-blank.png</href>
          </Icon>
          <color>ff0000a8</color>
        </IconStyle>
      </Style>
      <Point>
        <coordinates>38.4218547538112,40.2855683711997,0</coordinates>
      </Point>
    </Placemark>
    <Placemark>
      <Snippet maxLines="0"> </Snippet>
      <description> </description>
      <name></name>
      <Style>
        <IconStyle>
          <Icon>
            <href>https://maps.google.com/mapfiles/kml/paddle/blu-blank.png</href>
          </Icon>
          <color>ff0000a8</color>
        </IconStyle>
      </Style>
      <Point>
        <coordinates>39.4862690997582,40.4788945596167,0</coordinates>
      </Point>
    </Placemark>
    <Placemark>
      <Snippet maxLines="0"> </Snippet>
      <description> </description>
      <name></name>
      <Style>
        <IconStyle>
          <Icon>
            <href>https://maps.google.com/mapfiles/kml/paddle/blu-blank.png</href>
          </Icon>
          <color>ff0000a8</color>
        </IconStyle>
      </Style>
      <Point>
        <coordinates>25.3096563657267,41.9201576473199,0</coordinates>
      </Point>
    </Placemark>
    <Placemark>
      <Snippet maxLines="0"> </Snippet>
      <description> </description>
      <name></name>
      <Style>
        <IconStyle>
          <Icon>
            <href>https://maps.google.com/mapfiles/kml/paddle/blu-blank.png</href>
          </Icon>
          <color>ff0000a3</color>
        </IconStyle>
      </Style>
      <Point>
        <coordinates>21.5367336069078,42.9144252648116,0</coordinates>
      </Point>
    </Placemark>
    <Placemark>
      <Snippet maxLines="0"> </Snippet>
      <description> </description>
      <name></name>
      <Style>
        <IconStyle>
          <Icon>
            <href>https://maps.google.com/mapfiles/kml/paddle/blu-blank.png</href>
          </Icon>
          <color>ff00009d</color>
        </IconStyle>
      </Style>
      <Point>
        <coordinates>39.489742609225,39.1467095792073,0</coordinates>
      </Point>
    </Placemark>
    <Placemark>
      <Snippet maxLines="0"> </Snippet>
      <description> </description>
      <name></name>
      <Style>
        <IconStyle>
          <Icon>
            <href>https://maps.google.com/mapfiles/kml/paddle/blu-blank.png</href>
          </Icon>
          <color>ff00009d</color>
        </IconStyle>
      </Style>
      <Point>
        <coordinates>24.9554008439501,41.4616242318597,0</coordinates>
      </Point>
    </Placemark>
    <Placemark>
      <Snippet maxLines="0"> </Snippet>
      <description> </description>
      <name></name>
      <Style>
        <IconStyle>
          <Icon>
            <href>https://maps.google.com/mapfiles/kml/paddle/blu-blank.png</href>
          </Icon>
          <color>ff00009d</color>
        </IconStyle>
      </Style>
      <Point>
        <coordinates>25.3051494330163,41.9033413042406,0</coordinates>
      </Point>
    </Placemark>
    <Placemark>
      <Snippet maxLines="0"> </Snippet>
      <description> </description>
      <name></name>
      <Style>
        <IconStyle>
          <Icon>
            <href>https://maps.google.com/mapfiles/kml/paddle/blu-blank.png</href>
          </Icon>
          <color>ff000092</color>
        </IconStyle>
      </Style>
      <Point>
        <coordinates>21.537923138489,42.9193518313583,0</coordinates>
      </Point>
    </Placemark>
    <Placemark>
      <Snippet maxLines="0"> </Snippet>
      <description> </description>
      <name></name>
      <Style>
        <IconStyle>
          <Icon>
            <href>https://maps.google.com/mapfiles/kml/paddle/blu-blank.png</href>
          </Icon>
          <color>ff00008d</color>
        </IconStyle>
      </Style>
      <Point>
        <coordinates>24.9306793634674,41.3881218663169,0</coordinates>
      </Point>
    </Placemark>
    <Placemark>
      <Snippet maxLines="0"> </Snippet>
      <description> </description>
      <name></name>
      <Style>
        <IconStyle>
          <Icon>
            <href>https://maps.google.com/mapfiles/kml/paddle/blu-blank.png</href>
          </Icon>
          <color>ff000088</color>
        </IconStyle>
      </Style>
      <Point>
        <coordinates>24.9288400525956,41.3871843066423,0</coordinates>
      </Point>
    </Placemark>
    <Placemark>
      <Snippet maxLines="0"> </Snippet>
      <description> </description>
      <name></name>
      <Style>
        <IconStyle>
          <Icon>
            <href>https://maps.google.com/mapfiles/kml/paddle/blu-blank.png</href>
          </Icon>
          <color>ff000088</color>
        </IconStyle>
      </Style>
      <Point>
        <coordinates>24.827408790415,41.8341821255225,0</coordinates>
      </Point>
    </Placemark>
    <Placemark>
      <Snippet maxLines="0"> </Snippet>
      <description> </description>
      <name></name>
      <Style>
        <IconStyle>
          <Icon>
            <href>https://maps.google.com/mapfiles/kml/paddle/blu-blank.png</href>
          </Icon>
          <color>ff000088</color>
        </IconStyle>
      </Style>
      <Point>
        <coordinates>24.8309475951529,34.9475669072354,0</coordinates>
      </Point>
    </Placemark>
    <Placemark>
      <Snippet maxLines="0"> </Snippet>
      <description> </description>
      <name></name>
      <Style>
        <IconStyle>
          <Icon>
            <href>https://maps.google.com/mapfiles/kml/paddle/blu-blank.png</href>
          </Icon>
          <color>ff000082</color>
        </IconStyle>
      </Style>
      <Point>
        <coordinates>5.57035870057336,44.5053764737653,0</coordinates>
      </Point>
    </Placemark>
    <Placemark>
      <Snippet maxLines="0"> </Snippet>
      <description> </description>
      <name></name>
      <Style>
        <IconStyle>
          <Icon>
            <href>https://maps.google.com/mapfiles/kml/paddle/blu-blank.png</href>
          </Icon>
          <color>ff000082</color>
        </IconStyle>
      </Style>
      <Point>
        <coordinates>24.9208533544291,41.3800511468361,0</coordinates>
      </Point>
    </Placemark>
    <Placemark>
      <Snippet maxLines="0"> </Snippet>
      <description> </description>
      <name></name>
      <Style>
        <IconStyle>
          <Icon>
            <href>https://maps.google.com/mapfiles/kml/paddle/blu-blank.png</href>
          </Icon>
          <color>ff00007d</color>
        </IconStyle>
      </Style>
      <Point>
        <coordinates>24.9211764449486,41.3720960506858,0</coordinates>
      </Point>
    </Placemark>
    <Placemark>
      <Snippet maxLines="0"> </Snippet>
      <description> </description>
      <name></name>
      <Style>
        <IconStyle>
          <Icon>
            <href>https://maps.google.com/mapfiles/kml/paddle/blu-blank.png</href>
          </Icon>
          <color>ff00007d</color>
        </IconStyle>
      </Style>
      <Point>
        <coordinates>24.9634733944029,41.4610720442199,0</coordinates>
      </Point>
    </Placemark>
    <Placemark>
      <Snippet maxLines="0"> </Snippet>
      <description> </description>
      <name></name>
      <Style>
        <IconStyle>
          <Icon>
            <href>https://maps.google.com/mapfiles/kml/paddle/blu-blank.png</href>
          </Icon>
          <color>ff00007d</color>
        </IconStyle>
      </Style>
      <Point>
        <coordinates>24.926113728461,41.3805288636194,0</coordinates>
      </Point>
    </Placemark>
    <Placemark>
      <Snippet maxLines="0"> </Snippet>
      <description> </description>
      <name></name>
      <Style>
        <IconStyle>
          <Icon>
            <href>https://maps.google.com/mapfiles/kml/paddle/blu-blank.png</href>
          </Icon>
          <color>ff000077</color>
        </IconStyle>
      </Style>
      <Point>
        <coordinates>24.9890627951436,41.4100485679884,0</coordinates>
      </Point>
    </Placemark>
    <Placemark>
      <Snippet maxLines="0"> </Snippet>
      <description> </description>
      <name></name>
      <Style>
        <IconStyle>
          <Icon>
            <href>https://maps.google.com/mapfiles/kml/paddle/blu-blank.png</href>
          </Icon>
          <color>ff000077</color>
        </IconStyle>
      </Style>
      <Point>
        <coordinates>24.9355635546395,41.372080420185,0</coordinates>
      </Point>
    </Placemark>
    <Placemark>
      <Snippet maxLines="0"> </Snippet>
      <description> </description>
      <name></name>
      <Style>
        <IconStyle>
          <Icon>
            <href>https://maps.google.com/mapfiles/kml/paddle/blu-blank.png</href>
          </Icon>
          <color>ff00006d</color>
        </IconStyle>
      </Style>
      <Point>
        <coordinates>7.505242929719,45.7982757931588,0</coordinates>
      </Point>
    </Placemark>
    <Placemark>
      <Snippet maxLines="0"> </Snippet>
      <description> </description>
      <name></name>
      <Style>
        <IconStyle>
          <Icon>
            <href>https://maps.google.com/mapfiles/kml/paddle/blu-blank.png</href>
          </Icon>
          <color>ff00006d</color>
        </IconStyle>
      </Style>
      <Point>
        <coordinates>24.9353895247785,41.3839302680017,0</coordinates>
      </Point>
    </Placemark>
    <Placemark>
      <Snippet maxLines="0"> </Snippet>
      <description> </description>
      <name></name>
      <Style>
        <IconStyle>
          <Icon>
            <href>https://maps.google.com/mapfiles/kml/paddle/blu-blank.png</href>
          </Icon>
          <color>ff000057</color>
        </IconStyle>
      </Style>
      <Point>
        <coordinates>24.9837252265965,41.4352756046704,0</coordinates>
      </Point>
    </Placemark>
    <Placemark>
      <Snippet maxLines="0"> </Snippet>
      <description> </description>
      <name></name>
      <Style>
        <IconStyle>
          <Icon>
            <href>https://maps.google.com/mapfiles/kml/paddle/blu-blank.png</href>
          </Icon>
          <color>ff000057</color>
        </IconStyle>
      </Style>
      <Point>
        <coordinates>24.9373726617304,41.3822942352601,0</coordinates>
      </Point>
    </Placemark>
    <Placemark>
      <Snippet maxLines="0"> </Snippet>
      <description> </description>
      <name></name>
      <Style>
        <IconStyle>
          <Icon>
            <href>https://maps.google.com/mapfiles/kml/paddle/blu-blank.png</href>
          </Icon>
          <color>ff000057</color>
        </IconStyle>
      </Style>
      <Point>
        <coordinates>25.0003983181419,41.0942072531937,0</coordinates>
      </Point>
    </Placemark>
    <Placemark>
      <Snippet maxLines="0"> </Snippet>
      <description> </description>
      <name></name>
      <Style>
        <IconStyle>
          <Icon>
            <href>https://maps.google.com/mapfiles/kml/paddle/blu-blank.png</href>
          </Icon>
          <color>ff000057</color>
        </IconStyle>
      </Style>
      <Point>
        <coordinates>5.56878570893987,44.5073984583801,0</coordinates>
      </Point>
    </Placemark>
    <Placemark>
      <Snippet maxLines="0"> </Snippet>
      <description> </description>
      <name></name>
      <Style>
        <IconStyle>
          <Icon>
            <href>https://maps.google.com/mapfiles/kml/paddle/blu-blank.png</href>
          </Icon>
          <color>ff000057</color>
        </IconStyle>
      </Style>
      <Point>
        <coordinates>24.9896279808643,41.4403723454071,0</coordinates>
      </Point>
    </Placemark>
    <Placemark>
      <Snippet maxLines="0"> </Snippet>
      <description> </description>
      <name></name>
      <Style>
        <IconStyle>
          <Icon>
            <href>https://maps.google.com/mapfiles/kml/paddle/blu-blank.png</href>
          </Icon>
          <color>ff000051</color>
        </IconStyle>
      </Style>
      <Point>
        <coordinates>24.9180101477139,41.4953969063884,0</coordinates>
      </Point>
    </Placemark>
    <Placemark>
      <Snippet maxLines="0"> </Snippet>
      <description> </description>
      <name></name>
      <Style>
        <IconStyle>
          <Icon>
            <href>https://maps.google.com/mapfiles/kml/paddle/blu-blank.png</href>
          </Icon>
          <color>ff000041</color>
        </IconStyle>
      </Style>
      <Point>
        <coordinates>24.94061859974,41.3794005390511,0</coordinates>
      </Point>
    </Placemark>
    <Placemark>
      <Snippet maxLines="0"> </Snippet>
      <description> </description>
      <name></name>
      <Style>
        <IconStyle>
          <Icon>
            <href>https://maps.google.com/mapfiles/kml/paddle/blu-blank.png</href>
          </Icon>
          <color>ff00003c</color>
        </IconStyle>
      </Style>
      <Point>
        <coordinates>24.9421850532497,41.4463746463046,0</coordinates>
      </Point>
    </Placemark>
    <Placemark>
      <Snippet maxLines="0"> </Snippet>
      <description> </description>
      <name></name>
      <Style>
        <IconStyle>
          <Icon>
            <href>https://maps.google.com/mapfiles/kml/paddle/blu-blank.png</href>
          </Icon>
          <color>ff00003c</color>
        </IconStyle>
      </Style>
      <Point>
        <coordinates>24.9240890187458,41.4801236174616,0</coordinates>
      </Point>
    </Placemark>
    <Placemark>
      <Snippet maxLines="0"> </Snippet>
      <description> </description>
      <name></name>
      <Style>
        <IconStyle>
          <Icon>
            <href>https://maps.google.com/mapfiles/kml/paddle/blu-blank.png</href>
          </Icon>
          <color>ff000036</color>
        </IconStyle>
      </Style>
      <Point>
        <coordinates>24.9246554584038,41.3776961347805,0</coordinates>
      </Point>
    </Placemark>
    <Placemark>
      <Snippet maxLines="0"> </Snippet>
      <description> </description>
      <name></name>
      <Style>
        <IconStyle>
          <Icon>
            <href>https://maps.google.com/mapfiles/kml/paddle/blu-blank.png</href>
          </Icon>
          <color>ff000036</color>
        </IconStyle>
      </Style>
      <Point>
        <coordinates>24.975827028175,41.4364808309119,0</coordinates>
      </Point>
    </Placemark>
    <Placemark>
      <Snippet maxLines="0"> </Snippet>
      <description> </description>
      <name></name>
      <Style>
        <IconStyle>
          <Icon>
            <href>https://maps.google.com/mapfiles/kml/paddle/blu-blank.png</href>
          </Icon>
          <color>ff000031</color>
        </IconStyle>
      </Style>
      <Point>
        <coordinates>24.8288426067966,41.8245535384772,0</coordinates>
      </Point>
    </Placemark>
    <Placemark>
      <Snippet maxLines="0"> </Snippet>
      <description> </description>
      <name></name>
      <Style>
        <IconStyle>
          <Icon>
            <href>https://maps.google.com/mapfiles/kml/paddle/blu-blank.png</href>
          </Icon>
          <color>ff000031</color>
        </IconStyle>
      </Style>
      <Point>
        <coordinates>24.9821790059898,41.4109265445686,0</coordinates>
      </Point>
    </Placemark>
    <Placemark>
      <Snippet maxLines="0"> </Snippet>
      <description> </description>
      <name></name>
      <Style>
        <IconStyle>
          <Icon>
            <href>https://maps.google.com/mapfiles/kml/paddle/blu-blank.png</href>
          </Icon>
          <color>ff000031</color>
        </IconStyle>
      </Style>
      <Point>
        <coordinates>24.9297478464429,41.3881845033475,0</coordinates>
      </Point>
    </Placemark>
    <Placemark>
      <Snippet maxLines="0"> </Snippet>
      <description> </description>
      <name></name>
      <Style>
        <IconStyle>
          <Icon>
            <href>https://maps.google.com/mapfiles/kml/paddle/blu-blank.png</href>
          </Icon>
          <color>ff000031</color>
        </IconStyle>
      </Style>
      <Point>
        <coordinates>38.813279678328,40.9968831867533,0</coordinates>
      </Point>
    </Placemark>
    <Placemark>
      <Snippet maxLines="0"> </Snippet>
      <description> </description>
      <name></name>
      <Style>
        <IconStyle>
          <Icon>
            <href>https://maps.google.com/mapfiles/kml/paddle/blu-blank.png</href>
          </Icon>
          <color>ff000031</color>
        </IconStyle>
      </Style>
      <Point>
        <coordinates>24.882822150545,41.4714127115234,0</coordinates>
      </Point>
    </Placemark>
    <Placemark>
      <Snippet maxLines="0"> </Snippet>
      <description> </description>
      <name></name>
      <Style>
        <IconStyle>
          <Icon>
            <href>https://maps.google.com/mapfiles/kml/paddle/blu-blank.png</href>
          </Icon>
          <color>ff000031</color>
        </IconStyle>
      </Style>
      <Point>
        <coordinates>24.9328317075049,41.3872420231943,0</coordinates>
      </Point>
    </Placemark>
    <Placemark>
      <Snippet maxLines="0"> </Snippet>
      <description> </description>
      <name></name>
      <Style>
        <IconStyle>
          <Icon>
            <href>https://maps.google.com/mapfiles/kml/paddle/blu-blank.png</href>
          </Icon>
          <color>ff000026</color>
        </IconStyle>
      </Style>
      <Point>
        <coordinates>24.9764605653119,41.4431283087463,0</coordinates>
      </Point>
    </Placemark>
    <Placemark>
      <Snippet maxLines="0"> </Snippet>
      <description> </description>
      <name></name>
      <Style>
        <IconStyle>
          <Icon>
            <href>https://maps.google.com/mapfiles/kml/paddle/blu-blank.png</href>
          </Icon>
          <color>ff000021</color>
        </IconStyle>
      </Style>
      <Point>
        <coordinates>24.9284251883261,41.3745028935251,0</coordinates>
      </Point>
    </Placemark>
    <Placemark>
      <Snippet maxLines="0"> </Snippet>
      <description> </description>
      <name></name>
      <Style>
        <IconStyle>
          <Icon>
            <href>https://maps.google.com/mapfiles/kml/paddle/blu-blank.png</href>
          </Icon>
          <color>ff000021</color>
        </IconStyle>
      </Style>
      <Point>
        <coordinates>24.8816256250571,41.4612911734369,0</coordinates>
      </Point>
    </Placemark>
    <Placemark>
      <Snippet maxLines="0"> </Snippet>
      <description> </description>
      <name></name>
      <Style>
        <IconStyle>
          <Icon>
            <href>https://maps.google.com/mapfiles/kml/paddle/blu-blank.png</href>
          </Icon>
          <color>ff00001b</color>
        </IconStyle>
      </Style>
      <Point>
        <coordinates>24.8223097976689,41.769410143793,0</coordinates>
      </Point>
    </Placemark>
    <Placemark>
      <Snippet maxLines="0"> </Snippet>
      <description> </description>
      <name></name>
      <Style>
        <IconStyle>
          <Icon>
            <href>https://maps.google.com/mapfiles/kml/paddle/blu-blank.png</href>
          </Icon>
          <color>ff00001b</color>
        </IconStyle>
      </Style>
      <Point>
        <coordinates>24.9201783163923,41.4960539439359,0</coordinates>
      </Point>
    </Placemark>
    <Placemark>
      <Snippet maxLines="0"> </Snippet>
      <description> </description>
      <name></name>
      <Style>
        <IconStyle>
          <Icon>
            <href>https://maps.google.com/mapfiles/kml/paddle/blu-blank.png</href>
          </Icon>
          <color>ff000010</color>
        </IconStyle>
      </Style>
      <Point>
        <coordinates>24.8306567522874,34.9435010698135,0</coordinates>
      </Point>
    </Placemark>
    <Placemark>
      <Snippet maxLines="0"> </Snippet>
      <description> </description>
      <name></name>
      <Style>
        <IconStyle>
          <Icon>
            <href>https://maps.google.com/mapfiles/kml/paddle/blu-blank.png</href>
          </Icon>
          <color>ff000005</color>
        </IconStyle>
      </Style>
      <Point>
        <coordinates>24.9386671195751,41.3793094646769,0</coordinates>
      </Point>
    </Placemark>
  </Document>
</kml>
