# Supplementary material for: Tracing metallurgical links and silver provenance in Balkan coinage (5th -1st centuries BCE)
Source: Archaeol Anthropol Sci. 2024 Nov 13;16(12):198. doi: 10.1007/s12520-024-02106-1 (PMC11561118; doi:10.1007/s12520-024-02106-1)
Supplement: Supplementary file 3 — Supplementary Material 3 [file 12520_2024_2106_MOESM3_ESM.zip › ESM3/kml_hit maps/M367.kml]

<?xml version="1.0" encoding="utf-8"?>
<kml xmlns="http://www.opengis.net/kml/2.2">
  <Document>
    <name>M367</name>
    <Placemark>
      <Snippet maxLines="0"> </Snippet>
      <description> </description>
      <name></name>
      <Style>
        <IconStyle>
          <Icon>
            <href>https://maps.google.com/mapfiles/kml/paddle/red-blank.png</href>
          </Icon>
          <color>fff8ffff</color>
        </IconStyle>
      </Style>
      <Point>
        <coordinates>24.7133483782292,36.9120723183553,0</coordinates>
      </Point>
    </Placemark>
    <Placemark>
      <Snippet maxLines="0"> </Snippet>
      <description> </description>
      <name></name>
      <Style>
        <IconStyle>
          <Icon>
            <href>https://maps.google.com/mapfiles/kml/paddle/red-blank.png</href>
          </Icon>
          <color>fff8ffff</color>
        </IconStyle>
      </Style>
      <Point>
        <coordinates>22.2300222925609,41.999326875004,0</coordinates>
      </Point>
    </Placemark>
    <Placemark>
      <Snippet maxLines="0"> </Snippet>
      <description> </description>
      <name></name>
      <Style>
        <IconStyle>
          <Icon>
            <href>https://maps.google.com/mapfiles/kml/paddle/red-blank.png</href>
          </Icon>
          <color>ffebffff</color>
        </IconStyle>
      </Style>
      <Point>
        <coordinates>25.7909724716087,40.9678512262048,0</coordinates>
      </Point>
    </Placemark>
    <Placemark>
      <Snippet maxLines="0"> </Snippet>
      <description> </description>
      <name></name>
      <Style>
        <IconStyle>
          <Icon>
            <href>https://maps.google.com/mapfiles/kml/paddle/red-blank.png</href>
          </Icon>
          <color>ffd8ffff</color>
        </IconStyle>
      </Style>
      <Point>
        <coordinates>24.2241604796237,42.2474223677238,0</coordinates>
      </Point>
    </Placemark>
    <Placemark>
      <Snippet maxLines="0"> </Snippet>
      <description> </description>
      <name></name>
      <Style>
        <IconStyle>
          <Icon>
            <href>https://maps.google.com/mapfiles/kml/paddle/red-blank.png</href>
          </Icon>
          <color>ffd8ffff</color>
        </IconStyle>
      </Style>
      <Point>
        <coordinates>24.8323537007033,34.9388012315168,0</coordinates>
      </Point>
    </Placemark>
    <Placemark>
      <Snippet maxLines="0"> </Snippet>
      <description> </description>
      <name></name>
      <Style>
        <IconStyle>
          <Icon>
            <href>https://maps.google.com/mapfiles/kml/paddle/red-blank.png</href>
          </Icon>
          <color>ffd1ffff</color>
        </IconStyle>
      </Style>
      <Point>
        <coordinates>25.817382890883,41.0226704709571,0</coordinates>
      </Point>
    </Placemark>
    <Placemark>
      <Snippet maxLines="0"> </Snippet>
      <description> </description>
      <name></name>
      <Style>
        <IconStyle>
          <Icon>
            <href>https://maps.google.com/mapfiles/kml/paddle/red-blank.png</href>
          </Icon>
          <color>ffcbffff</color>
        </IconStyle>
      </Style>
      <Point>
        <coordinates>24.7077536830764,36.9046150319067,0</coordinates>
      </Point>
    </Placemark>
    <Placemark>
      <Snippet maxLines="0"> </Snippet>
      <description> </description>
      <name></name>
      <Style>
        <IconStyle>
          <Icon>
            <href>https://maps.google.com/mapfiles/kml/paddle/red-blank.png</href>
          </Icon>
          <color>ffcbffff</color>
        </IconStyle>
      </Style>
      <Point>
        <coordinates>23.2689504324488,40.3813158565327,0</coordinates>
      </Point>
    </Placemark>
    <Placemark>
      <Snippet maxLines="0"> </Snippet>
      <description> </description>
      <name></name>
      <Style>
        <IconStyle>
          <Icon>
            <href>https://maps.google.com/mapfiles/kml/paddle/red-blank.png</href>
          </Icon>
          <color>ffb1ffff</color>
        </IconStyle>
      </Style>
      <Point>
        <coordinates>25.8006258449014,40.9732391605927,0</coordinates>
      </Point>
    </Placemark>
    <Placemark>
      <Snippet maxLines="0"> </Snippet>
      <description> </description>
      <name></name>
      <Style>
        <IconStyle>
          <Icon>
            <href>https://maps.google.com/mapfiles/kml/paddle/red-blank.png</href>
          </Icon>
          <color>ffaaffff</color>
        </IconStyle>
      </Style>
      <Point>
        <coordinates>20.8367025765092,43.2342070087509,0</coordinates>
      </Point>
    </Placemark>
    <Placemark>
      <Snippet maxLines="0"> </Snippet>
      <description> </description>
      <name></name>
      <Style>
        <IconStyle>
          <Icon>
            <href>https://maps.google.com/mapfiles/kml/paddle/red-blank.png</href>
          </Icon>
          <color>ff96ffff</color>
        </IconStyle>
      </Style>
      <Point>
        <coordinates>25.8001420105165,40.9789549802321,0</coordinates>
      </Point>
    </Placemark>
    <Placemark>
      <Snippet maxLines="0"> </Snippet>
      <description> </description>
      <name></name>
      <Style>
        <IconStyle>
          <Icon>
            <href>https://maps.google.com/mapfiles/kml/paddle/red-blank.png</href>
          </Icon>
          <color>ff90ffff</color>
        </IconStyle>
      </Style>
      <Point>
        <coordinates>19.3487347061536,44.1350236263861,0</coordinates>
      </Point>
    </Placemark>
    <Placemark>
      <Snippet maxLines="0"> </Snippet>
      <description> </description>
      <name></name>
      <Style>
        <IconStyle>
          <Icon>
            <href>https://maps.google.com/mapfiles/kml/paddle/red-blank.png</href>
          </Icon>
          <color>ff89ffff</color>
        </IconStyle>
      </Style>
      <Point>
        <coordinates>24.7033418471313,37.007141446232,0</coordinates>
      </Point>
    </Placemark>
    <Placemark>
      <Snippet maxLines="0"> </Snippet>
      <description> </description>
      <name></name>
      <Style>
        <IconStyle>
          <Icon>
            <href>https://maps.google.com/mapfiles/kml/paddle/red-blank.png</href>
          </Icon>
          <color>ff83ffff</color>
        </IconStyle>
      </Style>
      <Point>
        <coordinates>24.4324742511574,37.1675450735769,0</coordinates>
      </Point>
    </Placemark>
    <Placemark>
      <Snippet maxLines="0"> </Snippet>
      <description> </description>
      <name></name>
      <Style>
        <IconStyle>
          <Icon>
            <href>https://maps.google.com/mapfiles/kml/paddle/red-blank.png</href>
          </Icon>
          <color>ff6fffff</color>
        </IconStyle>
      </Style>
      <Point>
        <coordinates>22.2384613077489,41.997063109708,0</coordinates>
      </Point>
    </Placemark>
    <Placemark>
      <Snippet maxLines="0"> </Snippet>
      <description> </description>
      <name></name>
      <Style>
        <IconStyle>
          <Icon>
            <href>https://maps.google.com/mapfiles/kml/paddle/red-blank.png</href>
          </Icon>
          <color>ff69ffff</color>
        </IconStyle>
      </Style>
      <Point>
        <coordinates>8.63196184445937,40.4337792746823,0</coordinates>
      </Point>
    </Placemark>
    <Placemark>
      <Snippet maxLines="0"> </Snippet>
      <description> </description>
      <name></name>
      <Style>
        <IconStyle>
          <Icon>
            <href>https://maps.google.com/mapfiles/kml/paddle/red-blank.png</href>
          </Icon>
          <color>ff62ffff</color>
        </IconStyle>
      </Style>
      <Point>
        <coordinates>22.2370439224022,41.9865237996752,0</coordinates>
      </Point>
    </Placemark>
    <Placemark>
      <Snippet maxLines="0"> </Snippet>
      <description> </description>
      <name></name>
      <Style>
        <IconStyle>
          <Icon>
            <href>https://maps.google.com/mapfiles/kml/paddle/red-blank.png</href>
          </Icon>
          <color>ff5cffff</color>
        </IconStyle>
      </Style>
      <Point>
        <coordinates>10.2680546188675,36.2382808577917,0</coordinates>
      </Point>
    </Placemark>
    <Placemark>
      <Snippet maxLines="0"> </Snippet>
      <description> </description>
      <name></name>
      <Style>
        <IconStyle>
          <Icon>
            <href>https://maps.google.com/mapfiles/kml/paddle/red-blank.png</href>
          </Icon>
          <color>ff5cffff</color>
        </IconStyle>
      </Style>
      <Point>
        <coordinates>24.8720472052773,41.4596191091684,0</coordinates>
      </Point>
    </Placemark>
    <Placemark>
      <Snippet maxLines="0"> </Snippet>
      <description> </description>
      <name></name>
      <Style>
        <IconStyle>
          <Icon>
            <href>https://maps.google.com/mapfiles/kml/paddle/red-blank.png</href>
          </Icon>
          <color>ff55ffff</color>
        </IconStyle>
      </Style>
      <Point>
        <coordinates>36.8042746638247,40.3716107842559,0</coordinates>
      </Point>
    </Placemark>
    <Placemark>
      <Snippet maxLines="0"> </Snippet>
      <description> </description>
      <name></name>
      <Style>
        <IconStyle>
          <Icon>
            <href>https://maps.google.com/mapfiles/kml/paddle/red-blank.png</href>
          </Icon>
          <color>ff48ffff</color>
        </IconStyle>
      </Style>
      <Point>
        <coordinates>36.9127740960437,40.376080243988,0</coordinates>
      </Point>
    </Placemark>
    <Placemark>
      <Snippet maxLines="0"> </Snippet>
      <description> </description>
      <name></name>
      <Style>
        <IconStyle>
          <Icon>
            <href>https://maps.google.com/mapfiles/kml/paddle/red-blank.png</href>
          </Icon>
          <color>ff3bffff</color>
        </IconStyle>
      </Style>
      <Point>
        <coordinates>24.4821690157685,37.4117776981916,0</coordinates>
      </Point>
    </Placemark>
    <Placemark>
      <Snippet maxLines="0"> </Snippet>
      <description> </description>
      <name></name>
      <Style>
        <IconStyle>
          <Icon>
            <href>https://maps.google.com/mapfiles/kml/paddle/red-blank.png</href>
          </Icon>
          <color>ff34ffff</color>
        </IconStyle>
      </Style>
      <Point>
        <coordinates>24.7062354939687,36.9106320071205,0</coordinates>
      </Point>
    </Placemark>
    <Placemark>
      <Snippet maxLines="0"> </Snippet>
      <description> </description>
      <name></name>
      <Style>
        <IconStyle>
          <Icon>
            <href>https://maps.google.com/mapfiles/kml/paddle/red-blank.png</href>
          </Icon>
          <color>ff34ffff</color>
        </IconStyle>
      </Style>
      <Point>
        <coordinates>20.8432652121392,43.247751503135,0</coordinates>
      </Point>
    </Placemark>
    <Placemark>
      <Snippet maxLines="0"> </Snippet>
      <description> </description>
      <name></name>
      <Style>
        <IconStyle>
          <Icon>
            <href>https://maps.google.com/mapfiles/kml/paddle/red-blank.png</href>
          </Icon>
          <color>ff1affff</color>
        </IconStyle>
      </Style>
      <Point>
        <coordinates>24.4030626926681,41.0289057562936,0</coordinates>
      </Point>
    </Placemark>
    <Placemark>
      <Snippet maxLines="0"> </Snippet>
      <description> </description>
      <name></name>
      <Style>
        <IconStyle>
          <Icon>
            <href>https://maps.google.com/mapfiles/kml/paddle/red-blank.png</href>
          </Icon>
          <color>ff00ffff</color>
        </IconStyle>
      </Style>
      <Point>
        <coordinates>21.531122987716,42.9291594383886,0</coordinates>
      </Point>
    </Placemark>
    <Placemark>
      <Snippet maxLines="0"> </Snippet>
      <description> </description>
      <name></name>
      <Style>
        <IconStyle>
          <Icon>
            <href>https://maps.google.com/mapfiles/kml/paddle/red-blank.png</href>
          </Icon>
          <color>ff00fbff</color>
        </IconStyle>
      </Style>
      <Point>
        <coordinates>39.1062321744582,40.6836629523623,0</coordinates>
      </Point>
    </Placemark>
    <Placemark>
      <Snippet maxLines="0"> </Snippet>
      <description> </description>
      <name></name>
      <Style>
        <IconStyle>
          <Icon>
            <href>https://maps.google.com/mapfiles/kml/paddle/red-blank.png</href>
          </Icon>
          <color>ff00fbff</color>
        </IconStyle>
      </Style>
      <Point>
        <coordinates>24.5336514718874,38.134377763574,0</coordinates>
      </Point>
    </Placemark>
    <Placemark>
      <Snippet maxLines="0"> </Snippet>
      <description> </description>
      <name></name>
      <Style>
        <IconStyle>
          <Icon>
            <href>https://maps.google.com/mapfiles/kml/paddle/red-blank.png</href>
          </Icon>
          <color>ff00f6ff</color>
        </IconStyle>
      </Style>
      <Point>
        <coordinates>25.7939812396336,40.9810925324752,0</coordinates>
      </Point>
    </Placemark>
    <Placemark>
      <Snippet maxLines="0"> </Snippet>
      <description> </description>
      <name></name>
      <Style>
        <IconStyle>
          <Icon>
            <href>https://maps.google.com/mapfiles/kml/paddle/red-blank.png</href>
          </Icon>
          <color>ff00edff</color>
        </IconStyle>
      </Style>
      <Point>
        <coordinates>24.7032689274454,36.9049562428503,0</coordinates>
      </Point>
    </Placemark>
    <Placemark>
      <Snippet maxLines="0"> </Snippet>
      <description> </description>
      <name></name>
      <Style>
        <IconStyle>
          <Icon>
            <href>https://maps.google.com/mapfiles/kml/paddle/red-blank.png</href>
          </Icon>
          <color>ff00edff</color>
        </IconStyle>
      </Style>
      <Point>
        <coordinates>24.3861779851156,41.0353506028392,0</coordinates>
      </Point>
    </Placemark>
    <Placemark>
      <Snippet maxLines="0"> </Snippet>
      <description> </description>
      <name></name>
      <Style>
        <IconStyle>
          <Icon>
            <href>https://maps.google.com/mapfiles/kml/paddle/red-blank.png</href>
          </Icon>
          <color>ff00e9ff</color>
        </IconStyle>
      </Style>
      <Point>
        <coordinates>24.3872789968299,41.0154245039806,0</coordinates>
      </Point>
    </Placemark>
    <Placemark>
      <Snippet maxLines="0"> </Snippet>
      <description> </description>
      <name></name>
      <Style>
        <IconStyle>
          <Icon>
            <href>https://maps.google.com/mapfiles/kml/paddle/red-blank.png</href>
          </Icon>
          <color>ff00e5ff</color>
        </IconStyle>
      </Style>
      <Point>
        <coordinates>23.1407196347802,46.3110600865991,0</coordinates>
      </Point>
    </Placemark>
    <Placemark>
      <Snippet maxLines="0"> </Snippet>
      <description> </description>
      <name></name>
      <Style>
        <IconStyle>
          <Icon>
            <href>https://maps.google.com/mapfiles/kml/paddle/red-blank.png</href>
          </Icon>
          <color>ff00e0ff</color>
        </IconStyle>
      </Style>
      <Point>
        <coordinates>23.2664551711185,40.3736304575895,0</coordinates>
      </Point>
    </Placemark>
    <Placemark>
      <Snippet maxLines="0"> </Snippet>
      <description> </description>
      <name></name>
      <Style>
        <IconStyle>
          <Icon>
            <href>https://maps.google.com/mapfiles/kml/paddle/red-blank.png</href>
          </Icon>
          <color>ff00dcff</color>
        </IconStyle>
      </Style>
      <Point>
        <coordinates>24.7161495977666,36.9591271217036,0</coordinates>
      </Point>
    </Placemark>
    <Placemark>
      <Snippet maxLines="0"> </Snippet>
      <description> </description>
      <name></name>
      <Style>
        <IconStyle>
          <Icon>
            <href>https://maps.google.com/mapfiles/kml/paddle/red-blank.png</href>
          </Icon>
          <color>ff00dcff</color>
        </IconStyle>
      </Style>
      <Point>
        <coordinates>22.2297208860944,41.9958190589223,0</coordinates>
      </Point>
    </Placemark>
    <Placemark>
      <Snippet maxLines="0"> </Snippet>
      <description> </description>
      <name></name>
      <Style>
        <IconStyle>
          <Icon>
            <href>https://maps.google.com/mapfiles/kml/paddle/red-blank.png</href>
          </Icon>
          <color>ff00cfff</color>
        </IconStyle>
      </Style>
      <Point>
        <coordinates>24.4420477972912,38.1496401371015,0</coordinates>
      </Point>
    </Placemark>
    <Placemark>
      <Snippet maxLines="0"> </Snippet>
      <description> </description>
      <name></name>
      <Style>
        <IconStyle>
          <Icon>
            <href>https://maps.google.com/mapfiles/kml/paddle/red-blank.png</href>
          </Icon>
          <color>ff00cfff</color>
        </IconStyle>
      </Style>
      <Point>
        <coordinates>24.3927429583362,41.0152796481567,0</coordinates>
      </Point>
    </Placemark>
    <Placemark>
      <Snippet maxLines="0"> </Snippet>
      <description> </description>
      <name></name>
      <Style>
        <IconStyle>
          <Icon>
            <href>https://maps.google.com/mapfiles/kml/paddle/red-blank.png</href>
          </Icon>
          <color>ff00caff</color>
        </IconStyle>
      </Style>
      <Point>
        <coordinates>24.5137761747965,38.1084989752406,0</coordinates>
      </Point>
    </Placemark>
    <Placemark>
      <Snippet maxLines="0"> </Snippet>
      <description> </description>
      <name></name>
      <Style>
        <IconStyle>
          <Icon>
            <href>https://maps.google.com/mapfiles/kml/paddle/red-blank.png</href>
          </Icon>
          <color>ff00c1ff</color>
        </IconStyle>
      </Style>
      <Point>
        <coordinates>24.9190584587883,41.4860448594025,0</coordinates>
      </Point>
    </Placemark>
    <Placemark>
      <Snippet maxLines="0"> </Snippet>
      <description> </description>
      <name></name>
      <Style>
        <IconStyle>
          <Icon>
            <href>https://maps.google.com/mapfiles/kml/paddle/red-blank.png</href>
          </Icon>
          <color>ff00c1ff</color>
        </IconStyle>
      </Style>
      <Point>
        <coordinates>23.4816466062306,41.3724915735884,0</coordinates>
      </Point>
    </Placemark>
    <Placemark>
      <Snippet maxLines="0"> </Snippet>
      <description> </description>
      <name></name>
      <Style>
        <IconStyle>
          <Icon>
            <href>https://maps.google.com/mapfiles/kml/paddle/red-blank.png</href>
          </Icon>
          <color>ff00bdff</color>
        </IconStyle>
      </Style>
      <Point>
        <coordinates>23.4877753359316,41.3805424152446,0</coordinates>
      </Point>
    </Placemark>
    <Placemark>
      <Snippet maxLines="0"> </Snippet>
      <description> </description>
      <name></name>
      <Style>
        <IconStyle>
          <Icon>
            <href>https://maps.google.com/mapfiles/kml/paddle/red-blank.png</href>
          </Icon>
          <color>ff00bdff</color>
        </IconStyle>
      </Style>
      <Point>
        <coordinates>24.7468792045922,36.9527190234027,0</coordinates>
      </Point>
    </Placemark>
    <Placemark>
      <Snippet maxLines="0"> </Snippet>
      <description> </description>
      <name></name>
      <Style>
        <IconStyle>
          <Icon>
            <href>https://maps.google.com/mapfiles/kml/paddle/red-blank.png</href>
          </Icon>
          <color>ff00bdff</color>
        </IconStyle>
      </Style>
      <Point>
        <coordinates>24.7498067325115,36.9383523169592,0</coordinates>
      </Point>
    </Placemark>
    <Placemark>
      <Snippet maxLines="0"> </Snippet>
      <description> </description>
      <name></name>
      <Style>
        <IconStyle>
          <Icon>
            <href>https://maps.google.com/mapfiles/kml/paddle/red-blank.png</href>
          </Icon>
          <color>ff00b9ff</color>
        </IconStyle>
      </Style>
      <Point>
        <coordinates>20.8450578430843,43.228495105788,0</coordinates>
      </Point>
    </Placemark>
    <Placemark>
      <Snippet maxLines="0"> </Snippet>
      <description> </description>
      <name></name>
      <Style>
        <IconStyle>
          <Icon>
            <href>https://maps.google.com/mapfiles/kml/paddle/red-blank.png</href>
          </Icon>
          <color>ff00b9ff</color>
        </IconStyle>
      </Style>
      <Point>
        <coordinates>20.5022178272509,44.1233438071311,0</coordinates>
      </Point>
    </Placemark>
    <Placemark>
      <Snippet maxLines="0"> </Snippet>
      <description> </description>
      <name></name>
      <Style>
        <IconStyle>
          <Icon>
            <href>https://maps.google.com/mapfiles/kml/paddle/red-blank.png</href>
          </Icon>
          <color>ff00b0ff</color>
        </IconStyle>
      </Style>
      <Point>
        <coordinates>24.7204636701041,40.7735646959744,0</coordinates>
      </Point>
    </Placemark>
    <Placemark>
      <Snippet maxLines="0"> </Snippet>
      <description> </description>
      <name></name>
      <Style>
        <IconStyle>
          <Icon>
            <href>https://maps.google.com/mapfiles/kml/paddle/red-blank.png</href>
          </Icon>
          <color>ff00b0ff</color>
        </IconStyle>
      </Style>
      <Point>
        <coordinates>24.3987820131326,41.0241655438557,0</coordinates>
      </Point>
    </Placemark>
    <Placemark>
      <Snippet maxLines="0"> </Snippet>
      <description> </description>
      <name></name>
      <Style>
        <IconStyle>
          <Icon>
            <href>https://maps.google.com/mapfiles/kml/paddle/red-blank.png</href>
          </Icon>
          <color>ff00b0ff</color>
        </IconStyle>
      </Style>
      <Point>
        <coordinates>24.0925645981908,40.9157353725671,0</coordinates>
      </Point>
    </Placemark>
    <Placemark>
      <Snippet maxLines="0"> </Snippet>
      <description> </description>
      <name></name>
      <Style>
        <IconStyle>
          <Icon>
            <href>https://maps.google.com/mapfiles/kml/paddle/red-blank.png</href>
          </Icon>
          <color>ff00abff</color>
        </IconStyle>
      </Style>
      <Point>
        <coordinates>24.4648091964814,38.0793182412523,0</coordinates>
      </Point>
    </Placemark>
    <Placemark>
      <Snippet maxLines="0"> </Snippet>
      <description> </description>
      <name></name>
      <Style>
        <IconStyle>
          <Icon>
            <href>https://maps.google.com/mapfiles/kml/paddle/red-blank.png</href>
          </Icon>
          <color>ff00abff</color>
        </IconStyle>
      </Style>
      <Point>
        <coordinates>3.85747388125156,45.8928935619842,0</coordinates>
      </Point>
    </Placemark>
    <Placemark>
      <Snippet maxLines="0"> </Snippet>
      <description> </description>
      <name></name>
      <Style>
        <IconStyle>
          <Icon>
            <href>https://maps.google.com/mapfiles/kml/paddle/red-blank.png</href>
          </Icon>
          <color>ff00a3ff</color>
        </IconStyle>
      </Style>
      <Point>
        <coordinates>25.3047622928288,41.9138906623431,0</coordinates>
      </Point>
    </Placemark>
    <Placemark>
      <Snippet maxLines="0"> </Snippet>
      <description> </description>
      <name></name>
      <Style>
        <IconStyle>
          <Icon>
            <href>https://maps.google.com/mapfiles/kml/paddle/red-blank.png</href>
          </Icon>
          <color>ff00a3ff</color>
        </IconStyle>
      </Style>
      <Point>
        <coordinates>22.2311141724365,41.9975432464795,0</coordinates>
      </Point>
    </Placemark>
    <Placemark>
      <Snippet maxLines="0"> </Snippet>
      <description> </description>
      <name></name>
      <Style>
        <IconStyle>
          <Icon>
            <href>https://maps.google.com/mapfiles/kml/paddle/red-blank.png</href>
          </Icon>
          <color>ff00a3ff</color>
        </IconStyle>
      </Style>
      <Point>
        <coordinates>24.7341658112198,36.9313658605233,0</coordinates>
      </Point>
    </Placemark>
    <Placemark>
      <Snippet maxLines="0"> </Snippet>
      <description> </description>
      <name></name>
      <Style>
        <IconStyle>
          <Icon>
            <href>https://maps.google.com/mapfiles/kml/paddle/red-blank.png</href>
          </Icon>
          <color>ff009eff</color>
        </IconStyle>
      </Style>
      <Point>
        <coordinates>10.195521548783,42.7658681654074,0</coordinates>
      </Point>
    </Placemark>
    <Placemark>
      <Snippet maxLines="0"> </Snippet>
      <description> </description>
      <name></name>
      <Style>
        <IconStyle>
          <Icon>
            <href>https://maps.google.com/mapfiles/kml/paddle/red-blank.png</href>
          </Icon>
          <color>ff009aff</color>
        </IconStyle>
      </Style>
      <Point>
        <coordinates>25.5002858162096,41.4457972807329,0</coordinates>
      </Point>
    </Placemark>
    <Placemark>
      <Snippet maxLines="0"> </Snippet>
      <description> </description>
      <name></name>
      <Style>
        <IconStyle>
          <Icon>
            <href>https://maps.google.com/mapfiles/kml/paddle/red-blank.png</href>
          </Icon>
          <color>ff0095ff</color>
        </IconStyle>
      </Style>
      <Point>
        <coordinates>24.6141516757817,40.7866297466152,0</coordinates>
      </Point>
    </Placemark>
    <Placemark>
      <Snippet maxLines="0"> </Snippet>
      <description> </description>
      <name></name>
      <Style>
        <IconStyle>
          <Icon>
            <href>https://maps.google.com/mapfiles/kml/paddle/red-blank.png</href>
          </Icon>
          <color>ff0091ff</color>
        </IconStyle>
      </Style>
      <Point>
        <coordinates>25.3025939278818,41.9070382941887,0</coordinates>
      </Point>
    </Placemark>
    <Placemark>
      <Snippet maxLines="0"> </Snippet>
      <description> </description>
      <name></name>
      <Style>
        <IconStyle>
          <Icon>
            <href>https://maps.google.com/mapfiles/kml/paddle/red-blank.png</href>
          </Icon>
          <color>ff0080ff</color>
        </IconStyle>
      </Style>
      <Point>
        <coordinates>24.7123686105844,37.0095839949669,0</coordinates>
      </Point>
    </Placemark>
    <Placemark>
      <Snippet maxLines="0"> </Snippet>
      <description> </description>
      <name></name>
      <Style>
        <IconStyle>
          <Icon>
            <href>https://maps.google.com/mapfiles/kml/paddle/red-blank.png</href>
          </Icon>
          <color>ff007bff</color>
        </IconStyle>
      </Style>
      <Point>
        <coordinates>38.2410187474141,40.8785907908078,0</coordinates>
      </Point>
    </Placemark>
    <Placemark>
      <Snippet maxLines="0"> </Snippet>
      <description> </description>
      <name></name>
      <Style>
        <IconStyle>
          <Icon>
            <href>https://maps.google.com/mapfiles/kml/paddle/red-blank.png</href>
          </Icon>
          <color>ff007bff</color>
        </IconStyle>
      </Style>
      <Point>
        <coordinates>24.4025505797895,41.0321393996287,0</coordinates>
      </Point>
    </Placemark>
    <Placemark>
      <Snippet maxLines="0"> </Snippet>
      <description> </description>
      <name></name>
      <Style>
        <IconStyle>
          <Icon>
            <href>https://maps.google.com/mapfiles/kml/paddle/red-blank.png</href>
          </Icon>
          <color>ff007bff</color>
        </IconStyle>
      </Style>
      <Point>
        <coordinates>19.3631589364621,44.1330078412117,0</coordinates>
      </Point>
    </Placemark>
    <Placemark>
      <Snippet maxLines="0"> </Snippet>
      <description> </description>
      <name></name>
      <Style>
        <IconStyle>
          <Icon>
            <href>https://maps.google.com/mapfiles/kml/paddle/red-blank.png</href>
          </Icon>
          <color>ff007bff</color>
        </IconStyle>
      </Style>
      <Point>
        <coordinates>38.8078964770734,41.0124330669417,0</coordinates>
      </Point>
    </Placemark>
    <Placemark>
      <Snippet maxLines="0"> </Snippet>
      <description> </description>
      <name></name>
      <Style>
        <IconStyle>
          <Icon>
            <href>https://maps.google.com/mapfiles/kml/paddle/red-blank.png</href>
          </Icon>
          <color>ff0077ff</color>
        </IconStyle>
      </Style>
      <Point>
        <coordinates>20.5129778966837,44.1275583568455,0</coordinates>
      </Point>
    </Placemark>
    <Placemark>
      <Snippet maxLines="0"> </Snippet>
      <description> </description>
      <name></name>
      <Style>
        <IconStyle>
          <Icon>
            <href>https://maps.google.com/mapfiles/kml/paddle/red-blank.png</href>
          </Icon>
          <color>ff0077ff</color>
        </IconStyle>
      </Style>
      <Point>
        <coordinates>25.3033091810634,41.9178467068862,0</coordinates>
      </Point>
    </Placemark>
    <Placemark>
      <Snippet maxLines="0"> </Snippet>
      <description> </description>
      <name></name>
      <Style>
        <IconStyle>
          <Icon>
            <href>https://maps.google.com/mapfiles/kml/paddle/red-blank.png</href>
          </Icon>
          <color>ff0077ff</color>
        </IconStyle>
      </Style>
      <Point>
        <coordinates>24.8254091290166,34.9458668191759,0</coordinates>
      </Point>
    </Placemark>
    <Placemark>
      <Snippet maxLines="0"> </Snippet>
      <description> </description>
      <name></name>
      <Style>
        <IconStyle>
          <Icon>
            <href>https://maps.google.com/mapfiles/kml/paddle/red-blank.png</href>
          </Icon>
          <color>ff0072ff</color>
        </IconStyle>
      </Style>
      <Point>
        <coordinates>-10.0307125770527,51.6465903330622,0</coordinates>
      </Point>
    </Placemark>
    <Placemark>
      <Snippet maxLines="0"> </Snippet>
      <description> </description>
      <name></name>
      <Style>
        <IconStyle>
          <Icon>
            <href>https://maps.google.com/mapfiles/kml/paddle/red-blank.png</href>
          </Icon>
          <color>ff006eff</color>
        </IconStyle>
      </Style>
      <Point>
        <coordinates>20.5037582592517,44.1295182549412,0</coordinates>
      </Point>
    </Placemark>
    <Placemark>
      <Snippet maxLines="0"> </Snippet>
      <description> </description>
      <name></name>
      <Style>
        <IconStyle>
          <Icon>
            <href>https://maps.google.com/mapfiles/kml/paddle/red-blank.png</href>
          </Icon>
          <color>ff006eff</color>
        </IconStyle>
      </Style>
      <Point>
        <coordinates>25.7898963279575,40.9656656225451,0</coordinates>
      </Point>
    </Placemark>
    <Placemark>
      <Snippet maxLines="0"> </Snippet>
      <description> </description>
      <name></name>
      <Style>
        <IconStyle>
          <Icon>
            <href>https://maps.google.com/mapfiles/kml/paddle/red-blank.png</href>
          </Icon>
          <color>ff006aff</color>
        </IconStyle>
      </Style>
      <Point>
        <coordinates>-0.881643287690419,37.6079846468974,0</coordinates>
      </Point>
    </Placemark>
    <Placemark>
      <Snippet maxLines="0"> </Snippet>
      <description> </description>
      <name></name>
      <Style>
        <IconStyle>
          <Icon>
            <href>https://maps.google.com/mapfiles/kml/paddle/red-blank.png</href>
          </Icon>
          <color>ff006aff</color>
        </IconStyle>
      </Style>
      <Point>
        <coordinates>-0.887788355826014,37.6098033936703,0</coordinates>
      </Point>
    </Placemark>
    <Placemark>
      <Snippet maxLines="0"> </Snippet>
      <description> </description>
      <name></name>
      <Style>
        <IconStyle>
          <Icon>
            <href>https://maps.google.com/mapfiles/kml/paddle/red-blank.png</href>
          </Icon>
          <color>ff0065ff</color>
        </IconStyle>
      </Style>
      <Point>
        <coordinates>24.7156232035168,37.0111928708762,0</coordinates>
      </Point>
    </Placemark>
    <Placemark>
      <Snippet maxLines="0"> </Snippet>
      <description> </description>
      <name></name>
      <Style>
        <IconStyle>
          <Icon>
            <href>https://maps.google.com/mapfiles/kml/paddle/red-blank.png</href>
          </Icon>
          <color>ff0065ff</color>
        </IconStyle>
      </Style>
      <Point>
        <coordinates>20.4760047930734,44.1447530043505,0</coordinates>
      </Point>
    </Placemark>
    <Placemark>
      <Snippet maxLines="0"> </Snippet>
      <description> </description>
      <name></name>
      <Style>
        <IconStyle>
          <Icon>
            <href>https://maps.google.com/mapfiles/kml/paddle/red-blank.png</href>
          </Icon>
          <color>ff0061ff</color>
        </IconStyle>
      </Style>
      <Point>
        <coordinates>-10.0310277997511,51.6442256099767,0</coordinates>
      </Point>
    </Placemark>
    <Placemark>
      <Snippet maxLines="0"> </Snippet>
      <description> </description>
      <name></name>
      <Style>
        <IconStyle>
          <Icon>
            <href>https://maps.google.com/mapfiles/kml/paddle/red-blank.png</href>
          </Icon>
          <color>ff0058ff</color>
        </IconStyle>
      </Style>
      <Point>
        <coordinates>19.3651476412183,44.1417753998253,0</coordinates>
      </Point>
    </Placemark>
    <Placemark>
      <Snippet maxLines="0"> </Snippet>
      <description> </description>
      <name></name>
      <Style>
        <IconStyle>
          <Icon>
            <href>https://maps.google.com/mapfiles/kml/paddle/red-blank.png</href>
          </Icon>
          <color>ff0054ff</color>
        </IconStyle>
      </Style>
      <Point>
        <coordinates>8.63529374743143,40.4305069730042,0</coordinates>
      </Point>
    </Placemark>
    <Placemark>
      <Snippet maxLines="0"> </Snippet>
      <description> </description>
      <name></name>
      <Style>
        <IconStyle>
          <Icon>
            <href>https://maps.google.com/mapfiles/kml/paddle/red-blank.png</href>
          </Icon>
          <color>ff0042ff</color>
        </IconStyle>
      </Style>
      <Point>
        <coordinates>25.7958820848754,40.968272604704,0</coordinates>
      </Point>
    </Placemark>
    <Placemark>
      <Snippet maxLines="0"> </Snippet>
      <description> </description>
      <name></name>
      <Style>
        <IconStyle>
          <Icon>
            <href>https://maps.google.com/mapfiles/kml/paddle/red-blank.png</href>
          </Icon>
          <color>ff0042ff</color>
        </IconStyle>
      </Style>
      <Point>
        <coordinates>35.4142410039401,40.9802367212342,0</coordinates>
      </Point>
    </Placemark>
    <Placemark>
      <Snippet maxLines="0"> </Snippet>
      <description> </description>
      <name></name>
      <Style>
        <IconStyle>
          <Icon>
            <href>https://maps.google.com/mapfiles/kml/paddle/red-blank.png</href>
          </Icon>
          <color>ff003eff</color>
        </IconStyle>
      </Style>
      <Point>
        <coordinates>25.5160467577832,41.4635242072258,0</coordinates>
      </Point>
    </Placemark>
    <Placemark>
      <Snippet maxLines="0"> </Snippet>
      <description> </description>
      <name></name>
      <Style>
        <IconStyle>
          <Icon>
            <href>https://maps.google.com/mapfiles/kml/paddle/red-blank.png</href>
          </Icon>
          <color>ff0039ff</color>
        </IconStyle>
      </Style>
      <Point>
        <coordinates>24.1135564641716,40.9229676152755,0</coordinates>
      </Point>
    </Placemark>
    <Placemark>
      <Snippet maxLines="0"> </Snippet>
      <description> </description>
      <name></name>
      <Style>
        <IconStyle>
          <Icon>
            <href>https://maps.google.com/mapfiles/kml/paddle/red-blank.png</href>
          </Icon>
          <color>ff0035ff</color>
        </IconStyle>
      </Style>
      <Point>
        <coordinates>25.5277488372533,41.4778962974296,0</coordinates>
      </Point>
    </Placemark>
    <Placemark>
      <Snippet maxLines="0"> </Snippet>
      <description> </description>
      <name></name>
      <Style>
        <IconStyle>
          <Icon>
            <href>https://maps.google.com/mapfiles/kml/paddle/red-blank.png</href>
          </Icon>
          <color>ff0023ff</color>
        </IconStyle>
      </Style>
      <Point>
        <coordinates>24.4815021292778,38.1198768533187,0</coordinates>
      </Point>
    </Placemark>
    <Placemark>
      <Snippet maxLines="0"> </Snippet>
      <description> </description>
      <name></name>
      <Style>
        <IconStyle>
          <Icon>
            <href>https://maps.google.com/mapfiles/kml/paddle/red-blank.png</href>
          </Icon>
          <color>ff001aff</color>
        </IconStyle>
      </Style>
      <Point>
        <coordinates>24.6992689669289,37.0020794132084,0</coordinates>
      </Point>
    </Placemark>
    <Placemark>
      <Snippet maxLines="0"> </Snippet>
      <description> </description>
      <name></name>
      <Style>
        <IconStyle>
          <Icon>
            <href>https://maps.google.com/mapfiles/kml/paddle/red-blank.png</href>
          </Icon>
          <color>ff0012ff</color>
        </IconStyle>
      </Style>
      <Point>
        <coordinates>24.1139022400098,40.9156143551453,0</coordinates>
      </Point>
    </Placemark>
    <Placemark>
      <Snippet maxLines="0"> </Snippet>
      <description> </description>
      <name></name>
      <Style>
        <IconStyle>
          <Icon>
            <href>https://maps.google.com/mapfiles/kml/paddle/red-blank.png</href>
          </Icon>
          <color>ff0012ff</color>
        </IconStyle>
      </Style>
      <Point>
        <coordinates>24.5782509906184,40.7256759577002,0</coordinates>
      </Point>
    </Placemark>
    <Placemark>
      <Snippet maxLines="0"> </Snippet>
      <description> </description>
      <name></name>
      <Style>
        <IconStyle>
          <Icon>
            <href>https://maps.google.com/mapfiles/kml/paddle/red-blank.png</href>
          </Icon>
          <color>ff0009ff</color>
        </IconStyle>
      </Style>
      <Point>
        <coordinates>32.6553854135997,40.4739064969966,0</coordinates>
      </Point>
    </Placemark>
    <Placemark>
      <Snippet maxLines="0"> </Snippet>
      <description> </description>
      <name></name>
      <Style>
        <IconStyle>
          <Icon>
            <href>https://maps.google.com/mapfiles/kml/paddle/red-blank.png</href>
          </Icon>
          <color>ff0000fb</color>
        </IconStyle>
      </Style>
      <Point>
        <coordinates>24.7255807413706,36.9628199706962,0</coordinates>
      </Point>
    </Placemark>
    <Placemark>
      <Snippet maxLines="0"> </Snippet>
      <description> </description>
      <name></name>
      <Style>
        <IconStyle>
          <Icon>
            <href>https://maps.google.com/mapfiles/kml/paddle/red-blank.png</href>
          </Icon>
          <color>ff0000f6</color>
        </IconStyle>
      </Style>
      <Point>
        <coordinates>20.4861364986628,44.1304115681299,0</coordinates>
      </Point>
    </Placemark>
    <Placemark>
      <Snippet maxLines="0"> </Snippet>
      <description> </description>
      <name></name>
      <Style>
        <IconStyle>
          <Icon>
            <href>https://maps.google.com/mapfiles/kml/paddle/red-blank.png</href>
          </Icon>
          <color>ff0000f2</color>
        </IconStyle>
      </Style>
      <Point>
        <coordinates>39.499681440795,39.1516074371802,0</coordinates>
      </Point>
    </Placemark>
    <Placemark>
      <Snippet maxLines="0"> </Snippet>
      <description> </description>
      <name></name>
      <Style>
        <IconStyle>
          <Icon>
            <href>https://maps.google.com/mapfiles/kml/paddle/red-blank.png</href>
          </Icon>
          <color>ff0000f2</color>
        </IconStyle>
      </Style>
      <Point>
        <coordinates>38.4164627279413,40.2858145981825,0</coordinates>
      </Point>
    </Placemark>
    <Placemark>
      <Snippet maxLines="0"> </Snippet>
      <description> </description>
      <name></name>
      <Style>
        <IconStyle>
          <Icon>
            <href>https://maps.google.com/mapfiles/kml/paddle/red-blank.png</href>
          </Icon>
          <color>ff0000e0</color>
        </IconStyle>
      </Style>
      <Point>
        <coordinates>37.284353981167,41.1354485383364,0</coordinates>
      </Point>
    </Placemark>
    <Placemark>
      <Snippet maxLines="0"> </Snippet>
      <description> </description>
      <name></name>
      <Style>
        <IconStyle>
          <Icon>
            <href>https://maps.google.com/mapfiles/kml/paddle/red-blank.png</href>
          </Icon>
          <color>ff0000dc</color>
        </IconStyle>
      </Style>
      <Point>
        <coordinates>8.63992161399173,40.4320938080055,0</coordinates>
      </Point>
    </Placemark>
    <Placemark>
      <Snippet maxLines="0"> </Snippet>
      <description> </description>
      <name></name>
      <Style>
        <IconStyle>
          <Icon>
            <href>https://maps.google.com/mapfiles/kml/paddle/red-blank.png</href>
          </Icon>
          <color>ff0000d7</color>
        </IconStyle>
      </Style>
      <Point>
        <coordinates>22.2292904964474,41.9929423647098,0</coordinates>
      </Point>
    </Placemark>
    <Placemark>
      <Snippet maxLines="0"> </Snippet>
      <description> </description>
      <name></name>
      <Style>
        <IconStyle>
          <Icon>
            <href>https://maps.google.com/mapfiles/kml/paddle/red-blank.png</href>
          </Icon>
          <color>ff0000d7</color>
        </IconStyle>
      </Style>
      <Point>
        <coordinates>25.5216929646476,41.4809388987742,0</coordinates>
      </Point>
    </Placemark>
    <Placemark>
      <Snippet maxLines="0"> </Snippet>
      <description> </description>
      <name></name>
      <Style>
        <IconStyle>
          <Icon>
            <href>https://maps.google.com/mapfiles/kml/paddle/red-blank.png</href>
          </Icon>
          <color>ff0000d7</color>
        </IconStyle>
      </Style>
      <Point>
        <coordinates>20.5051550833642,44.1301830036688,0</coordinates>
      </Point>
    </Placemark>
    <Placemark>
      <Snippet maxLines="0"> </Snippet>
      <description> </description>
      <name></name>
      <Style>
        <IconStyle>
          <Icon>
            <href>https://maps.google.com/mapfiles/kml/paddle/red-blank.png</href>
          </Icon>
          <color>ff0000d7</color>
        </IconStyle>
      </Style>
      <Point>
        <coordinates>20.4766747969509,44.159449064626,0</coordinates>
      </Point>
    </Placemark>
    <Placemark>
      <Snippet maxLines="0"> </Snippet>
      <description> </description>
      <name></name>
      <Style>
        <IconStyle>
          <Icon>
            <href>https://maps.google.com/mapfiles/kml/paddle/red-blank.png</href>
          </Icon>
          <color>ff0000d3</color>
        </IconStyle>
      </Style>
      <Point>
        <coordinates>20.5008542381882,44.1228434002663,0</coordinates>
      </Point>
    </Placemark>
    <Placemark>
      <Snippet maxLines="0"> </Snippet>
      <description> </description>
      <name></name>
      <Style>
        <IconStyle>
          <Icon>
            <href>https://maps.google.com/mapfiles/kml/paddle/red-blank.png</href>
          </Icon>
          <color>ff0000d3</color>
        </IconStyle>
      </Style>
      <Point>
        <coordinates>51.3508973029591,36.3345340836543,0</coordinates>
      </Point>
    </Placemark>
    <Placemark>
      <Snippet maxLines="0"> </Snippet>
      <description> </description>
      <name></name>
      <Style>
        <IconStyle>
          <Icon>
            <href>https://maps.google.com/mapfiles/kml/paddle/red-blank.png</href>
          </Icon>
          <color>ff0000d3</color>
        </IconStyle>
      </Style>
      <Point>
        <coordinates>20.6089939067425,43.09079909181,0</coordinates>
      </Point>
    </Placemark>
    <Placemark>
      <Snippet maxLines="0"> </Snippet>
      <description> </description>
      <name></name>
      <Style>
        <IconStyle>
          <Icon>
            <href>https://maps.google.com/mapfiles/kml/paddle/red-blank.png</href>
          </Icon>
          <color>ff0000cf</color>
        </IconStyle>
      </Style>
      <Point>
        <coordinates>32.649588282634,40.4661321524476,0</coordinates>
      </Point>
    </Placemark>
    <Placemark>
      <Snippet maxLines="0"> </Snippet>
      <description> </description>
      <name></name>
      <Style>
        <IconStyle>
          <Icon>
            <href>https://maps.google.com/mapfiles/kml/paddle/red-blank.png</href>
          </Icon>
          <color>ff0000cf</color>
        </IconStyle>
      </Style>
      <Point>
        <coordinates>24.7126297321822,36.9702421558631,0</coordinates>
      </Point>
    </Placemark>
    <Placemark>
      <Snippet maxLines="0"> </Snippet>
      <description> </description>
      <name></name>
      <Style>
        <IconStyle>
          <Icon>
            <href>https://maps.google.com/mapfiles/kml/paddle/red-blank.png</href>
          </Icon>
          <color>ff0000cf</color>
        </IconStyle>
      </Style>
      <Point>
        <coordinates>22.9651263353948,46.1214100342515,0</coordinates>
      </Point>
    </Placemark>
    <Placemark>
      <Snippet maxLines="0"> </Snippet>
      <description> </description>
      <name></name>
      <Style>
        <IconStyle>
          <Icon>
            <href>https://maps.google.com/mapfiles/kml/paddle/red-blank.png</href>
          </Icon>
          <color>ff0000cf</color>
        </IconStyle>
      </Style>
      <Point>
        <coordinates>24.6913543307614,36.979286312734,0</coordinates>
      </Point>
    </Placemark>
    <Placemark>
      <Snippet maxLines="0"> </Snippet>
      <description> </description>
      <name></name>
      <Style>
        <IconStyle>
          <Icon>
            <href>https://maps.google.com/mapfiles/kml/paddle/red-blank.png</href>
          </Icon>
          <color>ff0000ca</color>
        </IconStyle>
      </Style>
      <Point>
        <coordinates>20.5038786278097,44.1330332794255,0</coordinates>
      </Point>
    </Placemark>
    <Placemark>
      <Snippet maxLines="0"> </Snippet>
      <description> </description>
      <name></name>
      <Style>
        <IconStyle>
          <Icon>
            <href>https://maps.google.com/mapfiles/kml/paddle/red-blank.png</href>
          </Icon>
          <color>ff0000c6</color>
        </IconStyle>
      </Style>
      <Point>
        <coordinates>39.486799912055,40.4824028909539,0</coordinates>
      </Point>
    </Placemark>
    <Placemark>
      <Snippet maxLines="0"> </Snippet>
      <description> </description>
      <name></name>
      <Style>
        <IconStyle>
          <Icon>
            <href>https://maps.google.com/mapfiles/kml/paddle/red-blank.png</href>
          </Icon>
          <color>ff0000c6</color>
        </IconStyle>
      </Style>
      <Point>
        <coordinates>21.529026045297,42.9201508993752,0</coordinates>
      </Point>
    </Placemark>
    <Placemark>
      <Snippet maxLines="0"> </Snippet>
      <description> </description>
      <name></name>
      <Style>
        <IconStyle>
          <Icon>
            <href>https://maps.google.com/mapfiles/kml/paddle/red-blank.png</href>
          </Icon>
          <color>ff0000c6</color>
        </IconStyle>
      </Style>
      <Point>
        <coordinates>21.5298356369938,42.9301324352924,0</coordinates>
      </Point>
    </Placemark>
    <Placemark>
      <Snippet maxLines="0"> </Snippet>
      <description> </description>
      <name></name>
      <Style>
        <IconStyle>
          <Icon>
            <href>https://maps.google.com/mapfiles/kml/paddle/red-blank.png</href>
          </Icon>
          <color>ff0000c6</color>
        </IconStyle>
      </Style>
      <Point>
        <coordinates>24.7259983473882,36.9236715874025,0</coordinates>
      </Point>
    </Placemark>
    <Placemark>
      <Snippet maxLines="0"> </Snippet>
      <description> </description>
      <name></name>
      <Style>
        <IconStyle>
          <Icon>
            <href>https://maps.google.com/mapfiles/kml/paddle/red-blank.png</href>
          </Icon>
          <color>ff0000c6</color>
        </IconStyle>
      </Style>
      <Point>
        <coordinates>37.2310299375302,41.0152764724521,0</coordinates>
      </Point>
    </Placemark>
    <Placemark>
      <Snippet maxLines="0"> </Snippet>
      <description> </description>
      <name></name>
      <Style>
        <IconStyle>
          <Icon>
            <href>https://maps.google.com/mapfiles/kml/paddle/red-blank.png</href>
          </Icon>
          <color>ff0000bd</color>
        </IconStyle>
      </Style>
      <Point>
        <coordinates>24.4668170842683,38.0885773270025,0</coordinates>
      </Point>
    </Placemark>
    <Placemark>
      <Snippet maxLines="0"> </Snippet>
      <description> </description>
      <name></name>
      <Style>
        <IconStyle>
          <Icon>
            <href>https://maps.google.com/mapfiles/kml/paddle/red-blank.png</href>
          </Icon>
          <color>ff0000b9</color>
        </IconStyle>
      </Style>
      <Point>
        <coordinates>24.6878644089113,36.9832345585247,0</coordinates>
      </Point>
    </Placemark>
    <Placemark>
      <Snippet maxLines="0"> </Snippet>
      <description> </description>
      <name></name>
      <Style>
        <IconStyle>
          <Icon>
            <href>https://maps.google.com/mapfiles/kml/paddle/red-blank.png</href>
          </Icon>
          <color>ff0000b9</color>
        </IconStyle>
      </Style>
      <Point>
        <coordinates>24.7130772496618,37.0058480916158,0</coordinates>
      </Point>
    </Placemark>
    <Placemark>
      <Snippet maxLines="0"> </Snippet>
      <description> </description>
      <name></name>
      <Style>
        <IconStyle>
          <Icon>
            <href>https://maps.google.com/mapfiles/kml/paddle/red-blank.png</href>
          </Icon>
          <color>ff0000b9</color>
        </IconStyle>
      </Style>
      <Point>
        <coordinates>24.6805699868883,36.9771256070694,0</coordinates>
      </Point>
    </Placemark>
    <Placemark>
      <Snippet maxLines="0"> </Snippet>
      <description> </description>
      <name></name>
      <Style>
        <IconStyle>
          <Icon>
            <href>https://maps.google.com/mapfiles/kml/paddle/red-blank.png</href>
          </Icon>
          <color>ff0000b4</color>
        </IconStyle>
      </Style>
      <Point>
        <coordinates>20.4958042935207,44.1240544585115,0</coordinates>
      </Point>
    </Placemark>
    <Placemark>
      <Snippet maxLines="0"> </Snippet>
      <description> </description>
      <name></name>
      <Style>
        <IconStyle>
          <Icon>
            <href>https://maps.google.com/mapfiles/kml/paddle/red-blank.png</href>
          </Icon>
          <color>ff0000a7</color>
        </IconStyle>
      </Style>
      <Point>
        <coordinates>24.3979668751732,41.0222723783074,0</coordinates>
      </Point>
    </Placemark>
    <Placemark>
      <Snippet maxLines="0"> </Snippet>
      <description> </description>
      <name></name>
      <Style>
        <IconStyle>
          <Icon>
            <href>https://maps.google.com/mapfiles/kml/paddle/red-blank.png</href>
          </Icon>
          <color>ff0000a3</color>
        </IconStyle>
      </Style>
      <Point>
        <coordinates>21.5404781922822,42.9170557081354,0</coordinates>
      </Point>
    </Placemark>
    <Placemark>
      <Snippet maxLines="0"> </Snippet>
      <description> </description>
      <name></name>
      <Style>
        <IconStyle>
          <Icon>
            <href>https://maps.google.com/mapfiles/kml/paddle/red-blank.png</href>
          </Icon>
          <color>ff00009e</color>
        </IconStyle>
      </Style>
      <Point>
        <coordinates>27.8348715066563,41.7898226687123,0</coordinates>
      </Point>
    </Placemark>
    <Placemark>
      <Snippet maxLines="0"> </Snippet>
      <description> </description>
      <name></name>
      <Style>
        <IconStyle>
          <Icon>
            <href>https://maps.google.com/mapfiles/kml/paddle/red-blank.png</href>
          </Icon>
          <color>ff00009a</color>
        </IconStyle>
      </Style>
      <Point>
        <coordinates>37.4988219120498,41.0282985246219,0</coordinates>
      </Point>
    </Placemark>
    <Placemark>
      <Snippet maxLines="0"> </Snippet>
      <description> </description>
      <name></name>
      <Style>
        <IconStyle>
          <Icon>
            <href>https://maps.google.com/mapfiles/kml/paddle/red-blank.png</href>
          </Icon>
          <color>ff000095</color>
        </IconStyle>
      </Style>
      <Point>
        <coordinates>39.4820518838452,40.4671127820557,0</coordinates>
      </Point>
    </Placemark>
    <Placemark>
      <Snippet maxLines="0"> </Snippet>
      <description> </description>
      <name></name>
      <Style>
        <IconStyle>
          <Icon>
            <href>https://maps.google.com/mapfiles/kml/paddle/red-blank.png</href>
          </Icon>
          <color>ff000091</color>
        </IconStyle>
      </Style>
      <Point>
        <coordinates>24.717769387927,37.0087104458266,0</coordinates>
      </Point>
    </Placemark>
    <Placemark>
      <Snippet maxLines="0"> </Snippet>
      <description> </description>
      <name></name>
      <Style>
        <IconStyle>
          <Icon>
            <href>https://maps.google.com/mapfiles/kml/paddle/red-blank.png</href>
          </Icon>
          <color>ff000084</color>
        </IconStyle>
      </Style>
      <Point>
        <coordinates>24.7206678061506,36.9304228901499,0</coordinates>
      </Point>
    </Placemark>
    <Placemark>
      <Snippet maxLines="0"> </Snippet>
      <description> </description>
      <name></name>
      <Style>
        <IconStyle>
          <Icon>
            <href>https://maps.google.com/mapfiles/kml/paddle/red-blank.png</href>
          </Icon>
          <color>ff000084</color>
        </IconStyle>
      </Style>
      <Point>
        <coordinates>25.5000781031698,41.4470060305953,0</coordinates>
      </Point>
    </Placemark>
    <Placemark>
      <Snippet maxLines="0"> </Snippet>
      <description> </description>
      <name></name>
      <Style>
        <IconStyle>
          <Icon>
            <href>https://maps.google.com/mapfiles/kml/paddle/red-blank.png</href>
          </Icon>
          <color>ff000080</color>
        </IconStyle>
      </Style>
      <Point>
        <coordinates>20.4754698852871,44.1443064568794,0</coordinates>
      </Point>
    </Placemark>
    <Placemark>
      <Snippet maxLines="0"> </Snippet>
      <description> </description>
      <name></name>
      <Style>
        <IconStyle>
          <Icon>
            <href>https://maps.google.com/mapfiles/kml/paddle/red-blank.png</href>
          </Icon>
          <color>ff000077</color>
        </IconStyle>
      </Style>
      <Point>
        <coordinates>20.4724641302494,44.1441548025858,0</coordinates>
      </Point>
    </Placemark>
    <Placemark>
      <Snippet maxLines="0"> </Snippet>
      <description> </description>
      <name></name>
      <Style>
        <IconStyle>
          <Icon>
            <href>https://maps.google.com/mapfiles/kml/paddle/red-blank.png</href>
          </Icon>
          <color>ff000072</color>
        </IconStyle>
      </Style>
      <Point>
        <coordinates>19.3129687170798,43.2803589221681,0</coordinates>
      </Point>
    </Placemark>
    <Placemark>
      <Snippet maxLines="0"> </Snippet>
      <description> </description>
      <name></name>
      <Style>
        <IconStyle>
          <Icon>
            <href>https://maps.google.com/mapfiles/kml/paddle/red-blank.png</href>
          </Icon>
          <color>ff00006e</color>
        </IconStyle>
      </Style>
      <Point>
        <coordinates>24.707439650488,37.0150761961459,0</coordinates>
      </Point>
    </Placemark>
    <Placemark>
      <Snippet maxLines="0"> </Snippet>
      <description> </description>
      <name></name>
      <Style>
        <IconStyle>
          <Icon>
            <href>https://maps.google.com/mapfiles/kml/paddle/red-blank.png</href>
          </Icon>
          <color>ff00006e</color>
        </IconStyle>
      </Style>
      <Point>
        <coordinates>24.7206902509452,36.9372003569912,0</coordinates>
      </Point>
    </Placemark>
    <Placemark>
      <Snippet maxLines="0"> </Snippet>
      <description> </description>
      <name></name>
      <Style>
        <IconStyle>
          <Icon>
            <href>https://maps.google.com/mapfiles/kml/paddle/red-blank.png</href>
          </Icon>
          <color>ff00006e</color>
        </IconStyle>
      </Style>
      <Point>
        <coordinates>22.2373925356433,41.9893587181492,0</coordinates>
      </Point>
    </Placemark>
    <Placemark>
      <Snippet maxLines="0"> </Snippet>
      <description> </description>
      <name></name>
      <Style>
        <IconStyle>
          <Icon>
            <href>https://maps.google.com/mapfiles/kml/paddle/red-blank.png</href>
          </Icon>
          <color>ff00006a</color>
        </IconStyle>
      </Style>
      <Point>
        <coordinates>20.4818386057096,44.1467015422732,0</coordinates>
      </Point>
    </Placemark>
    <Placemark>
      <Snippet maxLines="0"> </Snippet>
      <description> </description>
      <name></name>
      <Style>
        <IconStyle>
          <Icon>
            <href>https://maps.google.com/mapfiles/kml/paddle/red-blank.png</href>
          </Icon>
          <color>ff00006a</color>
        </IconStyle>
      </Style>
      <Point>
        <coordinates>23.1726187135065,41.1679330995803,0</coordinates>
      </Point>
    </Placemark>
    <Placemark>
      <Snippet maxLines="0"> </Snippet>
      <description> </description>
      <name></name>
      <Style>
        <IconStyle>
          <Icon>
            <href>https://maps.google.com/mapfiles/kml/paddle/red-blank.png</href>
          </Icon>
          <color>ff00006a</color>
        </IconStyle>
      </Style>
      <Point>
        <coordinates>22.2019493784087,42.0359039089863,0</coordinates>
      </Point>
    </Placemark>
    <Placemark>
      <Snippet maxLines="0"> </Snippet>
      <description> </description>
      <name></name>
      <Style>
        <IconStyle>
          <Icon>
            <href>https://maps.google.com/mapfiles/kml/paddle/red-blank.png</href>
          </Icon>
          <color>ff000065</color>
        </IconStyle>
      </Style>
      <Point>
        <coordinates>20.5111107231151,44.1326341428496,0</coordinates>
      </Point>
    </Placemark>
    <Placemark>
      <Snippet maxLines="0"> </Snippet>
      <description> </description>
      <name></name>
      <Style>
        <IconStyle>
          <Icon>
            <href>https://maps.google.com/mapfiles/kml/paddle/red-blank.png</href>
          </Icon>
          <color>ff000061</color>
        </IconStyle>
      </Style>
      <Point>
        <coordinates>26.8425030233157,42.1041608565275,0</coordinates>
      </Point>
    </Placemark>
    <Placemark>
      <Snippet maxLines="0"> </Snippet>
      <description> </description>
      <name></name>
      <Style>
        <IconStyle>
          <Icon>
            <href>https://maps.google.com/mapfiles/kml/paddle/red-blank.png</href>
          </Icon>
          <color>ff000061</color>
        </IconStyle>
      </Style>
      <Point>
        <coordinates>24.7181695085692,37.0066278121401,0</coordinates>
      </Point>
    </Placemark>
    <Placemark>
      <Snippet maxLines="0"> </Snippet>
      <description> </description>
      <name></name>
      <Style>
        <IconStyle>
          <Icon>
            <href>https://maps.google.com/mapfiles/kml/paddle/red-blank.png</href>
          </Icon>
          <color>ff00005c</color>
        </IconStyle>
      </Style>
      <Point>
        <coordinates>19.3195769373105,43.283406053099,0</coordinates>
      </Point>
    </Placemark>
    <Placemark>
      <Snippet maxLines="0"> </Snippet>
      <description> </description>
      <name></name>
      <Style>
        <IconStyle>
          <Icon>
            <href>https://maps.google.com/mapfiles/kml/paddle/red-blank.png</href>
          </Icon>
          <color>ff000058</color>
        </IconStyle>
      </Style>
      <Point>
        <coordinates>38.811769204925,40.9984830727346,0</coordinates>
      </Point>
    </Placemark>
    <Placemark>
      <Snippet maxLines="0"> </Snippet>
      <description> </description>
      <name></name>
      <Style>
        <IconStyle>
          <Icon>
            <href>https://maps.google.com/mapfiles/kml/paddle/red-blank.png</href>
          </Icon>
          <color>ff000054</color>
        </IconStyle>
      </Style>
      <Point>
        <coordinates>38.4502855230518,40.5078355698932,0</coordinates>
      </Point>
    </Placemark>
    <Placemark>
      <Snippet maxLines="0"> </Snippet>
      <description> </description>
      <name></name>
      <Style>
        <IconStyle>
          <Icon>
            <href>https://maps.google.com/mapfiles/kml/paddle/red-blank.png</href>
          </Icon>
          <color>ff00004b</color>
        </IconStyle>
      </Style>
      <Point>
        <coordinates>20.4730342473157,44.1532846505803,0</coordinates>
      </Point>
    </Placemark>
    <Placemark>
      <Snippet maxLines="0"> </Snippet>
      <description> </description>
      <name></name>
      <Style>
        <IconStyle>
          <Icon>
            <href>https://maps.google.com/mapfiles/kml/paddle/red-blank.png</href>
          </Icon>
          <color>ff000042</color>
        </IconStyle>
      </Style>
      <Point>
        <coordinates>22.1948163425063,42.0279417769406,0</coordinates>
      </Point>
    </Placemark>
    <Placemark>
      <Snippet maxLines="0"> </Snippet>
      <description> </description>
      <name></name>
      <Style>
        <IconStyle>
          <Icon>
            <href>https://maps.google.com/mapfiles/kml/paddle/red-blank.png</href>
          </Icon>
          <color>ff000042</color>
        </IconStyle>
      </Style>
      <Point>
        <coordinates>8.55914572205423,35.4671957019286,0</coordinates>
      </Point>
    </Placemark>
    <Placemark>
      <Snippet maxLines="0"> </Snippet>
      <description> </description>
      <name></name>
      <Style>
        <IconStyle>
          <Icon>
            <href>https://maps.google.com/mapfiles/kml/paddle/red-blank.png</href>
          </Icon>
          <color>ff00003e</color>
        </IconStyle>
      </Style>
      <Point>
        <coordinates>25.5060574016429,41.4510904931569,0</coordinates>
      </Point>
    </Placemark>
    <Placemark>
      <Snippet maxLines="0"> </Snippet>
      <description> </description>
      <name></name>
      <Style>
        <IconStyle>
          <Icon>
            <href>https://maps.google.com/mapfiles/kml/paddle/red-blank.png</href>
          </Icon>
          <color>ff00003e</color>
        </IconStyle>
      </Style>
      <Point>
        <coordinates>22.1923178306521,42.0460424887536,0</coordinates>
      </Point>
    </Placemark>
    <Placemark>
      <Snippet maxLines="0"> </Snippet>
      <description> </description>
      <name></name>
      <Style>
        <IconStyle>
          <Icon>
            <href>https://maps.google.com/mapfiles/kml/paddle/red-blank.png</href>
          </Icon>
          <color>ff000039</color>
        </IconStyle>
      </Style>
      <Point>
        <coordinates>22.1461090543958,44.2900649735062,0</coordinates>
      </Point>
    </Placemark>
    <Placemark>
      <Snippet maxLines="0"> </Snippet>
      <description> </description>
      <name></name>
      <Style>
        <IconStyle>
          <Icon>
            <href>https://maps.google.com/mapfiles/kml/paddle/red-blank.png</href>
          </Icon>
          <color>ff000039</color>
        </IconStyle>
      </Style>
      <Point>
        <coordinates>24.7174498871707,37.0180598071541,0</coordinates>
      </Point>
    </Placemark>
    <Placemark>
      <Snippet maxLines="0"> </Snippet>
      <description> </description>
      <name></name>
      <Style>
        <IconStyle>
          <Icon>
            <href>https://maps.google.com/mapfiles/kml/paddle/red-blank.png</href>
          </Icon>
          <color>ff00002c</color>
        </IconStyle>
      </Style>
      <Point>
        <coordinates>24.7560267202622,36.9481274978566,0</coordinates>
      </Point>
    </Placemark>
    <Placemark>
      <Snippet maxLines="0"> </Snippet>
      <description> </description>
      <name></name>
      <Style>
        <IconStyle>
          <Icon>
            <href>https://maps.google.com/mapfiles/kml/paddle/red-blank.png</href>
          </Icon>
          <color>ff000028</color>
        </IconStyle>
      </Style>
      <Point>
        <coordinates>22.1958839768819,42.0450674539819,0</coordinates>
      </Point>
    </Placemark>
    <Placemark>
      <Snippet maxLines="0"> </Snippet>
      <description> </description>
      <name></name>
      <Style>
        <IconStyle>
          <Icon>
            <href>https://maps.google.com/mapfiles/kml/paddle/red-blank.png</href>
          </Icon>
          <color>ff000028</color>
        </IconStyle>
      </Style>
      <Point>
        <coordinates>5.58856442781365,44.4934804029677,0</coordinates>
      </Point>
    </Placemark>
    <Placemark>
      <Snippet maxLines="0"> </Snippet>
      <description> </description>
      <name></name>
      <Style>
        <IconStyle>
          <Icon>
            <href>https://maps.google.com/mapfiles/kml/paddle/red-blank.png</href>
          </Icon>
          <color>ff000023</color>
        </IconStyle>
      </Style>
      <Point>
        <coordinates>22.1929500491967,42.0401027257219,0</coordinates>
      </Point>
    </Placemark>
    <Placemark>
      <Snippet maxLines="0"> </Snippet>
      <description> </description>
      <name></name>
      <Style>
        <IconStyle>
          <Icon>
            <href>https://maps.google.com/mapfiles/kml/paddle/red-blank.png</href>
          </Icon>
          <color>ff00001f</color>
        </IconStyle>
      </Style>
      <Point>
        <coordinates>22.1994248601447,42.0317328759258,0</coordinates>
      </Point>
    </Placemark>
    <Placemark>
      <Snippet maxLines="0"> </Snippet>
      <description> </description>
      <name></name>
      <Style>
        <IconStyle>
          <Icon>
            <href>https://maps.google.com/mapfiles/kml/paddle/red-blank.png</href>
          </Icon>
          <color>ff00001a</color>
        </IconStyle>
      </Style>
      <Point>
        <coordinates>24.7040833926927,37.0048448809706,0</coordinates>
      </Point>
    </Placemark>
    <Placemark>
      <Snippet maxLines="0"> </Snippet>
      <description> </description>
      <name></name>
      <Style>
        <IconStyle>
          <Icon>
            <href>https://maps.google.com/mapfiles/kml/paddle/red-blank.png</href>
          </Icon>
          <color>ff000016</color>
        </IconStyle>
      </Style>
      <Point>
        <coordinates>20.9837817284671,43.1143223622029,0</coordinates>
      </Point>
    </Placemark>
    <Placemark>
      <Snippet maxLines="0"> </Snippet>
      <description> </description>
      <name></name>
      <Style>
        <IconStyle>
          <Icon>
            <href>https://maps.google.com/mapfiles/kml/paddle/red-blank.png</href>
          </Icon>
          <color>ff000016</color>
        </IconStyle>
      </Style>
      <Point>
        <coordinates>20.9655110975733,43.1159390620368,0</coordinates>
      </Point>
    </Placemark>
    <Placemark>
      <Snippet maxLines="0"> </Snippet>
      <description> </description>
      <name></name>
      <Style>
        <IconStyle>
          <Icon>
            <href>https://maps.google.com/mapfiles/kml/paddle/red-blank.png</href>
          </Icon>
          <color>ff000016</color>
        </IconStyle>
      </Style>
      <Point>
        <coordinates>20.5135087899879,44.1296845259304,0</coordinates>
      </Point>
    </Placemark>
    <Placemark>
      <Snippet maxLines="0"> </Snippet>
      <description> </description>
      <name></name>
      <Style>
        <IconStyle>
          <Icon>
            <href>https://maps.google.com/mapfiles/kml/paddle/red-blank.png</href>
          </Icon>
          <color>ff000016</color>
        </IconStyle>
      </Style>
      <Point>
        <coordinates>39.2600901455042,40.5056050919668,0</coordinates>
      </Point>
    </Placemark>
    <Placemark>
      <Snippet maxLines="0"> </Snippet>
      <description> </description>
      <name></name>
      <Style>
        <IconStyle>
          <Icon>
            <href>https://maps.google.com/mapfiles/kml/paddle/red-blank.png</href>
          </Icon>
          <color>ff000012</color>
        </IconStyle>
      </Style>
      <Point>
        <coordinates>19.3147568259125,43.2961885375553,0</coordinates>
      </Point>
    </Placemark>
  </Document>
</kml>
