# Supplementary material for: Tracing metallurgical links and silver provenance in Balkan coinage (5th -1st centuries BCE)
Source: Archaeol Anthropol Sci. 2024 Nov 13;16(12):198. doi: 10.1007/s12520-024-02106-1 (PMC11561118; doi:10.1007/s12520-024-02106-1)
Supplement: Supplementary file 3 — Supplementary Material 3 [file 12520_2024_2106_MOESM3_ESM.zip › ESM3/kml_hit maps/M368.kml]

<?xml version="1.0" encoding="utf-8"?>
<kml xmlns="http://www.opengis.net/kml/2.2">
  <Document>
    <name>M368</name>
    <Placemark>
      <Snippet maxLines="0"> </Snippet>
      <description> </description>
      <name></name>
      <Style>
        <IconStyle>
          <Icon>
            <href>https://maps.google.com/mapfiles/kml/paddle/red-blank.png</href>
          </Icon>
          <color>fff9ffff</color>
        </IconStyle>
      </Style>
      <Point>
        <coordinates>27.4409264886102,42.4787105831735,0</coordinates>
      </Point>
    </Placemark>
    <Placemark>
      <Snippet maxLines="0"> </Snippet>
      <description> </description>
      <name></name>
      <Style>
        <IconStyle>
          <Icon>
            <href>https://maps.google.com/mapfiles/kml/paddle/red-blank.png</href>
          </Icon>
          <color>fff9ffff</color>
        </IconStyle>
      </Style>
      <Point>
        <coordinates>7.06738808723827,46.305865263305,0</coordinates>
      </Point>
    </Placemark>
    <Placemark>
      <Snippet maxLines="0"> </Snippet>
      <description> </description>
      <name></name>
      <Style>
        <IconStyle>
          <Icon>
            <href>https://maps.google.com/mapfiles/kml/paddle/red-blank.png</href>
          </Icon>
          <color>ffedffff</color>
        </IconStyle>
      </Style>
      <Point>
        <coordinates>24.816430179478,41.7658451334624,0</coordinates>
      </Point>
    </Placemark>
    <Placemark>
      <Snippet maxLines="0"> </Snippet>
      <description> </description>
      <name></name>
      <Style>
        <IconStyle>
          <Icon>
            <href>https://maps.google.com/mapfiles/kml/paddle/red-blank.png</href>
          </Icon>
          <color>ffe7ffff</color>
        </IconStyle>
      </Style>
      <Point>
        <coordinates>25.8162273901645,41.0194696072034,0</coordinates>
      </Point>
    </Placemark>
    <Placemark>
      <Snippet maxLines="0"> </Snippet>
      <description> </description>
      <name></name>
      <Style>
        <IconStyle>
          <Icon>
            <href>https://maps.google.com/mapfiles/kml/paddle/red-blank.png</href>
          </Icon>
          <color>ffe1ffff</color>
        </IconStyle>
      </Style>
      <Point>
        <coordinates>35.6206432886907,38.8702275888526,0</coordinates>
      </Point>
    </Placemark>
    <Placemark>
      <Snippet maxLines="0"> </Snippet>
      <description> </description>
      <name></name>
      <Style>
        <IconStyle>
          <Icon>
            <href>https://maps.google.com/mapfiles/kml/paddle/red-blank.png</href>
          </Icon>
          <color>ffe1ffff</color>
        </IconStyle>
      </Style>
      <Point>
        <coordinates>24.7204584733269,36.9739352933498,0</coordinates>
      </Point>
    </Placemark>
    <Placemark>
      <Snippet maxLines="0"> </Snippet>
      <description> </description>
      <name></name>
      <Style>
        <IconStyle>
          <Icon>
            <href>https://maps.google.com/mapfiles/kml/paddle/red-blank.png</href>
          </Icon>
          <color>ffceffff</color>
        </IconStyle>
      </Style>
      <Point>
        <coordinates>24.714432054658,37.0196784228636,0</coordinates>
      </Point>
    </Placemark>
    <Placemark>
      <Snippet maxLines="0"> </Snippet>
      <description> </description>
      <name></name>
      <Style>
        <IconStyle>
          <Icon>
            <href>https://maps.google.com/mapfiles/kml/paddle/red-blank.png</href>
          </Icon>
          <color>ffceffff</color>
        </IconStyle>
      </Style>
      <Point>
        <coordinates>25.827757275174,41.0200198128384,0</coordinates>
      </Point>
    </Placemark>
    <Placemark>
      <Snippet maxLines="0"> </Snippet>
      <description> </description>
      <name></name>
      <Style>
        <IconStyle>
          <Icon>
            <href>https://maps.google.com/mapfiles/kml/paddle/red-blank.png</href>
          </Icon>
          <color>ffceffff</color>
        </IconStyle>
      </Style>
      <Point>
        <coordinates>25.8148255836873,41.0556782079956,0</coordinates>
      </Point>
    </Placemark>
    <Placemark>
      <Snippet maxLines="0"> </Snippet>
      <description> </description>
      <name></name>
      <Style>
        <IconStyle>
          <Icon>
            <href>https://maps.google.com/mapfiles/kml/paddle/red-blank.png</href>
          </Icon>
          <color>ffceffff</color>
        </IconStyle>
      </Style>
      <Point>
        <coordinates>24.7176788151713,37.0050585159915,0</coordinates>
      </Point>
    </Placemark>
    <Placemark>
      <Snippet maxLines="0"> </Snippet>
      <description> </description>
      <name></name>
      <Style>
        <IconStyle>
          <Icon>
            <href>https://maps.google.com/mapfiles/kml/paddle/red-blank.png</href>
          </Icon>
          <color>ffc8ffff</color>
        </IconStyle>
      </Style>
      <Point>
        <coordinates>10.6158302670182,43.0533669093054,0</coordinates>
      </Point>
    </Placemark>
    <Placemark>
      <Snippet maxLines="0"> </Snippet>
      <description> </description>
      <name></name>
      <Style>
        <IconStyle>
          <Icon>
            <href>https://maps.google.com/mapfiles/kml/paddle/red-blank.png</href>
          </Icon>
          <color>ffc2ffff</color>
        </IconStyle>
      </Style>
      <Point>
        <coordinates>10.2973359077084,42.7922564491135,0</coordinates>
      </Point>
    </Placemark>
    <Placemark>
      <Snippet maxLines="0"> </Snippet>
      <description> </description>
      <name></name>
      <Style>
        <IconStyle>
          <Icon>
            <href>https://maps.google.com/mapfiles/kml/paddle/red-blank.png</href>
          </Icon>
          <color>ffbcffff</color>
        </IconStyle>
      </Style>
      <Point>
        <coordinates>27.232978456666,39.7855925551508,0</coordinates>
      </Point>
    </Placemark>
    <Placemark>
      <Snippet maxLines="0"> </Snippet>
      <description> </description>
      <name></name>
      <Style>
        <IconStyle>
          <Icon>
            <href>https://maps.google.com/mapfiles/kml/paddle/red-blank.png</href>
          </Icon>
          <color>ffbcffff</color>
        </IconStyle>
      </Style>
      <Point>
        <coordinates>3.81071277724702,45.8513062127498,0</coordinates>
      </Point>
    </Placemark>
    <Placemark>
      <Snippet maxLines="0"> </Snippet>
      <description> </description>
      <name></name>
      <Style>
        <IconStyle>
          <Icon>
            <href>https://maps.google.com/mapfiles/kml/paddle/red-blank.png</href>
          </Icon>
          <color>ffb6ffff</color>
        </IconStyle>
      </Style>
      <Point>
        <coordinates>24.7210104405394,36.9705658548003,0</coordinates>
      </Point>
    </Placemark>
    <Placemark>
      <Snippet maxLines="0"> </Snippet>
      <description> </description>
      <name></name>
      <Style>
        <IconStyle>
          <Icon>
            <href>https://maps.google.com/mapfiles/kml/paddle/red-blank.png</href>
          </Icon>
          <color>ffb6ffff</color>
        </IconStyle>
      </Style>
      <Point>
        <coordinates>25.7979876986228,40.9685674715665,0</coordinates>
      </Point>
    </Placemark>
    <Placemark>
      <Snippet maxLines="0"> </Snippet>
      <description> </description>
      <name></name>
      <Style>
        <IconStyle>
          <Icon>
            <href>https://maps.google.com/mapfiles/kml/paddle/red-blank.png</href>
          </Icon>
          <color>ffaaffff</color>
        </IconStyle>
      </Style>
      <Point>
        <coordinates>25.9789605860334,41.0181037851855,0</coordinates>
      </Point>
    </Placemark>
    <Placemark>
      <Snippet maxLines="0"> </Snippet>
      <description> </description>
      <name></name>
      <Style>
        <IconStyle>
          <Icon>
            <href>https://maps.google.com/mapfiles/kml/paddle/red-blank.png</href>
          </Icon>
          <color>ff9effff</color>
        </IconStyle>
      </Style>
      <Point>
        <coordinates>25.9742861471961,41.0243619297938,0</coordinates>
      </Point>
    </Placemark>
    <Placemark>
      <Snippet maxLines="0"> </Snippet>
      <description> </description>
      <name></name>
      <Style>
        <IconStyle>
          <Icon>
            <href>https://maps.google.com/mapfiles/kml/paddle/red-blank.png</href>
          </Icon>
          <color>ff92ffff</color>
        </IconStyle>
      </Style>
      <Point>
        <coordinates>10.6178978479728,43.0632595704454,0</coordinates>
      </Point>
    </Placemark>
    <Placemark>
      <Snippet maxLines="0"> </Snippet>
      <description> </description>
      <name></name>
      <Style>
        <IconStyle>
          <Icon>
            <href>https://maps.google.com/mapfiles/kml/paddle/red-blank.png</href>
          </Icon>
          <color>ff8cffff</color>
        </IconStyle>
      </Style>
      <Point>
        <coordinates>32.64146945573,40.4737479349009,0</coordinates>
      </Point>
    </Placemark>
    <Placemark>
      <Snippet maxLines="0"> </Snippet>
      <description> </description>
      <name></name>
      <Style>
        <IconStyle>
          <Icon>
            <href>https://maps.google.com/mapfiles/kml/paddle/red-blank.png</href>
          </Icon>
          <color>ff8cffff</color>
        </IconStyle>
      </Style>
      <Point>
        <coordinates>25.8140182674195,41.0170992917878,0</coordinates>
      </Point>
    </Placemark>
    <Placemark>
      <Snippet maxLines="0"> </Snippet>
      <description> </description>
      <name></name>
      <Style>
        <IconStyle>
          <Icon>
            <href>https://maps.google.com/mapfiles/kml/paddle/red-blank.png</href>
          </Icon>
          <color>ff8cffff</color>
        </IconStyle>
      </Style>
      <Point>
        <coordinates>25.8184117131551,41.0246503676702,0</coordinates>
      </Point>
    </Placemark>
    <Placemark>
      <Snippet maxLines="0"> </Snippet>
      <description> </description>
      <name></name>
      <Style>
        <IconStyle>
          <Icon>
            <href>https://maps.google.com/mapfiles/kml/paddle/red-blank.png</href>
          </Icon>
          <color>ff8cffff</color>
        </IconStyle>
      </Style>
      <Point>
        <coordinates>27.2190479928201,39.9918897240542,0</coordinates>
      </Point>
    </Placemark>
    <Placemark>
      <Snippet maxLines="0"> </Snippet>
      <description> </description>
      <name></name>
      <Style>
        <IconStyle>
          <Icon>
            <href>https://maps.google.com/mapfiles/kml/paddle/red-blank.png</href>
          </Icon>
          <color>ff86ffff</color>
        </IconStyle>
      </Style>
      <Point>
        <coordinates>25.9495267394102,41.0106646465815,0</coordinates>
      </Point>
    </Placemark>
    <Placemark>
      <Snippet maxLines="0"> </Snippet>
      <description> </description>
      <name></name>
      <Style>
        <IconStyle>
          <Icon>
            <href>https://maps.google.com/mapfiles/kml/paddle/red-blank.png</href>
          </Icon>
          <color>ff80ffff</color>
        </IconStyle>
      </Style>
      <Point>
        <coordinates>10.6066839898506,43.0607311727224,0</coordinates>
      </Point>
    </Placemark>
    <Placemark>
      <Snippet maxLines="0"> </Snippet>
      <description> </description>
      <name></name>
      <Style>
        <IconStyle>
          <Icon>
            <href>https://maps.google.com/mapfiles/kml/paddle/red-blank.png</href>
          </Icon>
          <color>ff79ffff</color>
        </IconStyle>
      </Style>
      <Point>
        <coordinates>24.7098839658462,36.9596616574345,0</coordinates>
      </Point>
    </Placemark>
    <Placemark>
      <Snippet maxLines="0"> </Snippet>
      <description> </description>
      <name></name>
      <Style>
        <IconStyle>
          <Icon>
            <href>https://maps.google.com/mapfiles/kml/paddle/red-blank.png</href>
          </Icon>
          <color>ff61ffff</color>
        </IconStyle>
      </Style>
      <Point>
        <coordinates>25.9536008485748,41.0096739301453,0</coordinates>
      </Point>
    </Placemark>
    <Placemark>
      <Snippet maxLines="0"> </Snippet>
      <description> </description>
      <name></name>
      <Style>
        <IconStyle>
          <Icon>
            <href>https://maps.google.com/mapfiles/kml/paddle/red-blank.png</href>
          </Icon>
          <color>ff5bffff</color>
        </IconStyle>
      </Style>
      <Point>
        <coordinates>25.818315598527,41.0221057894745,0</coordinates>
      </Point>
    </Placemark>
    <Placemark>
      <Snippet maxLines="0"> </Snippet>
      <description> </description>
      <name></name>
      <Style>
        <IconStyle>
          <Icon>
            <href>https://maps.google.com/mapfiles/kml/paddle/red-blank.png</href>
          </Icon>
          <color>ff55ffff</color>
        </IconStyle>
      </Style>
      <Point>
        <coordinates>25.9642116804475,41.0186663519265,0</coordinates>
      </Point>
    </Placemark>
    <Placemark>
      <Snippet maxLines="0"> </Snippet>
      <description> </description>
      <name></name>
      <Style>
        <IconStyle>
          <Icon>
            <href>https://maps.google.com/mapfiles/kml/paddle/red-blank.png</href>
          </Icon>
          <color>ff4fffff</color>
        </IconStyle>
      </Style>
      <Point>
        <coordinates>23.890740212276,41.3524056534684,0</coordinates>
      </Point>
    </Placemark>
    <Placemark>
      <Snippet maxLines="0"> </Snippet>
      <description> </description>
      <name></name>
      <Style>
        <IconStyle>
          <Icon>
            <href>https://maps.google.com/mapfiles/kml/paddle/red-blank.png</href>
          </Icon>
          <color>ff4fffff</color>
        </IconStyle>
      </Style>
      <Point>
        <coordinates>23.887492027451,41.350606362862,0</coordinates>
      </Point>
    </Placemark>
    <Placemark>
      <Snippet maxLines="0"> </Snippet>
      <description> </description>
      <name></name>
      <Style>
        <IconStyle>
          <Icon>
            <href>https://maps.google.com/mapfiles/kml/paddle/red-blank.png</href>
          </Icon>
          <color>ff49ffff</color>
        </IconStyle>
      </Style>
      <Point>
        <coordinates>17.4304749679054,46.8011381896905,0</coordinates>
      </Point>
    </Placemark>
    <Placemark>
      <Snippet maxLines="0"> </Snippet>
      <description> </description>
      <name></name>
      <Style>
        <IconStyle>
          <Icon>
            <href>https://maps.google.com/mapfiles/kml/paddle/red-blank.png</href>
          </Icon>
          <color>ff49ffff</color>
        </IconStyle>
      </Style>
      <Point>
        <coordinates>10.6065499426721,43.0597351528059,0</coordinates>
      </Point>
    </Placemark>
    <Placemark>
      <Snippet maxLines="0"> </Snippet>
      <description> </description>
      <name></name>
      <Style>
        <IconStyle>
          <Icon>
            <href>https://maps.google.com/mapfiles/kml/paddle/red-blank.png</href>
          </Icon>
          <color>ff43ffff</color>
        </IconStyle>
      </Style>
      <Point>
        <coordinates>8.2995369506086,35.7470066269264,0</coordinates>
      </Point>
    </Placemark>
    <Placemark>
      <Snippet maxLines="0"> </Snippet>
      <description> </description>
      <name></name>
      <Style>
        <IconStyle>
          <Icon>
            <href>https://maps.google.com/mapfiles/kml/paddle/red-blank.png</href>
          </Icon>
          <color>ff3dffff</color>
        </IconStyle>
      </Style>
      <Point>
        <coordinates>-2.14807666588663,36.7509090305197,0</coordinates>
      </Point>
    </Placemark>
    <Placemark>
      <Snippet maxLines="0"> </Snippet>
      <description> </description>
      <name></name>
      <Style>
        <IconStyle>
          <Icon>
            <href>https://maps.google.com/mapfiles/kml/paddle/red-blank.png</href>
          </Icon>
          <color>ff3dffff</color>
        </IconStyle>
      </Style>
      <Point>
        <coordinates>10.2990438284817,42.809244832992,0</coordinates>
      </Point>
    </Placemark>
    <Placemark>
      <Snippet maxLines="0"> </Snippet>
      <description> </description>
      <name></name>
      <Style>
        <IconStyle>
          <Icon>
            <href>https://maps.google.com/mapfiles/kml/paddle/red-blank.png</href>
          </Icon>
          <color>ff3dffff</color>
        </IconStyle>
      </Style>
      <Point>
        <coordinates>25.7987226300981,40.9762841322876,0</coordinates>
      </Point>
    </Placemark>
    <Placemark>
      <Snippet maxLines="0"> </Snippet>
      <description> </description>
      <name></name>
      <Style>
        <IconStyle>
          <Icon>
            <href>https://maps.google.com/mapfiles/kml/paddle/red-blank.png</href>
          </Icon>
          <color>ff31ffff</color>
        </IconStyle>
      </Style>
      <Point>
        <coordinates>9.0903628581745,35.7459765914314,0</coordinates>
      </Point>
    </Placemark>
    <Placemark>
      <Snippet maxLines="0"> </Snippet>
      <description> </description>
      <name></name>
      <Style>
        <IconStyle>
          <Icon>
            <href>https://maps.google.com/mapfiles/kml/paddle/red-blank.png</href>
          </Icon>
          <color>ff2bffff</color>
        </IconStyle>
      </Style>
      <Point>
        <coordinates>24.7175352753307,36.9617119438603,0</coordinates>
      </Point>
    </Placemark>
    <Placemark>
      <Snippet maxLines="0"> </Snippet>
      <description> </description>
      <name></name>
      <Style>
        <IconStyle>
          <Icon>
            <href>https://maps.google.com/mapfiles/kml/paddle/red-blank.png</href>
          </Icon>
          <color>ff1effff</color>
        </IconStyle>
      </Style>
      <Point>
        <coordinates>24.6345379900843,47.7054497462985,0</coordinates>
      </Point>
    </Placemark>
    <Placemark>
      <Snippet maxLines="0"> </Snippet>
      <description> </description>
      <name></name>
      <Style>
        <IconStyle>
          <Icon>
            <href>https://maps.google.com/mapfiles/kml/paddle/red-blank.png</href>
          </Icon>
          <color>ff1effff</color>
        </IconStyle>
      </Style>
      <Point>
        <coordinates>27.2158106848162,39.7912236931487,0</coordinates>
      </Point>
    </Placemark>
    <Placemark>
      <Snippet maxLines="0"> </Snippet>
      <description> </description>
      <name></name>
      <Style>
        <IconStyle>
          <Icon>
            <href>https://maps.google.com/mapfiles/kml/paddle/red-blank.png</href>
          </Icon>
          <color>ff1effff</color>
        </IconStyle>
      </Style>
      <Point>
        <coordinates>25.9782252833873,41.0083756679165,0</coordinates>
      </Point>
    </Placemark>
    <Placemark>
      <Snippet maxLines="0"> </Snippet>
      <description> </description>
      <name></name>
      <Style>
        <IconStyle>
          <Icon>
            <href>https://maps.google.com/mapfiles/kml/paddle/red-blank.png</href>
          </Icon>
          <color>ff18ffff</color>
        </IconStyle>
      </Style>
      <Point>
        <coordinates>27.208793198549,39.9933792469987,0</coordinates>
      </Point>
    </Placemark>
    <Placemark>
      <Snippet maxLines="0"> </Snippet>
      <description> </description>
      <name></name>
      <Style>
        <IconStyle>
          <Icon>
            <href>https://maps.google.com/mapfiles/kml/paddle/red-blank.png</href>
          </Icon>
          <color>ff12ffff</color>
        </IconStyle>
      </Style>
      <Point>
        <coordinates>24.7140577812205,37.0182909296273,0</coordinates>
      </Point>
    </Placemark>
    <Placemark>
      <Snippet maxLines="0"> </Snippet>
      <description> </description>
      <name></name>
      <Style>
        <IconStyle>
          <Icon>
            <href>https://maps.google.com/mapfiles/kml/paddle/red-blank.png</href>
          </Icon>
          <color>ff0cffff</color>
        </IconStyle>
      </Style>
      <Point>
        <coordinates>27.8851153017041,39.6547336588864,0</coordinates>
      </Point>
    </Placemark>
    <Placemark>
      <Snippet maxLines="0"> </Snippet>
      <description> </description>
      <name></name>
      <Style>
        <IconStyle>
          <Icon>
            <href>https://maps.google.com/mapfiles/kml/paddle/red-blank.png</href>
          </Icon>
          <color>ff0cffff</color>
        </IconStyle>
      </Style>
      <Point>
        <coordinates>10.6093237755003,43.0686047536755,0</coordinates>
      </Point>
    </Placemark>
    <Placemark>
      <Snippet maxLines="0"> </Snippet>
      <description> </description>
      <name></name>
      <Style>
        <IconStyle>
          <Icon>
            <href>https://maps.google.com/mapfiles/kml/paddle/red-blank.png</href>
          </Icon>
          <color>ff00ffff</color>
        </IconStyle>
      </Style>
      <Point>
        <coordinates>24.6871822619012,36.9873361711065,0</coordinates>
      </Point>
    </Placemark>
    <Placemark>
      <Snippet maxLines="0"> </Snippet>
      <description> </description>
      <name></name>
      <Style>
        <IconStyle>
          <Icon>
            <href>https://maps.google.com/mapfiles/kml/paddle/red-blank.png</href>
          </Icon>
          <color>ff00f7ff</color>
        </IconStyle>
      </Style>
      <Point>
        <coordinates>24.4664385297575,37.417542472886,0</coordinates>
      </Point>
    </Placemark>
    <Placemark>
      <Snippet maxLines="0"> </Snippet>
      <description> </description>
      <name></name>
      <Style>
        <IconStyle>
          <Icon>
            <href>https://maps.google.com/mapfiles/kml/paddle/red-blank.png</href>
          </Icon>
          <color>ff00f7ff</color>
        </IconStyle>
      </Style>
      <Point>
        <coordinates>25.9742773616689,41.0170356084355,0</coordinates>
      </Point>
    </Placemark>
    <Placemark>
      <Snippet maxLines="0"> </Snippet>
      <description> </description>
      <name></name>
      <Style>
        <IconStyle>
          <Icon>
            <href>https://maps.google.com/mapfiles/kml/paddle/red-blank.png</href>
          </Icon>
          <color>ff00f3ff</color>
        </IconStyle>
      </Style>
      <Point>
        <coordinates>24.7235062303785,36.9718951883564,0</coordinates>
      </Point>
    </Placemark>
    <Placemark>
      <Snippet maxLines="0"> </Snippet>
      <description> </description>
      <name></name>
      <Style>
        <IconStyle>
          <Icon>
            <href>https://maps.google.com/mapfiles/kml/paddle/red-blank.png</href>
          </Icon>
          <color>ff00f3ff</color>
        </IconStyle>
      </Style>
      <Point>
        <coordinates>10.6144802857673,43.0571836436625,0</coordinates>
      </Point>
    </Placemark>
    <Placemark>
      <Snippet maxLines="0"> </Snippet>
      <description> </description>
      <name></name>
      <Style>
        <IconStyle>
          <Icon>
            <href>https://maps.google.com/mapfiles/kml/paddle/red-blank.png</href>
          </Icon>
          <color>ff00efff</color>
        </IconStyle>
      </Style>
      <Point>
        <coordinates>34.7095473936861,37.4853954120748,0</coordinates>
      </Point>
    </Placemark>
    <Placemark>
      <Snippet maxLines="0"> </Snippet>
      <description> </description>
      <name></name>
      <Style>
        <IconStyle>
          <Icon>
            <href>https://maps.google.com/mapfiles/kml/paddle/red-blank.png</href>
          </Icon>
          <color>ff00e6ff</color>
        </IconStyle>
      </Style>
      <Point>
        <coordinates>10.6138380446039,43.0670679232523,0</coordinates>
      </Point>
    </Placemark>
    <Placemark>
      <Snippet maxLines="0"> </Snippet>
      <description> </description>
      <name></name>
      <Style>
        <IconStyle>
          <Icon>
            <href>https://maps.google.com/mapfiles/kml/paddle/red-blank.png</href>
          </Icon>
          <color>ff00e2ff</color>
        </IconStyle>
      </Style>
      <Point>
        <coordinates>11.870947426197,47.4317909657466,0</coordinates>
      </Point>
    </Placemark>
    <Placemark>
      <Snippet maxLines="0"> </Snippet>
      <description> </description>
      <name></name>
      <Style>
        <IconStyle>
          <Icon>
            <href>https://maps.google.com/mapfiles/kml/paddle/red-blank.png</href>
          </Icon>
          <color>ff00e2ff</color>
        </IconStyle>
      </Style>
      <Point>
        <coordinates>10.6151166429805,43.0569651858503,0</coordinates>
      </Point>
    </Placemark>
    <Placemark>
      <Snippet maxLines="0"> </Snippet>
      <description> </description>
      <name></name>
      <Style>
        <IconStyle>
          <Icon>
            <href>https://maps.google.com/mapfiles/kml/paddle/red-blank.png</href>
          </Icon>
          <color>ff00deff</color>
        </IconStyle>
      </Style>
      <Point>
        <coordinates>27.2972000453069,40.0412539243548,0</coordinates>
      </Point>
    </Placemark>
    <Placemark>
      <Snippet maxLines="0"> </Snippet>
      <description> </description>
      <name></name>
      <Style>
        <IconStyle>
          <Icon>
            <href>https://maps.google.com/mapfiles/kml/paddle/red-blank.png</href>
          </Icon>
          <color>ff00deff</color>
        </IconStyle>
      </Style>
      <Point>
        <coordinates>23.7961400373379,40.5263896590243,0</coordinates>
      </Point>
    </Placemark>
    <Placemark>
      <Snippet maxLines="0"> </Snippet>
      <description> </description>
      <name></name>
      <Style>
        <IconStyle>
          <Icon>
            <href>https://maps.google.com/mapfiles/kml/paddle/red-blank.png</href>
          </Icon>
          <color>ff00deff</color>
        </IconStyle>
      </Style>
      <Point>
        <coordinates>24.4361191816678,37.1584960649244,0</coordinates>
      </Point>
    </Placemark>
    <Placemark>
      <Snippet maxLines="0"> </Snippet>
      <description> </description>
      <name></name>
      <Style>
        <IconStyle>
          <Icon>
            <href>https://maps.google.com/mapfiles/kml/paddle/red-blank.png</href>
          </Icon>
          <color>ff00daff</color>
        </IconStyle>
      </Style>
      <Point>
        <coordinates>25.8254028797656,41.0540860408158,0</coordinates>
      </Point>
    </Placemark>
    <Placemark>
      <Snippet maxLines="0"> </Snippet>
      <description> </description>
      <name></name>
      <Style>
        <IconStyle>
          <Icon>
            <href>https://maps.google.com/mapfiles/kml/paddle/red-blank.png</href>
          </Icon>
          <color>ff00d6ff</color>
        </IconStyle>
      </Style>
      <Point>
        <coordinates>37.6133613434356,40.6869666381251,0</coordinates>
      </Point>
    </Placemark>
    <Placemark>
      <Snippet maxLines="0"> </Snippet>
      <description> </description>
      <name></name>
      <Style>
        <IconStyle>
          <Icon>
            <href>https://maps.google.com/mapfiles/kml/paddle/red-blank.png</href>
          </Icon>
          <color>ff00d6ff</color>
        </IconStyle>
      </Style>
      <Point>
        <coordinates>10.6058574682955,43.0632088785818,0</coordinates>
      </Point>
    </Placemark>
    <Placemark>
      <Snippet maxLines="0"> </Snippet>
      <description> </description>
      <name></name>
      <Style>
        <IconStyle>
          <Icon>
            <href>https://maps.google.com/mapfiles/kml/paddle/red-blank.png</href>
          </Icon>
          <color>ff00d2ff</color>
        </IconStyle>
      </Style>
      <Point>
        <coordinates>19.3146713598107,43.2826393416042,0</coordinates>
      </Point>
    </Placemark>
    <Placemark>
      <Snippet maxLines="0"> </Snippet>
      <description> </description>
      <name></name>
      <Style>
        <IconStyle>
          <Icon>
            <href>https://maps.google.com/mapfiles/kml/paddle/red-blank.png</href>
          </Icon>
          <color>ff00caff</color>
        </IconStyle>
      </Style>
      <Point>
        <coordinates>25.7935138300396,40.9814855732898,0</coordinates>
      </Point>
    </Placemark>
    <Placemark>
      <Snippet maxLines="0"> </Snippet>
      <description> </description>
      <name></name>
      <Style>
        <IconStyle>
          <Icon>
            <href>https://maps.google.com/mapfiles/kml/paddle/red-blank.png</href>
          </Icon>
          <color>ff00c5ff</color>
        </IconStyle>
      </Style>
      <Point>
        <coordinates>8.93965436848,36.2222148314639,0</coordinates>
      </Point>
    </Placemark>
    <Placemark>
      <Snippet maxLines="0"> </Snippet>
      <description> </description>
      <name></name>
      <Style>
        <IconStyle>
          <Icon>
            <href>https://maps.google.com/mapfiles/kml/paddle/red-blank.png</href>
          </Icon>
          <color>ff00bdff</color>
        </IconStyle>
      </Style>
      <Point>
        <coordinates>26.0315599768217,41.1797594415295,0</coordinates>
      </Point>
    </Placemark>
    <Placemark>
      <Snippet maxLines="0"> </Snippet>
      <description> </description>
      <name></name>
      <Style>
        <IconStyle>
          <Icon>
            <href>https://maps.google.com/mapfiles/kml/paddle/red-blank.png</href>
          </Icon>
          <color>ff00b9ff</color>
        </IconStyle>
      </Style>
      <Point>
        <coordinates>25.8146231188394,41.0233095662971,0</coordinates>
      </Point>
    </Placemark>
    <Placemark>
      <Snippet maxLines="0"> </Snippet>
      <description> </description>
      <name></name>
      <Style>
        <IconStyle>
          <Icon>
            <href>https://maps.google.com/mapfiles/kml/paddle/red-blank.png</href>
          </Icon>
          <color>ff00b1ff</color>
        </IconStyle>
      </Style>
      <Point>
        <coordinates>24.4660603980445,37.4197291834964,0</coordinates>
      </Point>
    </Placemark>
    <Placemark>
      <Snippet maxLines="0"> </Snippet>
      <description> </description>
      <name></name>
      <Style>
        <IconStyle>
          <Icon>
            <href>https://maps.google.com/mapfiles/kml/paddle/red-blank.png</href>
          </Icon>
          <color>ff00adff</color>
        </IconStyle>
      </Style>
      <Point>
        <coordinates>35.4616297121012,40.873711256097,0</coordinates>
      </Point>
    </Placemark>
    <Placemark>
      <Snippet maxLines="0"> </Snippet>
      <description> </description>
      <name></name>
      <Style>
        <IconStyle>
          <Icon>
            <href>https://maps.google.com/mapfiles/kml/paddle/red-blank.png</href>
          </Icon>
          <color>ff00adff</color>
        </IconStyle>
      </Style>
      <Point>
        <coordinates>27.2137977203053,39.9900648907317,0</coordinates>
      </Point>
    </Placemark>
    <Placemark>
      <Snippet maxLines="0"> </Snippet>
      <description> </description>
      <name></name>
      <Style>
        <IconStyle>
          <Icon>
            <href>https://maps.google.com/mapfiles/kml/paddle/red-blank.png</href>
          </Icon>
          <color>ff009cff</color>
        </IconStyle>
      </Style>
      <Point>
        <coordinates>27.3399517491236,39.2917845150952,0</coordinates>
      </Point>
    </Placemark>
    <Placemark>
      <Snippet maxLines="0"> </Snippet>
      <description> </description>
      <name></name>
      <Style>
        <IconStyle>
          <Icon>
            <href>https://maps.google.com/mapfiles/kml/paddle/red-blank.png</href>
          </Icon>
          <color>ff0098ff</color>
        </IconStyle>
      </Style>
      <Point>
        <coordinates>24.2156006758864,42.3600396301843,0</coordinates>
      </Point>
    </Placemark>
    <Placemark>
      <Snippet maxLines="0"> </Snippet>
      <description> </description>
      <name></name>
      <Style>
        <IconStyle>
          <Icon>
            <href>https://maps.google.com/mapfiles/kml/paddle/red-blank.png</href>
          </Icon>
          <color>ff0098ff</color>
        </IconStyle>
      </Style>
      <Point>
        <coordinates>26.2650684491143,39.3682349074771,0</coordinates>
      </Point>
    </Placemark>
    <Placemark>
      <Snippet maxLines="0"> </Snippet>
      <description> </description>
      <name></name>
      <Style>
        <IconStyle>
          <Icon>
            <href>https://maps.google.com/mapfiles/kml/paddle/red-blank.png</href>
          </Icon>
          <color>ff0098ff</color>
        </IconStyle>
      </Style>
      <Point>
        <coordinates>24.4039769520464,41.0193418600808,0</coordinates>
      </Point>
    </Placemark>
    <Placemark>
      <Snippet maxLines="0"> </Snippet>
      <description> </description>
      <name></name>
      <Style>
        <IconStyle>
          <Icon>
            <href>https://maps.google.com/mapfiles/kml/paddle/red-blank.png</href>
          </Icon>
          <color>ff0084ff</color>
        </IconStyle>
      </Style>
      <Point>
        <coordinates>19.3168766287592,43.2912520823088,0</coordinates>
      </Point>
    </Placemark>
    <Placemark>
      <Snippet maxLines="0"> </Snippet>
      <description> </description>
      <name></name>
      <Style>
        <IconStyle>
          <Icon>
            <href>https://maps.google.com/mapfiles/kml/paddle/red-blank.png</href>
          </Icon>
          <color>ff0080ff</color>
        </IconStyle>
      </Style>
      <Point>
        <coordinates>10.2892980549742,42.7987792627792,0</coordinates>
      </Point>
    </Placemark>
    <Placemark>
      <Snippet maxLines="0"> </Snippet>
      <description> </description>
      <name></name>
      <Style>
        <IconStyle>
          <Icon>
            <href>https://maps.google.com/mapfiles/kml/paddle/red-blank.png</href>
          </Icon>
          <color>ff007bff</color>
        </IconStyle>
      </Style>
      <Point>
        <coordinates>10.2903281991725,42.8010618023564,0</coordinates>
      </Point>
    </Placemark>
    <Placemark>
      <Snippet maxLines="0"> </Snippet>
      <description> </description>
      <name></name>
      <Style>
        <IconStyle>
          <Icon>
            <href>https://maps.google.com/mapfiles/kml/paddle/red-blank.png</href>
          </Icon>
          <color>ff006fff</color>
        </IconStyle>
      </Style>
      <Point>
        <coordinates>24.8905758376746,41.13231357766,0</coordinates>
      </Point>
    </Placemark>
    <Placemark>
      <Snippet maxLines="0"> </Snippet>
      <description> </description>
      <name></name>
      <Style>
        <IconStyle>
          <Icon>
            <href>https://maps.google.com/mapfiles/kml/paddle/red-blank.png</href>
          </Icon>
          <color>ff006bff</color>
        </IconStyle>
      </Style>
      <Point>
        <coordinates>-2.15575386413826,36.74492277942,0</coordinates>
      </Point>
    </Placemark>
    <Placemark>
      <Snippet maxLines="0"> </Snippet>
      <description> </description>
      <name></name>
      <Style>
        <IconStyle>
          <Icon>
            <href>https://maps.google.com/mapfiles/kml/paddle/red-blank.png</href>
          </Icon>
          <color>ff0067ff</color>
        </IconStyle>
      </Style>
      <Point>
        <coordinates>25.9498286979849,41.0236289140192,0</coordinates>
      </Point>
    </Placemark>
    <Placemark>
      <Snippet maxLines="0"> </Snippet>
      <description> </description>
      <name></name>
      <Style>
        <IconStyle>
          <Icon>
            <href>https://maps.google.com/mapfiles/kml/paddle/red-blank.png</href>
          </Icon>
          <color>ff005fff</color>
        </IconStyle>
      </Style>
      <Point>
        <coordinates>27.256372823006,39.7022321268911,0</coordinates>
      </Point>
    </Placemark>
    <Placemark>
      <Snippet maxLines="0"> </Snippet>
      <description> </description>
      <name></name>
      <Style>
        <IconStyle>
          <Icon>
            <href>https://maps.google.com/mapfiles/kml/paddle/red-blank.png</href>
          </Icon>
          <color>ff0056ff</color>
        </IconStyle>
      </Style>
      <Point>
        <coordinates>27.2310127728795,39.7893646748073,0</coordinates>
      </Point>
    </Placemark>
    <Placemark>
      <Snippet maxLines="0"> </Snippet>
      <description> </description>
      <name></name>
      <Style>
        <IconStyle>
          <Icon>
            <href>https://maps.google.com/mapfiles/kml/paddle/red-blank.png</href>
          </Icon>
          <color>ff0052ff</color>
        </IconStyle>
      </Style>
      <Point>
        <coordinates>24.8845719604152,41.1345552730532,0</coordinates>
      </Point>
    </Placemark>
    <Placemark>
      <Snippet maxLines="0"> </Snippet>
      <description> </description>
      <name></name>
      <Style>
        <IconStyle>
          <Icon>
            <href>https://maps.google.com/mapfiles/kml/paddle/red-blank.png</href>
          </Icon>
          <color>ff004aff</color>
        </IconStyle>
      </Style>
      <Point>
        <coordinates>34.1816174744165,40.6392658979358,0</coordinates>
      </Point>
    </Placemark>
    <Placemark>
      <Snippet maxLines="0"> </Snippet>
      <description> </description>
      <name></name>
      <Style>
        <IconStyle>
          <Icon>
            <href>https://maps.google.com/mapfiles/kml/paddle/red-blank.png</href>
          </Icon>
          <color>ff003eff</color>
        </IconStyle>
      </Style>
      <Point>
        <coordinates>8.9411664979701,36.2189906745902,0</coordinates>
      </Point>
    </Placemark>
    <Placemark>
      <Snippet maxLines="0"> </Snippet>
      <description> </description>
      <name></name>
      <Style>
        <IconStyle>
          <Icon>
            <href>https://maps.google.com/mapfiles/kml/paddle/red-blank.png</href>
          </Icon>
          <color>ff003eff</color>
        </IconStyle>
      </Style>
      <Point>
        <coordinates>8.62862999519162,40.4427826778915,0</coordinates>
      </Point>
    </Placemark>
    <Placemark>
      <Snippet maxLines="0"> </Snippet>
      <description> </description>
      <name></name>
      <Style>
        <IconStyle>
          <Icon>
            <href>https://maps.google.com/mapfiles/kml/paddle/red-blank.png</href>
          </Icon>
          <color>ff0035ff</color>
        </IconStyle>
      </Style>
      <Point>
        <coordinates>20.6142233864568,43.0944168335476,0</coordinates>
      </Point>
    </Placemark>
    <Placemark>
      <Snippet maxLines="0"> </Snippet>
      <description> </description>
      <name></name>
      <Style>
        <IconStyle>
          <Icon>
            <href>https://maps.google.com/mapfiles/kml/paddle/red-blank.png</href>
          </Icon>
          <color>ff0031ff</color>
        </IconStyle>
      </Style>
      <Point>
        <coordinates>10.3023461625376,42.8008778792309,0</coordinates>
      </Point>
    </Placemark>
    <Placemark>
      <Snippet maxLines="0"> </Snippet>
      <description> </description>
      <name></name>
      <Style>
        <IconStyle>
          <Icon>
            <href>https://maps.google.com/mapfiles/kml/paddle/red-blank.png</href>
          </Icon>
          <color>ff0029ff</color>
        </IconStyle>
      </Style>
      <Point>
        <coordinates>8.63795713275245,40.4404932803588,0</coordinates>
      </Point>
    </Placemark>
    <Placemark>
      <Snippet maxLines="0"> </Snippet>
      <description> </description>
      <name></name>
      <Style>
        <IconStyle>
          <Icon>
            <href>https://maps.google.com/mapfiles/kml/paddle/red-blank.png</href>
          </Icon>
          <color>ff0029ff</color>
        </IconStyle>
      </Style>
      <Point>
        <coordinates>19.3172124006462,43.2837086169916,0</coordinates>
      </Point>
    </Placemark>
    <Placemark>
      <Snippet maxLines="0"> </Snippet>
      <description> </description>
      <name></name>
      <Style>
        <IconStyle>
          <Icon>
            <href>https://maps.google.com/mapfiles/kml/paddle/red-blank.png</href>
          </Icon>
          <color>ff0029ff</color>
        </IconStyle>
      </Style>
      <Point>
        <coordinates>8.45813890153408,35.8727547009387,0</coordinates>
      </Point>
    </Placemark>
    <Placemark>
      <Snippet maxLines="0"> </Snippet>
      <description> </description>
      <name></name>
      <Style>
        <IconStyle>
          <Icon>
            <href>https://maps.google.com/mapfiles/kml/paddle/red-blank.png</href>
          </Icon>
          <color>ff001dff</color>
        </IconStyle>
      </Style>
      <Point>
        <coordinates>10.304594267865,42.8064071402099,0</coordinates>
      </Point>
    </Placemark>
    <Placemark>
      <Snippet maxLines="0"> </Snippet>
      <description> </description>
      <name></name>
      <Style>
        <IconStyle>
          <Icon>
            <href>https://maps.google.com/mapfiles/kml/paddle/red-blank.png</href>
          </Icon>
          <color>ff0019ff</color>
        </IconStyle>
      </Style>
      <Point>
        <coordinates>25.5174027569614,41.4723807087529,0</coordinates>
      </Point>
    </Placemark>
    <Placemark>
      <Snippet maxLines="0"> </Snippet>
      <description> </description>
      <name></name>
      <Style>
        <IconStyle>
          <Icon>
            <href>https://maps.google.com/mapfiles/kml/paddle/red-blank.png</href>
          </Icon>
          <color>ff0010ff</color>
        </IconStyle>
      </Style>
      <Point>
        <coordinates>8.63705584129887,40.4362499750462,0</coordinates>
      </Point>
    </Placemark>
    <Placemark>
      <Snippet maxLines="0"> </Snippet>
      <description> </description>
      <name></name>
      <Style>
        <IconStyle>
          <Icon>
            <href>https://maps.google.com/mapfiles/kml/paddle/red-blank.png</href>
          </Icon>
          <color>ff0010ff</color>
        </IconStyle>
      </Style>
      <Point>
        <coordinates>25.520681291676,41.4650564075819,0</coordinates>
      </Point>
    </Placemark>
    <Placemark>
      <Snippet maxLines="0"> </Snippet>
      <description> </description>
      <name></name>
      <Style>
        <IconStyle>
          <Icon>
            <href>https://maps.google.com/mapfiles/kml/paddle/red-blank.png</href>
          </Icon>
          <color>ff0010ff</color>
        </IconStyle>
      </Style>
      <Point>
        <coordinates>12.1381157375465,42.1319752723211,0</coordinates>
      </Point>
    </Placemark>
    <Placemark>
      <Snippet maxLines="0"> </Snippet>
      <description> </description>
      <name></name>
      <Style>
        <IconStyle>
          <Icon>
            <href>https://maps.google.com/mapfiles/kml/paddle/red-blank.png</href>
          </Icon>
          <color>ff0008ff</color>
        </IconStyle>
      </Style>
      <Point>
        <coordinates>27.2098287778078,39.7837344620544,0</coordinates>
      </Point>
    </Placemark>
    <Placemark>
      <Snippet maxLines="0"> </Snippet>
      <description> </description>
      <name></name>
      <Style>
        <IconStyle>
          <Icon>
            <href>https://maps.google.com/mapfiles/kml/paddle/red-blank.png</href>
          </Icon>
          <color>ff0008ff</color>
        </IconStyle>
      </Style>
      <Point>
        <coordinates>10.2872420234865,42.8015035877483,0</coordinates>
      </Point>
    </Placemark>
    <Placemark>
      <Snippet maxLines="0"> </Snippet>
      <description> </description>
      <name></name>
      <Style>
        <IconStyle>
          <Icon>
            <href>https://maps.google.com/mapfiles/kml/paddle/red-blank.png</href>
          </Icon>
          <color>ff0004ff</color>
        </IconStyle>
      </Style>
      <Point>
        <coordinates>9.0278149920926,36.0844388970332,0</coordinates>
      </Point>
    </Placemark>
    <Placemark>
      <Snippet maxLines="0"> </Snippet>
      <description> </description>
      <name></name>
      <Style>
        <IconStyle>
          <Icon>
            <href>https://maps.google.com/mapfiles/kml/paddle/red-blank.png</href>
          </Icon>
          <color>ff0004ff</color>
        </IconStyle>
      </Style>
      <Point>
        <coordinates>17.5414840376377,46.8719101995424,0</coordinates>
      </Point>
    </Placemark>
    <Placemark>
      <Snippet maxLines="0"> </Snippet>
      <description> </description>
      <name></name>
      <Style>
        <IconStyle>
          <Icon>
            <href>https://maps.google.com/mapfiles/kml/paddle/red-blank.png</href>
          </Icon>
          <color>ff0000ff</color>
        </IconStyle>
      </Style>
      <Point>
        <coordinates>10.2966415925629,42.7977811660093,0</coordinates>
      </Point>
    </Placemark>
    <Placemark>
      <Snippet maxLines="0"> </Snippet>
      <description> </description>
      <name></name>
      <Style>
        <IconStyle>
          <Icon>
            <href>https://maps.google.com/mapfiles/kml/paddle/red-blank.png</href>
          </Icon>
          <color>ff0000ff</color>
        </IconStyle>
      </Style>
      <Point>
        <coordinates>8.63203655651731,40.4391851202163,0</coordinates>
      </Point>
    </Placemark>
    <Placemark>
      <Snippet maxLines="0"> </Snippet>
      <description> </description>
      <name></name>
      <Style>
        <IconStyle>
          <Icon>
            <href>https://maps.google.com/mapfiles/kml/paddle/red-blank.png</href>
          </Icon>
          <color>ff0000fb</color>
        </IconStyle>
      </Style>
      <Point>
        <coordinates>10.2071932736282,42.7760616481401,0</coordinates>
      </Point>
    </Placemark>
    <Placemark>
      <Snippet maxLines="0"> </Snippet>
      <description> </description>
      <name></name>
      <Style>
        <IconStyle>
          <Icon>
            <href>https://maps.google.com/mapfiles/kml/paddle/red-blank.png</href>
          </Icon>
          <color>ff0000f7</color>
        </IconStyle>
      </Style>
      <Point>
        <coordinates>35.353424371142,37.9859308710443,0</coordinates>
      </Point>
    </Placemark>
    <Placemark>
      <Snippet maxLines="0"> </Snippet>
      <description> </description>
      <name></name>
      <Style>
        <IconStyle>
          <Icon>
            <href>https://maps.google.com/mapfiles/kml/paddle/red-blank.png</href>
          </Icon>
          <color>ff0000f7</color>
        </IconStyle>
      </Style>
      <Point>
        <coordinates>8.6384533253267,40.4375541218722,0</coordinates>
      </Point>
    </Placemark>
    <Placemark>
      <Snippet maxLines="0"> </Snippet>
      <description> </description>
      <name></name>
      <Style>
        <IconStyle>
          <Icon>
            <href>https://maps.google.com/mapfiles/kml/paddle/red-blank.png</href>
          </Icon>
          <color>ff0000f3</color>
        </IconStyle>
      </Style>
      <Point>
        <coordinates>11.8814341058054,47.4371802129605,0</coordinates>
      </Point>
    </Placemark>
    <Placemark>
      <Snippet maxLines="0"> </Snippet>
      <description> </description>
      <name></name>
      <Style>
        <IconStyle>
          <Icon>
            <href>https://maps.google.com/mapfiles/kml/paddle/red-blank.png</href>
          </Icon>
          <color>ff0000f3</color>
        </IconStyle>
      </Style>
      <Point>
        <coordinates>24.1094621572511,40.9080557964122,0</coordinates>
      </Point>
    </Placemark>
    <Placemark>
      <Snippet maxLines="0"> </Snippet>
      <description> </description>
      <name></name>
      <Style>
        <IconStyle>
          <Icon>
            <href>https://maps.google.com/mapfiles/kml/paddle/red-blank.png</href>
          </Icon>
          <color>ff0000ef</color>
        </IconStyle>
      </Style>
      <Point>
        <coordinates>12.1347912002403,42.136138797266,0</coordinates>
      </Point>
    </Placemark>
    <Placemark>
      <Snippet maxLines="0"> </Snippet>
      <description> </description>
      <name></name>
      <Style>
        <IconStyle>
          <Icon>
            <href>https://maps.google.com/mapfiles/kml/paddle/red-blank.png</href>
          </Icon>
          <color>ff0000ea</color>
        </IconStyle>
      </Style>
      <Point>
        <coordinates>20.8549911738712,43.2673537633466,0</coordinates>
      </Point>
    </Placemark>
    <Placemark>
      <Snippet maxLines="0"> </Snippet>
      <description> </description>
      <name></name>
      <Style>
        <IconStyle>
          <Icon>
            <href>https://maps.google.com/mapfiles/kml/paddle/red-blank.png</href>
          </Icon>
          <color>ff0000ea</color>
        </IconStyle>
      </Style>
      <Point>
        <coordinates>11.9360823069046,42.1520892761985,0</coordinates>
      </Point>
    </Placemark>
    <Placemark>
      <Snippet maxLines="0"> </Snippet>
      <description> </description>
      <name></name>
      <Style>
        <IconStyle>
          <Icon>
            <href>https://maps.google.com/mapfiles/kml/paddle/red-blank.png</href>
          </Icon>
          <color>ff0000e6</color>
        </IconStyle>
      </Style>
      <Point>
        <coordinates>8.29406820902526,35.7448977131916,0</coordinates>
      </Point>
    </Placemark>
    <Placemark>
      <Snippet maxLines="0"> </Snippet>
      <description> </description>
      <name></name>
      <Style>
        <IconStyle>
          <Icon>
            <href>https://maps.google.com/mapfiles/kml/paddle/red-blank.png</href>
          </Icon>
          <color>ff0000e6</color>
        </IconStyle>
      </Style>
      <Point>
        <coordinates>8.6305224007889,40.4367444026603,0</coordinates>
      </Point>
    </Placemark>
    <Placemark>
      <Snippet maxLines="0"> </Snippet>
      <description> </description>
      <name></name>
      <Style>
        <IconStyle>
          <Icon>
            <href>https://maps.google.com/mapfiles/kml/paddle/red-blank.png</href>
          </Icon>
          <color>ff0000e6</color>
        </IconStyle>
      </Style>
      <Point>
        <coordinates>9.02319549061852,36.0865660588098,0</coordinates>
      </Point>
    </Placemark>
    <Placemark>
      <Snippet maxLines="0"> </Snippet>
      <description> </description>
      <name></name>
      <Style>
        <IconStyle>
          <Icon>
            <href>https://maps.google.com/mapfiles/kml/paddle/red-blank.png</href>
          </Icon>
          <color>ff0000e2</color>
        </IconStyle>
      </Style>
      <Point>
        <coordinates>9.01821710737821,36.0836616841986,0</coordinates>
      </Point>
    </Placemark>
    <Placemark>
      <Snippet maxLines="0"> </Snippet>
      <description> </description>
      <name></name>
      <Style>
        <IconStyle>
          <Icon>
            <href>https://maps.google.com/mapfiles/kml/paddle/red-blank.png</href>
          </Icon>
          <color>ff0000e2</color>
        </IconStyle>
      </Style>
      <Point>
        <coordinates>25.5200678514342,41.4778377974202,0</coordinates>
      </Point>
    </Placemark>
    <Placemark>
      <Snippet maxLines="0"> </Snippet>
      <description> </description>
      <name></name>
      <Style>
        <IconStyle>
          <Icon>
            <href>https://maps.google.com/mapfiles/kml/paddle/red-blank.png</href>
          </Icon>
          <color>ff0000da</color>
        </IconStyle>
      </Style>
      <Point>
        <coordinates>24.035997069176,42.2784378515199,0</coordinates>
      </Point>
    </Placemark>
    <Placemark>
      <Snippet maxLines="0"> </Snippet>
      <description> </description>
      <name></name>
      <Style>
        <IconStyle>
          <Icon>
            <href>https://maps.google.com/mapfiles/kml/paddle/red-blank.png</href>
          </Icon>
          <color>ff0000da</color>
        </IconStyle>
      </Style>
      <Point>
        <coordinates>20.9120049309783,42.9359269763656,0</coordinates>
      </Point>
    </Placemark>
    <Placemark>
      <Snippet maxLines="0"> </Snippet>
      <description> </description>
      <name></name>
      <Style>
        <IconStyle>
          <Icon>
            <href>https://maps.google.com/mapfiles/kml/paddle/red-blank.png</href>
          </Icon>
          <color>ff0000da</color>
        </IconStyle>
      </Style>
      <Point>
        <coordinates>35.1407636232631,37.9196738061791,0</coordinates>
      </Point>
    </Placemark>
    <Placemark>
      <Snippet maxLines="0"> </Snippet>
      <description> </description>
      <name></name>
      <Style>
        <IconStyle>
          <Icon>
            <href>https://maps.google.com/mapfiles/kml/paddle/red-blank.png</href>
          </Icon>
          <color>ff0000d6</color>
        </IconStyle>
      </Style>
      <Point>
        <coordinates>27.8873733589259,39.6369882520398,0</coordinates>
      </Point>
    </Placemark>
    <Placemark>
      <Snippet maxLines="0"> </Snippet>
      <description> </description>
      <name></name>
      <Style>
        <IconStyle>
          <Icon>
            <href>https://maps.google.com/mapfiles/kml/paddle/red-blank.png</href>
          </Icon>
          <color>ff0000d6</color>
        </IconStyle>
      </Style>
      <Point>
        <coordinates>23.6941029495896,40.4745945054943,0</coordinates>
      </Point>
    </Placemark>
    <Placemark>
      <Snippet maxLines="0"> </Snippet>
      <description> </description>
      <name></name>
      <Style>
        <IconStyle>
          <Icon>
            <href>https://maps.google.com/mapfiles/kml/paddle/red-blank.png</href>
          </Icon>
          <color>ff0000d6</color>
        </IconStyle>
      </Style>
      <Point>
        <coordinates>32.8457361540663,40.5815816461987,0</coordinates>
      </Point>
    </Placemark>
    <Placemark>
      <Snippet maxLines="0"> </Snippet>
      <description> </description>
      <name></name>
      <Style>
        <IconStyle>
          <Icon>
            <href>https://maps.google.com/mapfiles/kml/paddle/red-blank.png</href>
          </Icon>
          <color>ff0000d6</color>
        </IconStyle>
      </Style>
      <Point>
        <coordinates>8.56345449705989,36.8842147381407,0</coordinates>
      </Point>
    </Placemark>
    <Placemark>
      <Snippet maxLines="0"> </Snippet>
      <description> </description>
      <name></name>
      <Style>
        <IconStyle>
          <Icon>
            <href>https://maps.google.com/mapfiles/kml/paddle/red-blank.png</href>
          </Icon>
          <color>ff0000d2</color>
        </IconStyle>
      </Style>
      <Point>
        <coordinates>8.64269261440689,40.4384079999293,0</coordinates>
      </Point>
    </Placemark>
    <Placemark>
      <Snippet maxLines="0"> </Snippet>
      <description> </description>
      <name></name>
      <Style>
        <IconStyle>
          <Icon>
            <href>https://maps.google.com/mapfiles/kml/paddle/red-blank.png</href>
          </Icon>
          <color>ff0000ca</color>
        </IconStyle>
      </Style>
      <Point>
        <coordinates>8.64054497432084,40.4364256381896,0</coordinates>
      </Point>
    </Placemark>
    <Placemark>
      <Snippet maxLines="0"> </Snippet>
      <description> </description>
      <name></name>
      <Style>
        <IconStyle>
          <Icon>
            <href>https://maps.google.com/mapfiles/kml/paddle/red-blank.png</href>
          </Icon>
          <color>ff0000ca</color>
        </IconStyle>
      </Style>
      <Point>
        <coordinates>27.269333712158,39.6937308007853,0</coordinates>
      </Point>
    </Placemark>
    <Placemark>
      <Snippet maxLines="0"> </Snippet>
      <description> </description>
      <name></name>
      <Style>
        <IconStyle>
          <Icon>
            <href>https://maps.google.com/mapfiles/kml/paddle/red-blank.png</href>
          </Icon>
          <color>ff0000c5</color>
        </IconStyle>
      </Style>
      <Point>
        <coordinates>9.09414562474323,35.7516293478929,0</coordinates>
      </Point>
    </Placemark>
    <Placemark>
      <Snippet maxLines="0"> </Snippet>
      <description> </description>
      <name></name>
      <Style>
        <IconStyle>
          <Icon>
            <href>https://maps.google.com/mapfiles/kml/paddle/red-blank.png</href>
          </Icon>
          <color>ff0000c5</color>
        </IconStyle>
      </Style>
      <Point>
        <coordinates>25.5218049696369,41.4743789797405,0</coordinates>
      </Point>
    </Placemark>
    <Placemark>
      <Snippet maxLines="0"> </Snippet>
      <description> </description>
      <name></name>
      <Style>
        <IconStyle>
          <Icon>
            <href>https://maps.google.com/mapfiles/kml/paddle/red-blank.png</href>
          </Icon>
          <color>ff0000b9</color>
        </IconStyle>
      </Style>
      <Point>
        <coordinates>10.5323933290367,43.1072007173875,0</coordinates>
      </Point>
    </Placemark>
    <Placemark>
      <Snippet maxLines="0"> </Snippet>
      <description> </description>
      <name></name>
      <Style>
        <IconStyle>
          <Icon>
            <href>https://maps.google.com/mapfiles/kml/paddle/red-blank.png</href>
          </Icon>
          <color>ff0000b9</color>
        </IconStyle>
      </Style>
      <Point>
        <coordinates>8.54606145640855,35.4693569382796,0</coordinates>
      </Point>
    </Placemark>
    <Placemark>
      <Snippet maxLines="0"> </Snippet>
      <description> </description>
      <name></name>
      <Style>
        <IconStyle>
          <Icon>
            <href>https://maps.google.com/mapfiles/kml/paddle/red-blank.png</href>
          </Icon>
          <color>ff0000b1</color>
        </IconStyle>
      </Style>
      <Point>
        <coordinates>27.3585251073886,38.1762209073708,0</coordinates>
      </Point>
    </Placemark>
    <Placemark>
      <Snippet maxLines="0"> </Snippet>
      <description> </description>
      <name></name>
      <Style>
        <IconStyle>
          <Icon>
            <href>https://maps.google.com/mapfiles/kml/paddle/red-blank.png</href>
          </Icon>
          <color>ff0000b1</color>
        </IconStyle>
      </Style>
      <Point>
        <coordinates>24.1120220004278,40.9198616489578,0</coordinates>
      </Point>
    </Placemark>
    <Placemark>
      <Snippet maxLines="0"> </Snippet>
      <description> </description>
      <name></name>
      <Style>
        <IconStyle>
          <Icon>
            <href>https://maps.google.com/mapfiles/kml/paddle/red-blank.png</href>
          </Icon>
          <color>ff0000b1</color>
        </IconStyle>
      </Style>
      <Point>
        <coordinates>20.695889403823,43.3006065174087,0</coordinates>
      </Point>
    </Placemark>
    <Placemark>
      <Snippet maxLines="0"> </Snippet>
      <description> </description>
      <name></name>
      <Style>
        <IconStyle>
          <Icon>
            <href>https://maps.google.com/mapfiles/kml/paddle/red-blank.png</href>
          </Icon>
          <color>ff0000ad</color>
        </IconStyle>
      </Style>
      <Point>
        <coordinates>22.3505933837044,41.6687271973129,0</coordinates>
      </Point>
    </Placemark>
    <Placemark>
      <Snippet maxLines="0"> </Snippet>
      <description> </description>
      <name></name>
      <Style>
        <IconStyle>
          <Icon>
            <href>https://maps.google.com/mapfiles/kml/paddle/red-blank.png</href>
          </Icon>
          <color>ff0000ad</color>
        </IconStyle>
      </Style>
      <Point>
        <coordinates>20.7052343689408,43.327261683449,0</coordinates>
      </Point>
    </Placemark>
    <Placemark>
      <Snippet maxLines="0"> </Snippet>
      <description> </description>
      <name></name>
      <Style>
        <IconStyle>
          <Icon>
            <href>https://maps.google.com/mapfiles/kml/paddle/red-blank.png</href>
          </Icon>
          <color>ff0000ad</color>
        </IconStyle>
      </Style>
      <Point>
        <coordinates>11.8723995749447,47.432065571498,0</coordinates>
      </Point>
    </Placemark>
    <Placemark>
      <Snippet maxLines="0"> </Snippet>
      <description> </description>
      <name></name>
      <Style>
        <IconStyle>
          <Icon>
            <href>https://maps.google.com/mapfiles/kml/paddle/red-blank.png</href>
          </Icon>
          <color>ff0000a5</color>
        </IconStyle>
      </Style>
      <Point>
        <coordinates>10.5373555897941,43.0947928628368,0</coordinates>
      </Point>
    </Placemark>
    <Placemark>
      <Snippet maxLines="0"> </Snippet>
      <description> </description>
      <name></name>
      <Style>
        <IconStyle>
          <Icon>
            <href>https://maps.google.com/mapfiles/kml/paddle/red-blank.png</href>
          </Icon>
          <color>ff00009c</color>
        </IconStyle>
      </Style>
      <Point>
        <coordinates>25.1882524876552,41.1231264284619,0</coordinates>
      </Point>
    </Placemark>
    <Placemark>
      <Snippet maxLines="0"> </Snippet>
      <description> </description>
      <name></name>
      <Style>
        <IconStyle>
          <Icon>
            <href>https://maps.google.com/mapfiles/kml/paddle/red-blank.png</href>
          </Icon>
          <color>ff00009c</color>
        </IconStyle>
      </Style>
      <Point>
        <coordinates>8.92998216345952,36.2223353906024,0</coordinates>
      </Point>
    </Placemark>
    <Placemark>
      <Snippet maxLines="0"> </Snippet>
      <description> </description>
      <name></name>
      <Style>
        <IconStyle>
          <Icon>
            <href>https://maps.google.com/mapfiles/kml/paddle/red-blank.png</href>
          </Icon>
          <color>ff00009c</color>
        </IconStyle>
      </Style>
      <Point>
        <coordinates>20.7021629321774,43.297860482009,0</coordinates>
      </Point>
    </Placemark>
    <Placemark>
      <Snippet maxLines="0"> </Snippet>
      <description> </description>
      <name></name>
      <Style>
        <IconStyle>
          <Icon>
            <href>https://maps.google.com/mapfiles/kml/paddle/red-blank.png</href>
          </Icon>
          <color>ff00009c</color>
        </IconStyle>
      </Style>
      <Point>
        <coordinates>19.3226494699465,43.292336219267,0</coordinates>
      </Point>
    </Placemark>
    <Placemark>
      <Snippet maxLines="0"> </Snippet>
      <description> </description>
      <name></name>
      <Style>
        <IconStyle>
          <Icon>
            <href>https://maps.google.com/mapfiles/kml/paddle/red-blank.png</href>
          </Icon>
          <color>ff000098</color>
        </IconStyle>
      </Style>
      <Point>
        <coordinates>20.7041571028579,43.2930697841537,0</coordinates>
      </Point>
    </Placemark>
    <Placemark>
      <Snippet maxLines="0"> </Snippet>
      <description> </description>
      <name></name>
      <Style>
        <IconStyle>
          <Icon>
            <href>https://maps.google.com/mapfiles/kml/paddle/red-blank.png</href>
          </Icon>
          <color>ff000098</color>
        </IconStyle>
      </Style>
      <Point>
        <coordinates>27.3506838746765,38.1798870816821,0</coordinates>
      </Point>
    </Placemark>
    <Placemark>
      <Snippet maxLines="0"> </Snippet>
      <description> </description>
      <name></name>
      <Style>
        <IconStyle>
          <Icon>
            <href>https://maps.google.com/mapfiles/kml/paddle/red-blank.png</href>
          </Icon>
          <color>ff000090</color>
        </IconStyle>
      </Style>
      <Point>
        <coordinates>9.02381805251633,36.0691900059893,0</coordinates>
      </Point>
    </Placemark>
    <Placemark>
      <Snippet maxLines="0"> </Snippet>
      <description> </description>
      <name></name>
      <Style>
        <IconStyle>
          <Icon>
            <href>https://maps.google.com/mapfiles/kml/paddle/red-blank.png</href>
          </Icon>
          <color>ff000090</color>
        </IconStyle>
      </Style>
      <Point>
        <coordinates>8.46929408970544,35.8744156549016,0</coordinates>
      </Point>
    </Placemark>
    <Placemark>
      <Snippet maxLines="0"> </Snippet>
      <description> </description>
      <name></name>
      <Style>
        <IconStyle>
          <Icon>
            <href>https://maps.google.com/mapfiles/kml/paddle/red-blank.png</href>
          </Icon>
          <color>ff00008c</color>
        </IconStyle>
      </Style>
      <Point>
        <coordinates>9.02448766280148,36.0721361556127,0</coordinates>
      </Point>
    </Placemark>
    <Placemark>
      <Snippet maxLines="0"> </Snippet>
      <description> </description>
      <name></name>
      <Style>
        <IconStyle>
          <Icon>
            <href>https://maps.google.com/mapfiles/kml/paddle/red-blank.png</href>
          </Icon>
          <color>ff000088</color>
        </IconStyle>
      </Style>
      <Point>
        <coordinates>20.7066232375281,43.3157658035968,0</coordinates>
      </Point>
    </Placemark>
    <Placemark>
      <Snippet maxLines="0"> </Snippet>
      <description> </description>
      <name></name>
      <Style>
        <IconStyle>
          <Icon>
            <href>https://maps.google.com/mapfiles/kml/paddle/red-blank.png</href>
          </Icon>
          <color>ff000088</color>
        </IconStyle>
      </Style>
      <Point>
        <coordinates>24.3395467471433,41.0160421195158,0</coordinates>
      </Point>
    </Placemark>
    <Placemark>
      <Snippet maxLines="0"> </Snippet>
      <description> </description>
      <name></name>
      <Style>
        <IconStyle>
          <Icon>
            <href>https://maps.google.com/mapfiles/kml/paddle/red-blank.png</href>
          </Icon>
          <color>ff000088</color>
        </IconStyle>
      </Style>
      <Point>
        <coordinates>23.7035842109591,40.4725598412867,0</coordinates>
      </Point>
    </Placemark>
    <Placemark>
      <Snippet maxLines="0"> </Snippet>
      <description> </description>
      <name></name>
      <Style>
        <IconStyle>
          <Icon>
            <href>https://maps.google.com/mapfiles/kml/paddle/red-blank.png</href>
          </Icon>
          <color>ff000073</color>
        </IconStyle>
      </Style>
      <Point>
        <coordinates>20.6893561965191,43.2899229023551,0</coordinates>
      </Point>
    </Placemark>
    <Placemark>
      <Snippet maxLines="0"> </Snippet>
      <description> </description>
      <name></name>
      <Style>
        <IconStyle>
          <Icon>
            <href>https://maps.google.com/mapfiles/kml/paddle/red-blank.png</href>
          </Icon>
          <color>ff00006f</color>
        </IconStyle>
      </Style>
      <Point>
        <coordinates>35.3578412783815,37.9812935665599,0</coordinates>
      </Point>
    </Placemark>
    <Placemark>
      <Snippet maxLines="0"> </Snippet>
      <description> </description>
      <name></name>
      <Style>
        <IconStyle>
          <Icon>
            <href>https://maps.google.com/mapfiles/kml/paddle/red-blank.png</href>
          </Icon>
          <color>ff00006b</color>
        </IconStyle>
      </Style>
      <Point>
        <coordinates>10.1717720484336,36.9253102002193,0</coordinates>
      </Point>
    </Placemark>
    <Placemark>
      <Snippet maxLines="0"> </Snippet>
      <description> </description>
      <name></name>
      <Style>
        <IconStyle>
          <Icon>
            <href>https://maps.google.com/mapfiles/kml/paddle/red-blank.png</href>
          </Icon>
          <color>ff00005a</color>
        </IconStyle>
      </Style>
      <Point>
        <coordinates>11.8778718342847,47.4264867419192,0</coordinates>
      </Point>
    </Placemark>
    <Placemark>
      <Snippet maxLines="0"> </Snippet>
      <description> </description>
      <name></name>
      <Style>
        <IconStyle>
          <Icon>
            <href>https://maps.google.com/mapfiles/kml/paddle/red-blank.png</href>
          </Icon>
          <color>ff00005a</color>
        </IconStyle>
      </Style>
      <Point>
        <coordinates>32.6496140182334,40.4779024534607,0</coordinates>
      </Point>
    </Placemark>
    <Placemark>
      <Snippet maxLines="0"> </Snippet>
      <description> </description>
      <name></name>
      <Style>
        <IconStyle>
          <Icon>
            <href>https://maps.google.com/mapfiles/kml/paddle/red-blank.png</href>
          </Icon>
          <color>ff000056</color>
        </IconStyle>
      </Style>
      <Point>
        <coordinates>27.2109466515091,39.9835305972035,0</coordinates>
      </Point>
    </Placemark>
    <Placemark>
      <Snippet maxLines="0"> </Snippet>
      <description> </description>
      <name></name>
      <Style>
        <IconStyle>
          <Icon>
            <href>https://maps.google.com/mapfiles/kml/paddle/red-blank.png</href>
          </Icon>
          <color>ff000052</color>
        </IconStyle>
      </Style>
      <Point>
        <coordinates>24.7442360397332,36.9785636535198,0</coordinates>
      </Point>
    </Placemark>
    <Placemark>
      <Snippet maxLines="0"> </Snippet>
      <description> </description>
      <name></name>
      <Style>
        <IconStyle>
          <Icon>
            <href>https://maps.google.com/mapfiles/kml/paddle/red-blank.png</href>
          </Icon>
          <color>ff000052</color>
        </IconStyle>
      </Style>
      <Point>
        <coordinates>20.8420094704653,43.2483253399875,0</coordinates>
      </Point>
    </Placemark>
    <Placemark>
      <Snippet maxLines="0"> </Snippet>
      <description> </description>
      <name></name>
      <Style>
        <IconStyle>
          <Icon>
            <href>https://maps.google.com/mapfiles/kml/paddle/red-blank.png</href>
          </Icon>
          <color>ff000052</color>
        </IconStyle>
      </Style>
      <Point>
        <coordinates>24.3172934514498,40.9170471688591,0</coordinates>
      </Point>
    </Placemark>
    <Placemark>
      <Snippet maxLines="0"> </Snippet>
      <description> </description>
      <name></name>
      <Style>
        <IconStyle>
          <Icon>
            <href>https://maps.google.com/mapfiles/kml/paddle/red-blank.png</href>
          </Icon>
          <color>ff000052</color>
        </IconStyle>
      </Style>
      <Point>
        <coordinates>8.55265420140622,35.4584810785981,0</coordinates>
      </Point>
    </Placemark>
    <Placemark>
      <Snippet maxLines="0"> </Snippet>
      <description> </description>
      <name></name>
      <Style>
        <IconStyle>
          <Icon>
            <href>https://maps.google.com/mapfiles/kml/paddle/red-blank.png</href>
          </Icon>
          <color>ff000052</color>
        </IconStyle>
      </Style>
      <Point>
        <coordinates>20.7053548150095,43.322616410131,0</coordinates>
      </Point>
    </Placemark>
    <Placemark>
      <Snippet maxLines="0"> </Snippet>
      <description> </description>
      <name></name>
      <Style>
        <IconStyle>
          <Icon>
            <href>https://maps.google.com/mapfiles/kml/paddle/red-blank.png</href>
          </Icon>
          <color>ff000052</color>
        </IconStyle>
      </Style>
      <Point>
        <coordinates>24.4033224317745,41.0207510512959,0</coordinates>
      </Point>
    </Placemark>
    <Placemark>
      <Snippet maxLines="0"> </Snippet>
      <description> </description>
      <name></name>
      <Style>
        <IconStyle>
          <Icon>
            <href>https://maps.google.com/mapfiles/kml/paddle/red-blank.png</href>
          </Icon>
          <color>ff00004e</color>
        </IconStyle>
      </Style>
      <Point>
        <coordinates>20.4646935191135,44.1535997201751,0</coordinates>
      </Point>
    </Placemark>
    <Placemark>
      <Snippet maxLines="0"> </Snippet>
      <description> </description>
      <name></name>
      <Style>
        <IconStyle>
          <Icon>
            <href>https://maps.google.com/mapfiles/kml/paddle/red-blank.png</href>
          </Icon>
          <color>ff00003e</color>
        </IconStyle>
      </Style>
      <Point>
        <coordinates>20.849105118596,43.2368887246963,0</coordinates>
      </Point>
    </Placemark>
    <Placemark>
      <Snippet maxLines="0"> </Snippet>
      <description> </description>
      <name></name>
      <Style>
        <IconStyle>
          <Icon>
            <href>https://maps.google.com/mapfiles/kml/paddle/red-blank.png</href>
          </Icon>
          <color>ff000035</color>
        </IconStyle>
      </Style>
      <Point>
        <coordinates>29.4910960110869,38.9666944142155,0</coordinates>
      </Point>
    </Placemark>
    <Placemark>
      <Snippet maxLines="0"> </Snippet>
      <description> </description>
      <name></name>
      <Style>
        <IconStyle>
          <Icon>
            <href>https://maps.google.com/mapfiles/kml/paddle/red-blank.png</href>
          </Icon>
          <color>ff000031</color>
        </IconStyle>
      </Style>
      <Point>
        <coordinates>8.5572094536463,35.4673689979614,0</coordinates>
      </Point>
    </Placemark>
    <Placemark>
      <Snippet maxLines="0"> </Snippet>
      <description> </description>
      <name></name>
      <Style>
        <IconStyle>
          <Icon>
            <href>https://maps.google.com/mapfiles/kml/paddle/red-blank.png</href>
          </Icon>
          <color>ff00002d</color>
        </IconStyle>
      </Style>
      <Point>
        <coordinates>24.47847350338,37.417431838069,0</coordinates>
      </Point>
    </Placemark>
    <Placemark>
      <Snippet maxLines="0"> </Snippet>
      <description> </description>
      <name></name>
      <Style>
        <IconStyle>
          <Icon>
            <href>https://maps.google.com/mapfiles/kml/paddle/red-blank.png</href>
          </Icon>
          <color>ff000029</color>
        </IconStyle>
      </Style>
      <Point>
        <coordinates>24.884411471839,41.1470681416637,0</coordinates>
      </Point>
    </Placemark>
    <Placemark>
      <Snippet maxLines="0"> </Snippet>
      <description> </description>
      <name></name>
      <Style>
        <IconStyle>
          <Icon>
            <href>https://maps.google.com/mapfiles/kml/paddle/red-blank.png</href>
          </Icon>
          <color>ff00000c</color>
        </IconStyle>
      </Style>
      <Point>
        <coordinates>35.3612210318754,37.9826075298687,0</coordinates>
      </Point>
    </Placemark>
  </Document>
</kml>
