# Supplementary material for: Tracing metallurgical links and silver provenance in Balkan coinage (5th -1st centuries BCE)
Source: Archaeol Anthropol Sci. 2024 Nov 13;16(12):198. doi: 10.1007/s12520-024-02106-1 (PMC11561118; doi:10.1007/s12520-024-02106-1)
Supplement: Supplementary file 3 — Supplementary Material 3 [file 12520_2024_2106_MOESM3_ESM.zip › ESM3/kml_hit maps/M370.kml]

<?xml version="1.0" encoding="utf-8"?>
<kml xmlns="http://www.opengis.net/kml/2.2">
  <Document>
    <name>M370</name>
    <Placemark>
      <Snippet maxLines="0"> </Snippet>
      <description> </description>
      <name></name>
      <Style>
        <IconStyle>
          <Icon>
            <href>https://maps.google.com/mapfiles/kml/paddle/blu-blank.png</href>
          </Icon>
          <color>fff0ffff</color>
        </IconStyle>
      </Style>
      <Point>
        <coordinates>24.8225570914117,34.9393060475504,0</coordinates>
      </Point>
    </Placemark>
    <Placemark>
      <Snippet maxLines="0"> </Snippet>
      <description> </description>
      <name></name>
      <Style>
        <IconStyle>
          <Icon>
            <href>https://maps.google.com/mapfiles/kml/paddle/blu-blank.png</href>
          </Icon>
          <color>fff0ffff</color>
        </IconStyle>
      </Style>
      <Point>
        <coordinates>-0.845951030250916,37.6075046068301,0</coordinates>
      </Point>
    </Placemark>
    <Placemark>
      <Snippet maxLines="0"> </Snippet>
      <description> </description>
      <name></name>
      <Style>
        <IconStyle>
          <Icon>
            <href>https://maps.google.com/mapfiles/kml/paddle/blu-blank.png</href>
          </Icon>
          <color>fff0ffff</color>
        </IconStyle>
      </Style>
      <Point>
        <coordinates>-1.5227306639747,37.5168649803297,0</coordinates>
      </Point>
    </Placemark>
    <Placemark>
      <Snippet maxLines="0"> </Snippet>
      <description> </description>
      <name></name>
      <Style>
        <IconStyle>
          <Icon>
            <href>https://maps.google.com/mapfiles/kml/paddle/blu-blank.png</href>
          </Icon>
          <color>ffe8ffff</color>
        </IconStyle>
      </Style>
      <Point>
        <coordinates>24.4913684235459,38.1302827507842,0</coordinates>
      </Point>
    </Placemark>
    <Placemark>
      <Snippet maxLines="0"> </Snippet>
      <description> </description>
      <name></name>
      <Style>
        <IconStyle>
          <Icon>
            <href>https://maps.google.com/mapfiles/kml/paddle/blu-blank.png</href>
          </Icon>
          <color>ffe0ffff</color>
        </IconStyle>
      </Style>
      <Point>
        <coordinates>8.63354996508365,40.4310936747583,0</coordinates>
      </Point>
    </Placemark>
    <Placemark>
      <Snippet maxLines="0"> </Snippet>
      <description> </description>
      <name></name>
      <Style>
        <IconStyle>
          <Icon>
            <href>https://maps.google.com/mapfiles/kml/paddle/blu-blank.png</href>
          </Icon>
          <color>ffd8ffff</color>
        </IconStyle>
      </Style>
      <Point>
        <coordinates>-1.7449049887672,37.3049618422229,0</coordinates>
      </Point>
    </Placemark>
    <Placemark>
      <Snippet maxLines="0"> </Snippet>
      <description> </description>
      <name></name>
      <Style>
        <IconStyle>
          <Icon>
            <href>https://maps.google.com/mapfiles/kml/paddle/blu-blank.png</href>
          </Icon>
          <color>ffd1ffff</color>
        </IconStyle>
      </Style>
      <Point>
        <coordinates>-1.74750079549835,37.2898960756521,0</coordinates>
      </Point>
    </Placemark>
    <Placemark>
      <Snippet maxLines="0"> </Snippet>
      <description> </description>
      <name></name>
      <Style>
        <IconStyle>
          <Icon>
            <href>https://maps.google.com/mapfiles/kml/paddle/blu-blank.png</href>
          </Icon>
          <color>ffc1ffff</color>
        </IconStyle>
      </Style>
      <Point>
        <coordinates>25.7841429238383,40.9729617651315,0</coordinates>
      </Point>
    </Placemark>
    <Placemark>
      <Snippet maxLines="0"> </Snippet>
      <description> </description>
      <name></name>
      <Style>
        <IconStyle>
          <Icon>
            <href>https://maps.google.com/mapfiles/kml/paddle/blu-blank.png</href>
          </Icon>
          <color>ffb9ffff</color>
        </IconStyle>
      </Style>
      <Point>
        <coordinates>10.8887989378289,43.0522079212027,0</coordinates>
      </Point>
    </Placemark>
    <Placemark>
      <Snippet maxLines="0"> </Snippet>
      <description> </description>
      <name></name>
      <Style>
        <IconStyle>
          <Icon>
            <href>https://maps.google.com/mapfiles/kml/paddle/blu-blank.png</href>
          </Icon>
          <color>ffb9ffff</color>
        </IconStyle>
      </Style>
      <Point>
        <coordinates>10.1996596510596,42.7698945388808,0</coordinates>
      </Point>
    </Placemark>
    <Placemark>
      <Snippet maxLines="0"> </Snippet>
      <description> </description>
      <name></name>
      <Style>
        <IconStyle>
          <Icon>
            <href>https://maps.google.com/mapfiles/kml/paddle/blu-blank.png</href>
          </Icon>
          <color>ffb2ffff</color>
        </IconStyle>
      </Style>
      <Point>
        <coordinates>-3.62496357335807,38.1257747210712,0</coordinates>
      </Point>
    </Placemark>
    <Placemark>
      <Snippet maxLines="0"> </Snippet>
      <description> </description>
      <name></name>
      <Style>
        <IconStyle>
          <Icon>
            <href>https://maps.google.com/mapfiles/kml/paddle/blu-blank.png</href>
          </Icon>
          <color>ffb2ffff</color>
        </IconStyle>
      </Style>
      <Point>
        <coordinates>20.610023501494,43.0940554329893,0</coordinates>
      </Point>
    </Placemark>
    <Placemark>
      <Snippet maxLines="0"> </Snippet>
      <description> </description>
      <name></name>
      <Style>
        <IconStyle>
          <Icon>
            <href>https://maps.google.com/mapfiles/kml/paddle/blu-blank.png</href>
          </Icon>
          <color>ffa2ffff</color>
        </IconStyle>
      </Style>
      <Point>
        <coordinates>24.880070114923,41.4587114858001,0</coordinates>
      </Point>
    </Placemark>
    <Placemark>
      <Snippet maxLines="0"> </Snippet>
      <description> </description>
      <name></name>
      <Style>
        <IconStyle>
          <Icon>
            <href>https://maps.google.com/mapfiles/kml/paddle/blu-blank.png</href>
          </Icon>
          <color>ff8bffff</color>
        </IconStyle>
      </Style>
      <Point>
        <coordinates>20.8401140214398,43.2394381436158,0</coordinates>
      </Point>
    </Placemark>
    <Placemark>
      <Snippet maxLines="0"> </Snippet>
      <description> </description>
      <name></name>
      <Style>
        <IconStyle>
          <Icon>
            <href>https://maps.google.com/mapfiles/kml/paddle/blu-blank.png</href>
          </Icon>
          <color>ff83ffff</color>
        </IconStyle>
      </Style>
      <Point>
        <coordinates>-0.834007603594113,37.6142891284277,0</coordinates>
      </Point>
    </Placemark>
    <Placemark>
      <Snippet maxLines="0"> </Snippet>
      <description> </description>
      <name></name>
      <Style>
        <IconStyle>
          <Icon>
            <href>https://maps.google.com/mapfiles/kml/paddle/blu-blank.png</href>
          </Icon>
          <color>ff7cffff</color>
        </IconStyle>
      </Style>
      <Point>
        <coordinates>10.6120706419083,43.0642449826457,0</coordinates>
      </Point>
    </Placemark>
    <Placemark>
      <Snippet maxLines="0"> </Snippet>
      <description> </description>
      <name></name>
      <Style>
        <IconStyle>
          <Icon>
            <href>https://maps.google.com/mapfiles/kml/paddle/blu-blank.png</href>
          </Icon>
          <color>ff74ffff</color>
        </IconStyle>
      </Style>
      <Point>
        <coordinates>24.9847549537694,41.4144707648201,0</coordinates>
      </Point>
    </Placemark>
    <Placemark>
      <Snippet maxLines="0"> </Snippet>
      <description> </description>
      <name></name>
      <Style>
        <IconStyle>
          <Icon>
            <href>https://maps.google.com/mapfiles/kml/paddle/blu-blank.png</href>
          </Icon>
          <color>ff64ffff</color>
        </IconStyle>
      </Style>
      <Point>
        <coordinates>24.7123963082111,37.0027791291032,0</coordinates>
      </Point>
    </Placemark>
    <Placemark>
      <Snippet maxLines="0"> </Snippet>
      <description> </description>
      <name></name>
      <Style>
        <IconStyle>
          <Icon>
            <href>https://maps.google.com/mapfiles/kml/paddle/blu-blank.png</href>
          </Icon>
          <color>ff5dffff</color>
        </IconStyle>
      </Style>
      <Point>
        <coordinates>35.4557876579937,40.8776720459055,0</coordinates>
      </Point>
    </Placemark>
    <Placemark>
      <Snippet maxLines="0"> </Snippet>
      <description> </description>
      <name></name>
      <Style>
        <IconStyle>
          <Icon>
            <href>https://maps.google.com/mapfiles/kml/paddle/blu-blank.png</href>
          </Icon>
          <color>ff55ffff</color>
        </IconStyle>
      </Style>
      <Point>
        <coordinates>24.9257069980585,41.3763595878398,0</coordinates>
      </Point>
    </Placemark>
    <Placemark>
      <Snippet maxLines="0"> </Snippet>
      <description> </description>
      <name></name>
      <Style>
        <IconStyle>
          <Icon>
            <href>https://maps.google.com/mapfiles/kml/paddle/blu-blank.png</href>
          </Icon>
          <color>ff46ffff</color>
        </IconStyle>
      </Style>
      <Point>
        <coordinates>25.7895240861014,40.970032095385,0</coordinates>
      </Point>
    </Placemark>
    <Placemark>
      <Snippet maxLines="0"> </Snippet>
      <description> </description>
      <name></name>
      <Style>
        <IconStyle>
          <Icon>
            <href>https://maps.google.com/mapfiles/kml/paddle/blu-blank.png</href>
          </Icon>
          <color>ff3effff</color>
        </IconStyle>
      </Style>
      <Point>
        <coordinates>11.876964584447,47.4270891690842,0</coordinates>
      </Point>
    </Placemark>
    <Placemark>
      <Snippet maxLines="0"> </Snippet>
      <description> </description>
      <name></name>
      <Style>
        <IconStyle>
          <Icon>
            <href>https://maps.google.com/mapfiles/kml/paddle/blu-blank.png</href>
          </Icon>
          <color>ff3effff</color>
        </IconStyle>
      </Style>
      <Point>
        <coordinates>20.8481245483362,43.2443067389445,0</coordinates>
      </Point>
    </Placemark>
    <Placemark>
      <Snippet maxLines="0"> </Snippet>
      <description> </description>
      <name></name>
      <Style>
        <IconStyle>
          <Icon>
            <href>https://maps.google.com/mapfiles/kml/paddle/blu-blank.png</href>
          </Icon>
          <color>ff3effff</color>
        </IconStyle>
      </Style>
      <Point>
        <coordinates>24.8276457937333,34.9443032845211,0</coordinates>
      </Point>
    </Placemark>
    <Placemark>
      <Snippet maxLines="0"> </Snippet>
      <description> </description>
      <name></name>
      <Style>
        <IconStyle>
          <Icon>
            <href>https://maps.google.com/mapfiles/kml/paddle/blu-blank.png</href>
          </Icon>
          <color>ff36ffff</color>
        </IconStyle>
      </Style>
      <Point>
        <coordinates>27.8877836045978,39.6373523959932,0</coordinates>
      </Point>
    </Placemark>
    <Placemark>
      <Snippet maxLines="0"> </Snippet>
      <description> </description>
      <name></name>
      <Style>
        <IconStyle>
          <Icon>
            <href>https://maps.google.com/mapfiles/kml/paddle/blu-blank.png</href>
          </Icon>
          <color>ff2effff</color>
        </IconStyle>
      </Style>
      <Point>
        <coordinates>3.27078301500317,36.5035520616948,0</coordinates>
      </Point>
    </Placemark>
    <Placemark>
      <Snippet maxLines="0"> </Snippet>
      <description> </description>
      <name></name>
      <Style>
        <IconStyle>
          <Icon>
            <href>https://maps.google.com/mapfiles/kml/paddle/blu-blank.png</href>
          </Icon>
          <color>ff27ffff</color>
        </IconStyle>
      </Style>
      <Point>
        <coordinates>11.0258613972415,43.131890684555,0</coordinates>
      </Point>
    </Placemark>
    <Placemark>
      <Snippet maxLines="0"> </Snippet>
      <description> </description>
      <name></name>
      <Style>
        <IconStyle>
          <Icon>
            <href>https://maps.google.com/mapfiles/kml/paddle/blu-blank.png</href>
          </Icon>
          <color>ff1fffff</color>
        </IconStyle>
      </Style>
      <Point>
        <coordinates>25.7981984142541,40.9704708170652,0</coordinates>
      </Point>
    </Placemark>
    <Placemark>
      <Snippet maxLines="0"> </Snippet>
      <description> </description>
      <name></name>
      <Style>
        <IconStyle>
          <Icon>
            <href>https://maps.google.com/mapfiles/kml/paddle/blu-blank.png</href>
          </Icon>
          <color>ff1fffff</color>
        </IconStyle>
      </Style>
      <Point>
        <coordinates>-0.848160742976496,37.6080189482005,0</coordinates>
      </Point>
    </Placemark>
    <Placemark>
      <Snippet maxLines="0"> </Snippet>
      <description> </description>
      <name></name>
      <Style>
        <IconStyle>
          <Icon>
            <href>https://maps.google.com/mapfiles/kml/paddle/blu-blank.png</href>
          </Icon>
          <color>ff17ffff</color>
        </IconStyle>
      </Style>
      <Point>
        <coordinates>11.0149282760212,43.1365061587376,0</coordinates>
      </Point>
    </Placemark>
    <Placemark>
      <Snippet maxLines="0"> </Snippet>
      <description> </description>
      <name></name>
      <Style>
        <IconStyle>
          <Icon>
            <href>https://maps.google.com/mapfiles/kml/paddle/blu-blank.png</href>
          </Icon>
          <color>ff17ffff</color>
        </IconStyle>
      </Style>
      <Point>
        <coordinates>24.9273236569998,41.4788437063423,0</coordinates>
      </Point>
    </Placemark>
    <Placemark>
      <Snippet maxLines="0"> </Snippet>
      <description> </description>
      <name></name>
      <Style>
        <IconStyle>
          <Icon>
            <href>https://maps.google.com/mapfiles/kml/paddle/blu-blank.png</href>
          </Icon>
          <color>ff17ffff</color>
        </IconStyle>
      </Style>
      <Point>
        <coordinates>24.7147077265009,36.9731116800114,0</coordinates>
      </Point>
    </Placemark>
    <Placemark>
      <Snippet maxLines="0"> </Snippet>
      <description> </description>
      <name></name>
      <Style>
        <IconStyle>
          <Icon>
            <href>https://maps.google.com/mapfiles/kml/paddle/blu-blank.png</href>
          </Icon>
          <color>ff0fffff</color>
        </IconStyle>
      </Style>
      <Point>
        <coordinates>-0.880271456297067,37.6088561627481,0</coordinates>
      </Point>
    </Placemark>
    <Placemark>
      <Snippet maxLines="0"> </Snippet>
      <description> </description>
      <name></name>
      <Style>
        <IconStyle>
          <Icon>
            <href>https://maps.google.com/mapfiles/kml/paddle/blu-blank.png</href>
          </Icon>
          <color>ff0fffff</color>
        </IconStyle>
      </Style>
      <Point>
        <coordinates>-0.885336257616285,37.6021686027299,0</coordinates>
      </Point>
    </Placemark>
    <Placemark>
      <Snippet maxLines="0"> </Snippet>
      <description> </description>
      <name></name>
      <Style>
        <IconStyle>
          <Icon>
            <href>https://maps.google.com/mapfiles/kml/paddle/blu-blank.png</href>
          </Icon>
          <color>ff00efff</color>
        </IconStyle>
      </Style>
      <Point>
        <coordinates>24.6875664278323,36.9834901001108,0</coordinates>
      </Point>
    </Placemark>
    <Placemark>
      <Snippet maxLines="0"> </Snippet>
      <description> </description>
      <name></name>
      <Style>
        <IconStyle>
          <Icon>
            <href>https://maps.google.com/mapfiles/kml/paddle/blu-blank.png</href>
          </Icon>
          <color>ff00efff</color>
        </IconStyle>
      </Style>
      <Point>
        <coordinates>32.6415855618026,40.4722070893761,0</coordinates>
      </Point>
    </Placemark>
    <Placemark>
      <Snippet maxLines="0"> </Snippet>
      <description> </description>
      <name></name>
      <Style>
        <IconStyle>
          <Icon>
            <href>https://maps.google.com/mapfiles/kml/paddle/blu-blank.png</href>
          </Icon>
          <color>ff00efff</color>
        </IconStyle>
      </Style>
      <Point>
        <coordinates>-0.934235703096409,37.5943085147507,0</coordinates>
      </Point>
    </Placemark>
    <Placemark>
      <Snippet maxLines="0"> </Snippet>
      <description> </description>
      <name></name>
      <Style>
        <IconStyle>
          <Icon>
            <href>https://maps.google.com/mapfiles/kml/paddle/blu-blank.png</href>
          </Icon>
          <color>ff00eaff</color>
        </IconStyle>
      </Style>
      <Point>
        <coordinates>24.9399064116505,41.3844397897332,0</coordinates>
      </Point>
    </Placemark>
    <Placemark>
      <Snippet maxLines="0"> </Snippet>
      <description> </description>
      <name></name>
      <Style>
        <IconStyle>
          <Icon>
            <href>https://maps.google.com/mapfiles/kml/paddle/blu-blank.png</href>
          </Icon>
          <color>ff00eaff</color>
        </IconStyle>
      </Style>
      <Point>
        <coordinates>25.3076734877523,41.9111632330166,0</coordinates>
      </Point>
    </Placemark>
    <Placemark>
      <Snippet maxLines="0"> </Snippet>
      <description> </description>
      <name></name>
      <Style>
        <IconStyle>
          <Icon>
            <href>https://maps.google.com/mapfiles/kml/paddle/blu-blank.png</href>
          </Icon>
          <color>ff00d0ff</color>
        </IconStyle>
      </Style>
      <Point>
        <coordinates>35.3564769867584,37.98188839841,0</coordinates>
      </Point>
    </Placemark>
    <Placemark>
      <Snippet maxLines="0"> </Snippet>
      <description> </description>
      <name></name>
      <Style>
        <IconStyle>
          <Icon>
            <href>https://maps.google.com/mapfiles/kml/paddle/blu-blank.png</href>
          </Icon>
          <color>ff00d0ff</color>
        </IconStyle>
      </Style>
      <Point>
        <coordinates>25.3078645306604,41.9110310464887,0</coordinates>
      </Point>
    </Placemark>
    <Placemark>
      <Snippet maxLines="0"> </Snippet>
      <description> </description>
      <name></name>
      <Style>
        <IconStyle>
          <Icon>
            <href>https://maps.google.com/mapfiles/kml/paddle/blu-blank.png</href>
          </Icon>
          <color>ff00cbff</color>
        </IconStyle>
      </Style>
      <Point>
        <coordinates>7.49979046614663,45.7988017303957,0</coordinates>
      </Point>
    </Placemark>
    <Placemark>
      <Snippet maxLines="0"> </Snippet>
      <description> </description>
      <name></name>
      <Style>
        <IconStyle>
          <Icon>
            <href>https://maps.google.com/mapfiles/kml/paddle/blu-blank.png</href>
          </Icon>
          <color>ff00cbff</color>
        </IconStyle>
      </Style>
      <Point>
        <coordinates>25.298365365146,41.9124994871947,0</coordinates>
      </Point>
    </Placemark>
    <Placemark>
      <Snippet maxLines="0"> </Snippet>
      <description> </description>
      <name></name>
      <Style>
        <IconStyle>
          <Icon>
            <href>https://maps.google.com/mapfiles/kml/paddle/blu-blank.png</href>
          </Icon>
          <color>ff00bbff</color>
        </IconStyle>
      </Style>
      <Point>
        <coordinates>10.2096635940801,42.7717419352004,0</coordinates>
      </Point>
    </Placemark>
    <Placemark>
      <Snippet maxLines="0"> </Snippet>
      <description> </description>
      <name></name>
      <Style>
        <IconStyle>
          <Icon>
            <href>https://maps.google.com/mapfiles/kml/paddle/blu-blank.png</href>
          </Icon>
          <color>ff00b1ff</color>
        </IconStyle>
      </Style>
      <Point>
        <coordinates>35.4693960476378,40.8754951601719,0</coordinates>
      </Point>
    </Placemark>
    <Placemark>
      <Snippet maxLines="0"> </Snippet>
      <description> </description>
      <name></name>
      <Style>
        <IconStyle>
          <Icon>
            <href>https://maps.google.com/mapfiles/kml/paddle/blu-blank.png</href>
          </Icon>
          <color>ff00acff</color>
        </IconStyle>
      </Style>
      <Point>
        <coordinates>11.0249566150853,43.1268534923628,0</coordinates>
      </Point>
    </Placemark>
    <Placemark>
      <Snippet maxLines="0"> </Snippet>
      <description> </description>
      <name></name>
      <Style>
        <IconStyle>
          <Icon>
            <href>https://maps.google.com/mapfiles/kml/paddle/blu-blank.png</href>
          </Icon>
          <color>ff00acff</color>
        </IconStyle>
      </Style>
      <Point>
        <coordinates>11.0334447243963,43.0867862348418,0</coordinates>
      </Point>
    </Placemark>
    <Placemark>
      <Snippet maxLines="0"> </Snippet>
      <description> </description>
      <name></name>
      <Style>
        <IconStyle>
          <Icon>
            <href>https://maps.google.com/mapfiles/kml/paddle/blu-blank.png</href>
          </Icon>
          <color>ff00a7ff</color>
        </IconStyle>
      </Style>
      <Point>
        <coordinates>34.7218360819604,37.4915815494113,0</coordinates>
      </Point>
    </Placemark>
    <Placemark>
      <Snippet maxLines="0"> </Snippet>
      <description> </description>
      <name></name>
      <Style>
        <IconStyle>
          <Icon>
            <href>https://maps.google.com/mapfiles/kml/paddle/blu-blank.png</href>
          </Icon>
          <color>ff00a1ff</color>
        </IconStyle>
      </Style>
      <Point>
        <coordinates>11.0167033557057,43.1361694693435,0</coordinates>
      </Point>
    </Placemark>
    <Placemark>
      <Snippet maxLines="0"> </Snippet>
      <description> </description>
      <name></name>
      <Style>
        <IconStyle>
          <Icon>
            <href>https://maps.google.com/mapfiles/kml/paddle/blu-blank.png</href>
          </Icon>
          <color>ff00a1ff</color>
        </IconStyle>
      </Style>
      <Point>
        <coordinates>24.9612448088212,41.4455532048795,0</coordinates>
      </Point>
    </Placemark>
    <Placemark>
      <Snippet maxLines="0"> </Snippet>
      <description> </description>
      <name></name>
      <Style>
        <IconStyle>
          <Icon>
            <href>https://maps.google.com/mapfiles/kml/paddle/blu-blank.png</href>
          </Icon>
          <color>ff0097ff</color>
        </IconStyle>
      </Style>
      <Point>
        <coordinates>24.5380958851039,38.1505463257883,0</coordinates>
      </Point>
    </Placemark>
    <Placemark>
      <Snippet maxLines="0"> </Snippet>
      <description> </description>
      <name></name>
      <Style>
        <IconStyle>
          <Icon>
            <href>https://maps.google.com/mapfiles/kml/paddle/blu-blank.png</href>
          </Icon>
          <color>ff0092ff</color>
        </IconStyle>
      </Style>
      <Point>
        <coordinates>24.9784891118056,41.4215022649514,0</coordinates>
      </Point>
    </Placemark>
    <Placemark>
      <Snippet maxLines="0"> </Snippet>
      <description> </description>
      <name></name>
      <Style>
        <IconStyle>
          <Icon>
            <href>https://maps.google.com/mapfiles/kml/paddle/blu-blank.png</href>
          </Icon>
          <color>ff008dff</color>
        </IconStyle>
      </Style>
      <Point>
        <coordinates>24.4454684565458,38.1409725936903,0</coordinates>
      </Point>
    </Placemark>
    <Placemark>
      <Snippet maxLines="0"> </Snippet>
      <description> </description>
      <name></name>
      <Style>
        <IconStyle>
          <Icon>
            <href>https://maps.google.com/mapfiles/kml/paddle/blu-blank.png</href>
          </Icon>
          <color>ff0087ff</color>
        </IconStyle>
      </Style>
      <Point>
        <coordinates>25.7979414097278,40.9821643505079,0</coordinates>
      </Point>
    </Placemark>
    <Placemark>
      <Snippet maxLines="0"> </Snippet>
      <description> </description>
      <name></name>
      <Style>
        <IconStyle>
          <Icon>
            <href>https://maps.google.com/mapfiles/kml/paddle/blu-blank.png</href>
          </Icon>
          <color>ff0082ff</color>
        </IconStyle>
      </Style>
      <Point>
        <coordinates>24.477081477702,37.4253358767564,0</coordinates>
      </Point>
    </Placemark>
    <Placemark>
      <Snippet maxLines="0"> </Snippet>
      <description> </description>
      <name></name>
      <Style>
        <IconStyle>
          <Icon>
            <href>https://maps.google.com/mapfiles/kml/paddle/blu-blank.png</href>
          </Icon>
          <color>ff0082ff</color>
        </IconStyle>
      </Style>
      <Point>
        <coordinates>24.7186771204675,36.9570732207545,0</coordinates>
      </Point>
    </Placemark>
    <Placemark>
      <Snippet maxLines="0"> </Snippet>
      <description> </description>
      <name></name>
      <Style>
        <IconStyle>
          <Icon>
            <href>https://maps.google.com/mapfiles/kml/paddle/blu-blank.png</href>
          </Icon>
          <color>ff0082ff</color>
        </IconStyle>
      </Style>
      <Point>
        <coordinates>-1.32130702635049,37.6030191831166,0</coordinates>
      </Point>
    </Placemark>
    <Placemark>
      <Snippet maxLines="0"> </Snippet>
      <description> </description>
      <name></name>
      <Style>
        <IconStyle>
          <Icon>
            <href>https://maps.google.com/mapfiles/kml/paddle/blu-blank.png</href>
          </Icon>
          <color>ff0082ff</color>
        </IconStyle>
      </Style>
      <Point>
        <coordinates>20.9129452222942,42.9356716118455,0</coordinates>
      </Point>
    </Placemark>
    <Placemark>
      <Snippet maxLines="0"> </Snippet>
      <description> </description>
      <name></name>
      <Style>
        <IconStyle>
          <Icon>
            <href>https://maps.google.com/mapfiles/kml/paddle/blu-blank.png</href>
          </Icon>
          <color>ff0078ff</color>
        </IconStyle>
      </Style>
      <Point>
        <coordinates>25.1924020045468,41.129783029461,0</coordinates>
      </Point>
    </Placemark>
    <Placemark>
      <Snippet maxLines="0"> </Snippet>
      <description> </description>
      <name></name>
      <Style>
        <IconStyle>
          <Icon>
            <href>https://maps.google.com/mapfiles/kml/paddle/blu-blank.png</href>
          </Icon>
          <color>ff0078ff</color>
        </IconStyle>
      </Style>
      <Point>
        <coordinates>11.0328694364553,43.0804312355917,0</coordinates>
      </Point>
    </Placemark>
    <Placemark>
      <Snippet maxLines="0"> </Snippet>
      <description> </description>
      <name></name>
      <Style>
        <IconStyle>
          <Icon>
            <href>https://maps.google.com/mapfiles/kml/paddle/blu-blank.png</href>
          </Icon>
          <color>ff006dff</color>
        </IconStyle>
      </Style>
      <Point>
        <coordinates>35.3561586714576,37.9815463938595,0</coordinates>
      </Point>
    </Placemark>
    <Placemark>
      <Snippet maxLines="0"> </Snippet>
      <description> </description>
      <name></name>
      <Style>
        <IconStyle>
          <Icon>
            <href>https://maps.google.com/mapfiles/kml/paddle/blu-blank.png</href>
          </Icon>
          <color>ff0068ff</color>
        </IconStyle>
      </Style>
      <Point>
        <coordinates>25.7941686842194,40.983021032178,0</coordinates>
      </Point>
    </Placemark>
    <Placemark>
      <Snippet maxLines="0"> </Snippet>
      <description> </description>
      <name></name>
      <Style>
        <IconStyle>
          <Icon>
            <href>https://maps.google.com/mapfiles/kml/paddle/blu-blank.png</href>
          </Icon>
          <color>ff0063ff</color>
        </IconStyle>
      </Style>
      <Point>
        <coordinates>-1.32436226946356,37.6057334635573,0</coordinates>
      </Point>
    </Placemark>
    <Placemark>
      <Snippet maxLines="0"> </Snippet>
      <description> </description>
      <name></name>
      <Style>
        <IconStyle>
          <Icon>
            <href>https://maps.google.com/mapfiles/kml/paddle/blu-blank.png</href>
          </Icon>
          <color>ff005eff</color>
        </IconStyle>
      </Style>
      <Point>
        <coordinates>24.8245503191149,41.8385312574994,0</coordinates>
      </Point>
    </Placemark>
    <Placemark>
      <Snippet maxLines="0"> </Snippet>
      <description> </description>
      <name></name>
      <Style>
        <IconStyle>
          <Icon>
            <href>https://maps.google.com/mapfiles/kml/paddle/blu-blank.png</href>
          </Icon>
          <color>ff0058ff</color>
        </IconStyle>
      </Style>
      <Point>
        <coordinates>24.8897071402532,41.1362067830155,0</coordinates>
      </Point>
    </Placemark>
    <Placemark>
      <Snippet maxLines="0"> </Snippet>
      <description> </description>
      <name></name>
      <Style>
        <IconStyle>
          <Icon>
            <href>https://maps.google.com/mapfiles/kml/paddle/blu-blank.png</href>
          </Icon>
          <color>ff0053ff</color>
        </IconStyle>
      </Style>
      <Point>
        <coordinates>24.5101072882928,41.4767336382069,0</coordinates>
      </Point>
    </Placemark>
    <Placemark>
      <Snippet maxLines="0"> </Snippet>
      <description> </description>
      <name></name>
      <Style>
        <IconStyle>
          <Icon>
            <href>https://maps.google.com/mapfiles/kml/paddle/blu-blank.png</href>
          </Icon>
          <color>ff004eff</color>
        </IconStyle>
      </Style>
      <Point>
        <coordinates>21.5330938502035,42.9285749966757,0</coordinates>
      </Point>
    </Placemark>
    <Placemark>
      <Snippet maxLines="0"> </Snippet>
      <description> </description>
      <name></name>
      <Style>
        <IconStyle>
          <Icon>
            <href>https://maps.google.com/mapfiles/kml/paddle/blu-blank.png</href>
          </Icon>
          <color>ff004eff</color>
        </IconStyle>
      </Style>
      <Point>
        <coordinates>11.034307877786,43.0897619912193,0</coordinates>
      </Point>
    </Placemark>
    <Placemark>
      <Snippet maxLines="0"> </Snippet>
      <description> </description>
      <name></name>
      <Style>
        <IconStyle>
          <Icon>
            <href>https://maps.google.com/mapfiles/kml/paddle/blu-blank.png</href>
          </Icon>
          <color>ff004eff</color>
        </IconStyle>
      </Style>
      <Point>
        <coordinates>25.7891905919784,40.9722048097518,0</coordinates>
      </Point>
    </Placemark>
    <Placemark>
      <Snippet maxLines="0"> </Snippet>
      <description> </description>
      <name></name>
      <Style>
        <IconStyle>
          <Icon>
            <href>https://maps.google.com/mapfiles/kml/paddle/blu-blank.png</href>
          </Icon>
          <color>ff0049ff</color>
        </IconStyle>
      </Style>
      <Point>
        <coordinates>25.8128598649195,41.0159431025896,0</coordinates>
      </Point>
    </Placemark>
    <Placemark>
      <Snippet maxLines="0"> </Snippet>
      <description> </description>
      <name></name>
      <Style>
        <IconStyle>
          <Icon>
            <href>https://maps.google.com/mapfiles/kml/paddle/blu-blank.png</href>
          </Icon>
          <color>ff0049ff</color>
        </IconStyle>
      </Style>
      <Point>
        <coordinates>24.9305048246656,41.3755507873632,0</coordinates>
      </Point>
    </Placemark>
    <Placemark>
      <Snippet maxLines="0"> </Snippet>
      <description> </description>
      <name></name>
      <Style>
        <IconStyle>
          <Icon>
            <href>https://maps.google.com/mapfiles/kml/paddle/blu-blank.png</href>
          </Icon>
          <color>ff003eff</color>
        </IconStyle>
      </Style>
      <Point>
        <coordinates>25.7839826179081,40.9746787334382,0</coordinates>
      </Point>
    </Placemark>
    <Placemark>
      <Snippet maxLines="0"> </Snippet>
      <description> </description>
      <name></name>
      <Style>
        <IconStyle>
          <Icon>
            <href>https://maps.google.com/mapfiles/kml/paddle/blu-blank.png</href>
          </Icon>
          <color>ff0039ff</color>
        </IconStyle>
      </Style>
      <Point>
        <coordinates>24.7090052232423,36.9722773011814,0</coordinates>
      </Point>
    </Placemark>
    <Placemark>
      <Snippet maxLines="0"> </Snippet>
      <description> </description>
      <name></name>
      <Style>
        <IconStyle>
          <Icon>
            <href>https://maps.google.com/mapfiles/kml/paddle/blu-blank.png</href>
          </Icon>
          <color>ff0039ff</color>
        </IconStyle>
      </Style>
      <Point>
        <coordinates>11.0326587260519,43.0889864064914,0</coordinates>
      </Point>
    </Placemark>
    <Placemark>
      <Snippet maxLines="0"> </Snippet>
      <description> </description>
      <name></name>
      <Style>
        <IconStyle>
          <Icon>
            <href>https://maps.google.com/mapfiles/kml/paddle/blu-blank.png</href>
          </Icon>
          <color>ff0039ff</color>
        </IconStyle>
      </Style>
      <Point>
        <coordinates>19.3215744462406,43.2840262141089,0</coordinates>
      </Point>
    </Placemark>
    <Placemark>
      <Snippet maxLines="0"> </Snippet>
      <description> </description>
      <name></name>
      <Style>
        <IconStyle>
          <Icon>
            <href>https://maps.google.com/mapfiles/kml/paddle/blu-blank.png</href>
          </Icon>
          <color>ff0039ff</color>
        </IconStyle>
      </Style>
      <Point>
        <coordinates>36.8974167757917,40.3815098583411,0</coordinates>
      </Point>
    </Placemark>
    <Placemark>
      <Snippet maxLines="0"> </Snippet>
      <description> </description>
      <name></name>
      <Style>
        <IconStyle>
          <Icon>
            <href>https://maps.google.com/mapfiles/kml/paddle/blu-blank.png</href>
          </Icon>
          <color>ff0039ff</color>
        </IconStyle>
      </Style>
      <Point>
        <coordinates>36.8030060897886,40.3853426480338,0</coordinates>
      </Point>
    </Placemark>
    <Placemark>
      <Snippet maxLines="0"> </Snippet>
      <description> </description>
      <name></name>
      <Style>
        <IconStyle>
          <Icon>
            <href>https://maps.google.com/mapfiles/kml/paddle/blu-blank.png</href>
          </Icon>
          <color>ff0034ff</color>
        </IconStyle>
      </Style>
      <Point>
        <coordinates>20.8526551211601,43.2522443043166,0</coordinates>
      </Point>
    </Placemark>
    <Placemark>
      <Snippet maxLines="0"> </Snippet>
      <description> </description>
      <name></name>
      <Style>
        <IconStyle>
          <Icon>
            <href>https://maps.google.com/mapfiles/kml/paddle/blu-blank.png</href>
          </Icon>
          <color>ff002fff</color>
        </IconStyle>
      </Style>
      <Point>
        <coordinates>20.2657620905478,43.3427952773862,0</coordinates>
      </Point>
    </Placemark>
    <Placemark>
      <Snippet maxLines="0"> </Snippet>
      <description> </description>
      <name></name>
      <Style>
        <IconStyle>
          <Icon>
            <href>https://maps.google.com/mapfiles/kml/paddle/blu-blank.png</href>
          </Icon>
          <color>ff002aff</color>
        </IconStyle>
      </Style>
      <Point>
        <coordinates>-1.32426798364535,37.5983344420879,0</coordinates>
      </Point>
    </Placemark>
    <Placemark>
      <Snippet maxLines="0"> </Snippet>
      <description> </description>
      <name></name>
      <Style>
        <IconStyle>
          <Icon>
            <href>https://maps.google.com/mapfiles/kml/paddle/blu-blank.png</href>
          </Icon>
          <color>ff002aff</color>
        </IconStyle>
      </Style>
      <Point>
        <coordinates>24.0476335174481,42.281098890723,0</coordinates>
      </Point>
    </Placemark>
    <Placemark>
      <Snippet maxLines="0"> </Snippet>
      <description> </description>
      <name></name>
      <Style>
        <IconStyle>
          <Icon>
            <href>https://maps.google.com/mapfiles/kml/paddle/blu-blank.png</href>
          </Icon>
          <color>ff0024ff</color>
        </IconStyle>
      </Style>
      <Point>
        <coordinates>25.7952654820156,40.9820265516046,0</coordinates>
      </Point>
    </Placemark>
    <Placemark>
      <Snippet maxLines="0"> </Snippet>
      <description> </description>
      <name></name>
      <Style>
        <IconStyle>
          <Icon>
            <href>https://maps.google.com/mapfiles/kml/paddle/blu-blank.png</href>
          </Icon>
          <color>ff0010ff</color>
        </IconStyle>
      </Style>
      <Point>
        <coordinates>10.3017589918211,42.8068047996414,0</coordinates>
      </Point>
    </Placemark>
    <Placemark>
      <Snippet maxLines="0"> </Snippet>
      <description> </description>
      <name></name>
      <Style>
        <IconStyle>
          <Icon>
            <href>https://maps.google.com/mapfiles/kml/paddle/blu-blank.png</href>
          </Icon>
          <color>ff0010ff</color>
        </IconStyle>
      </Style>
      <Point>
        <coordinates>25.8096375304173,41.0152213996365,0</coordinates>
      </Point>
    </Placemark>
    <Placemark>
      <Snippet maxLines="0"> </Snippet>
      <description> </description>
      <name></name>
      <Style>
        <IconStyle>
          <Icon>
            <href>https://maps.google.com/mapfiles/kml/paddle/blu-blank.png</href>
          </Icon>
          <color>ff0000ff</color>
        </IconStyle>
      </Style>
      <Point>
        <coordinates>11.0216446251258,43.1315316955811,0</coordinates>
      </Point>
    </Placemark>
    <Placemark>
      <Snippet maxLines="0"> </Snippet>
      <description> </description>
      <name></name>
      <Style>
        <IconStyle>
          <Icon>
            <href>https://maps.google.com/mapfiles/kml/paddle/blu-blank.png</href>
          </Icon>
          <color>ff0000fa</color>
        </IconStyle>
      </Style>
      <Point>
        <coordinates>10.2933082031373,42.8054193836694,0</coordinates>
      </Point>
    </Placemark>
    <Placemark>
      <Snippet maxLines="0"> </Snippet>
      <description> </description>
      <name></name>
      <Style>
        <IconStyle>
          <Icon>
            <href>https://maps.google.com/mapfiles/kml/paddle/blu-blank.png</href>
          </Icon>
          <color>ff0000fa</color>
        </IconStyle>
      </Style>
      <Point>
        <coordinates>10.296548413072,42.7988988437024,0</coordinates>
      </Point>
    </Placemark>
    <Placemark>
      <Snippet maxLines="0"> </Snippet>
      <description> </description>
      <name></name>
      <Style>
        <IconStyle>
          <Icon>
            <href>https://maps.google.com/mapfiles/kml/paddle/blu-blank.png</href>
          </Icon>
          <color>ff0000f5</color>
        </IconStyle>
      </Style>
      <Point>
        <coordinates>24.9362425951618,41.3831604707192,0</coordinates>
      </Point>
    </Placemark>
    <Placemark>
      <Snippet maxLines="0"> </Snippet>
      <description> </description>
      <name></name>
      <Style>
        <IconStyle>
          <Icon>
            <href>https://maps.google.com/mapfiles/kml/paddle/blu-blank.png</href>
          </Icon>
          <color>ff0000e0</color>
        </IconStyle>
      </Style>
      <Point>
        <coordinates>19.3211656174087,43.2881859769171,0</coordinates>
      </Point>
    </Placemark>
    <Placemark>
      <Snippet maxLines="0"> </Snippet>
      <description> </description>
      <name></name>
      <Style>
        <IconStyle>
          <Icon>
            <href>https://maps.google.com/mapfiles/kml/paddle/blu-blank.png</href>
          </Icon>
          <color>ff0000e0</color>
        </IconStyle>
      </Style>
      <Point>
        <coordinates>10.2996331581966,42.7960144712826,0</coordinates>
      </Point>
    </Placemark>
    <Placemark>
      <Snippet maxLines="0"> </Snippet>
      <description> </description>
      <name></name>
      <Style>
        <IconStyle>
          <Icon>
            <href>https://maps.google.com/mapfiles/kml/paddle/blu-blank.png</href>
          </Icon>
          <color>ff0000db</color>
        </IconStyle>
      </Style>
      <Point>
        <coordinates>11.0145282006973,43.1357440987387,0</coordinates>
      </Point>
    </Placemark>
    <Placemark>
      <Snippet maxLines="0"> </Snippet>
      <description> </description>
      <name></name>
      <Style>
        <IconStyle>
          <Icon>
            <href>https://maps.google.com/mapfiles/kml/paddle/blu-blank.png</href>
          </Icon>
          <color>ff0000d5</color>
        </IconStyle>
      </Style>
      <Point>
        <coordinates>35.4528282060258,40.8761045407506,0</coordinates>
      </Point>
    </Placemark>
    <Placemark>
      <Snippet maxLines="0"> </Snippet>
      <description> </description>
      <name></name>
      <Style>
        <IconStyle>
          <Icon>
            <href>https://maps.google.com/mapfiles/kml/paddle/blu-blank.png</href>
          </Icon>
          <color>ff0000d5</color>
        </IconStyle>
      </Style>
      <Point>
        <coordinates>10.6181561413833,43.0692901102018,0</coordinates>
      </Point>
    </Placemark>
    <Placemark>
      <Snippet maxLines="0"> </Snippet>
      <description> </description>
      <name></name>
      <Style>
        <IconStyle>
          <Icon>
            <href>https://maps.google.com/mapfiles/kml/paddle/blu-blank.png</href>
          </Icon>
          <color>ff0000d5</color>
        </IconStyle>
      </Style>
      <Point>
        <coordinates>24.9278691681614,41.4871303541148,0</coordinates>
      </Point>
    </Placemark>
    <Placemark>
      <Snippet maxLines="0"> </Snippet>
      <description> </description>
      <name></name>
      <Style>
        <IconStyle>
          <Icon>
            <href>https://maps.google.com/mapfiles/kml/paddle/blu-blank.png</href>
          </Icon>
          <color>ff0000d5</color>
        </IconStyle>
      </Style>
      <Point>
        <coordinates>25.8139442922922,41.01289814983,0</coordinates>
      </Point>
    </Placemark>
    <Placemark>
      <Snippet maxLines="0"> </Snippet>
      <description> </description>
      <name></name>
      <Style>
        <IconStyle>
          <Icon>
            <href>https://maps.google.com/mapfiles/kml/paddle/blu-blank.png</href>
          </Icon>
          <color>ff0000d5</color>
        </IconStyle>
      </Style>
      <Point>
        <coordinates>-1.33774873128214,37.569814559411,0</coordinates>
      </Point>
    </Placemark>
    <Placemark>
      <Snippet maxLines="0"> </Snippet>
      <description> </description>
      <name></name>
      <Style>
        <IconStyle>
          <Icon>
            <href>https://maps.google.com/mapfiles/kml/paddle/blu-blank.png</href>
          </Icon>
          <color>ff0000d0</color>
        </IconStyle>
      </Style>
      <Point>
        <coordinates>25.8214103843939,41.0222193879732,0</coordinates>
      </Point>
    </Placemark>
    <Placemark>
      <Snippet maxLines="0"> </Snippet>
      <description> </description>
      <name></name>
      <Style>
        <IconStyle>
          <Icon>
            <href>https://maps.google.com/mapfiles/kml/paddle/blu-blank.png</href>
          </Icon>
          <color>ff0000cb</color>
        </IconStyle>
      </Style>
      <Point>
        <coordinates>20.6064054288776,43.0945700983468,0</coordinates>
      </Point>
    </Placemark>
    <Placemark>
      <Snippet maxLines="0"> </Snippet>
      <description> </description>
      <name></name>
      <Style>
        <IconStyle>
          <Icon>
            <href>https://maps.google.com/mapfiles/kml/paddle/blu-blank.png</href>
          </Icon>
          <color>ff0000cb</color>
        </IconStyle>
      </Style>
      <Point>
        <coordinates>24.8223417083067,41.8335432648662,0</coordinates>
      </Point>
    </Placemark>
    <Placemark>
      <Snippet maxLines="0"> </Snippet>
      <description> </description>
      <name></name>
      <Style>
        <IconStyle>
          <Icon>
            <href>https://maps.google.com/mapfiles/kml/paddle/blu-blank.png</href>
          </Icon>
          <color>ff0000c6</color>
        </IconStyle>
      </Style>
      <Point>
        <coordinates>34.1724644262902,40.6326866505888,0</coordinates>
      </Point>
    </Placemark>
    <Placemark>
      <Snippet maxLines="0"> </Snippet>
      <description> </description>
      <name></name>
      <Style>
        <IconStyle>
          <Icon>
            <href>https://maps.google.com/mapfiles/kml/paddle/blu-blank.png</href>
          </Icon>
          <color>ff0000c6</color>
        </IconStyle>
      </Style>
      <Point>
        <coordinates>-0.854356079259932,37.5893090725439,0</coordinates>
      </Point>
    </Placemark>
    <Placemark>
      <Snippet maxLines="0"> </Snippet>
      <description> </description>
      <name></name>
      <Style>
        <IconStyle>
          <Icon>
            <href>https://maps.google.com/mapfiles/kml/paddle/blu-blank.png</href>
          </Icon>
          <color>ff0000c1</color>
        </IconStyle>
      </Style>
      <Point>
        <coordinates>25.8104305304914,41.0241600133064,0</coordinates>
      </Point>
    </Placemark>
    <Placemark>
      <Snippet maxLines="0"> </Snippet>
      <description> </description>
      <name></name>
      <Style>
        <IconStyle>
          <Icon>
            <href>https://maps.google.com/mapfiles/kml/paddle/blu-blank.png</href>
          </Icon>
          <color>ff0000bb</color>
        </IconStyle>
      </Style>
      <Point>
        <coordinates>37.6258076342951,40.6896230908763,0</coordinates>
      </Point>
    </Placemark>
    <Placemark>
      <Snippet maxLines="0"> </Snippet>
      <description> </description>
      <name></name>
      <Style>
        <IconStyle>
          <Icon>
            <href>https://maps.google.com/mapfiles/kml/paddle/blu-blank.png</href>
          </Icon>
          <color>ff0000b6</color>
        </IconStyle>
      </Style>
      <Point>
        <coordinates>25.8196565237456,41.0505654872633,0</coordinates>
      </Point>
    </Placemark>
    <Placemark>
      <Snippet maxLines="0"> </Snippet>
      <description> </description>
      <name></name>
      <Style>
        <IconStyle>
          <Icon>
            <href>https://maps.google.com/mapfiles/kml/paddle/blu-blank.png</href>
          </Icon>
          <color>ff0000b6</color>
        </IconStyle>
      </Style>
      <Point>
        <coordinates>19.3167577047285,43.2904744190919,0</coordinates>
      </Point>
    </Placemark>
    <Placemark>
      <Snippet maxLines="0"> </Snippet>
      <description> </description>
      <name></name>
      <Style>
        <IconStyle>
          <Icon>
            <href>https://maps.google.com/mapfiles/kml/paddle/blu-blank.png</href>
          </Icon>
          <color>ff0000a7</color>
        </IconStyle>
      </Style>
      <Point>
        <coordinates>25.8161238356184,41.062826011504,0</coordinates>
      </Point>
    </Placemark>
    <Placemark>
      <Snippet maxLines="0"> </Snippet>
      <description> </description>
      <name></name>
      <Style>
        <IconStyle>
          <Icon>
            <href>https://maps.google.com/mapfiles/kml/paddle/blu-blank.png</href>
          </Icon>
          <color>ff0000a7</color>
        </IconStyle>
      </Style>
      <Point>
        <coordinates>24.7239552443031,36.9705210500049,0</coordinates>
      </Point>
    </Placemark>
    <Placemark>
      <Snippet maxLines="0"> </Snippet>
      <description> </description>
      <name></name>
      <Style>
        <IconStyle>
          <Icon>
            <href>https://maps.google.com/mapfiles/kml/paddle/blu-blank.png</href>
          </Icon>
          <color>ff0000a1</color>
        </IconStyle>
      </Style>
      <Point>
        <coordinates>24.8798108171583,41.4677492396798,0</coordinates>
      </Point>
    </Placemark>
    <Placemark>
      <Snippet maxLines="0"> </Snippet>
      <description> </description>
      <name></name>
      <Style>
        <IconStyle>
          <Icon>
            <href>https://maps.google.com/mapfiles/kml/paddle/blu-blank.png</href>
          </Icon>
          <color>ff0000a1</color>
        </IconStyle>
      </Style>
      <Point>
        <coordinates>25.8189978378055,41.0205015237059,0</coordinates>
      </Point>
    </Placemark>
    <Placemark>
      <Snippet maxLines="0"> </Snippet>
      <description> </description>
      <name></name>
      <Style>
        <IconStyle>
          <Icon>
            <href>https://maps.google.com/mapfiles/kml/paddle/blu-blank.png</href>
          </Icon>
          <color>ff0000a1</color>
        </IconStyle>
      </Style>
      <Point>
        <coordinates>10.3006274439842,42.7948926903096,0</coordinates>
      </Point>
    </Placemark>
    <Placemark>
      <Snippet maxLines="0"> </Snippet>
      <description> </description>
      <name></name>
      <Style>
        <IconStyle>
          <Icon>
            <href>https://maps.google.com/mapfiles/kml/paddle/blu-blank.png</href>
          </Icon>
          <color>ff00009c</color>
        </IconStyle>
      </Style>
      <Point>
        <coordinates>10.2887396616057,42.8036979860915,0</coordinates>
      </Point>
    </Placemark>
    <Placemark>
      <Snippet maxLines="0"> </Snippet>
      <description> </description>
      <name></name>
      <Style>
        <IconStyle>
          <Icon>
            <href>https://maps.google.com/mapfiles/kml/paddle/blu-blank.png</href>
          </Icon>
          <color>ff00009c</color>
        </IconStyle>
      </Style>
      <Point>
        <coordinates>25.789764796233,40.9798216354774,0</coordinates>
      </Point>
    </Placemark>
    <Placemark>
      <Snippet maxLines="0"> </Snippet>
      <description> </description>
      <name></name>
      <Style>
        <IconStyle>
          <Icon>
            <href>https://maps.google.com/mapfiles/kml/paddle/blu-blank.png</href>
          </Icon>
          <color>ff000097</color>
        </IconStyle>
      </Style>
      <Point>
        <coordinates>24.8707583881863,41.4629208734472,0</coordinates>
      </Point>
    </Placemark>
    <Placemark>
      <Snippet maxLines="0"> </Snippet>
      <description> </description>
      <name></name>
      <Style>
        <IconStyle>
          <Icon>
            <href>https://maps.google.com/mapfiles/kml/paddle/blu-blank.png</href>
          </Icon>
          <color>ff000097</color>
        </IconStyle>
      </Style>
      <Point>
        <coordinates>11.9317360737731,42.1465188334258,0</coordinates>
      </Point>
    </Placemark>
    <Placemark>
      <Snippet maxLines="0"> </Snippet>
      <description> </description>
      <name></name>
      <Style>
        <IconStyle>
          <Icon>
            <href>https://maps.google.com/mapfiles/kml/paddle/blu-blank.png</href>
          </Icon>
          <color>ff000092</color>
        </IconStyle>
      </Style>
      <Point>
        <coordinates>24.8682449127595,41.7864455040137,0</coordinates>
      </Point>
    </Placemark>
    <Placemark>
      <Snippet maxLines="0"> </Snippet>
      <description> </description>
      <name></name>
      <Style>
        <IconStyle>
          <Icon>
            <href>https://maps.google.com/mapfiles/kml/paddle/blu-blank.png</href>
          </Icon>
          <color>ff000092</color>
        </IconStyle>
      </Style>
      <Point>
        <coordinates>24.640380625177,47.7030580808621,0</coordinates>
      </Point>
    </Placemark>
    <Placemark>
      <Snippet maxLines="0"> </Snippet>
      <description> </description>
      <name></name>
      <Style>
        <IconStyle>
          <Icon>
            <href>https://maps.google.com/mapfiles/kml/paddle/blu-blank.png</href>
          </Icon>
          <color>ff000087</color>
        </IconStyle>
      </Style>
      <Point>
        <coordinates>23.896762550809,41.357068984095,0</coordinates>
      </Point>
    </Placemark>
    <Placemark>
      <Snippet maxLines="0"> </Snippet>
      <description> </description>
      <name></name>
      <Style>
        <IconStyle>
          <Icon>
            <href>https://maps.google.com/mapfiles/kml/paddle/blu-blank.png</href>
          </Icon>
          <color>ff000082</color>
        </IconStyle>
      </Style>
      <Point>
        <coordinates>24.957697513551,41.4485542117964,0</coordinates>
      </Point>
    </Placemark>
    <Placemark>
      <Snippet maxLines="0"> </Snippet>
      <description> </description>
      <name></name>
      <Style>
        <IconStyle>
          <Icon>
            <href>https://maps.google.com/mapfiles/kml/paddle/blu-blank.png</href>
          </Icon>
          <color>ff00007d</color>
        </IconStyle>
      </Style>
      <Point>
        <coordinates>24.8395438019302,41.8319489234874,0</coordinates>
      </Point>
    </Placemark>
    <Placemark>
      <Snippet maxLines="0"> </Snippet>
      <description> </description>
      <name></name>
      <Style>
        <IconStyle>
          <Icon>
            <href>https://maps.google.com/mapfiles/kml/paddle/blu-blank.png</href>
          </Icon>
          <color>ff000078</color>
        </IconStyle>
      </Style>
      <Point>
        <coordinates>24.9426128085367,41.3763497815951,0</coordinates>
      </Point>
    </Placemark>
    <Placemark>
      <Snippet maxLines="0"> </Snippet>
      <description> </description>
      <name></name>
      <Style>
        <IconStyle>
          <Icon>
            <href>https://maps.google.com/mapfiles/kml/paddle/blu-blank.png</href>
          </Icon>
          <color>ff000072</color>
        </IconStyle>
      </Style>
      <Point>
        <coordinates>24.4573403554446,38.0849000285498,0</coordinates>
      </Point>
    </Placemark>
    <Placemark>
      <Snippet maxLines="0"> </Snippet>
      <description> </description>
      <name></name>
      <Style>
        <IconStyle>
          <Icon>
            <href>https://maps.google.com/mapfiles/kml/paddle/blu-blank.png</href>
          </Icon>
          <color>ff000072</color>
        </IconStyle>
      </Style>
      <Point>
        <coordinates>24.8385823737365,41.8316004574977,0</coordinates>
      </Point>
    </Placemark>
    <Placemark>
      <Snippet maxLines="0"> </Snippet>
      <description> </description>
      <name></name>
      <Style>
        <IconStyle>
          <Icon>
            <href>https://maps.google.com/mapfiles/kml/paddle/blu-blank.png</href>
          </Icon>
          <color>ff00006d</color>
        </IconStyle>
      </Style>
      <Point>
        <coordinates>25.8122161191099,41.0209550123762,0</coordinates>
      </Point>
    </Placemark>
    <Placemark>
      <Snippet maxLines="0"> </Snippet>
      <description> </description>
      <name></name>
      <Style>
        <IconStyle>
          <Icon>
            <href>https://maps.google.com/mapfiles/kml/paddle/blu-blank.png</href>
          </Icon>
          <color>ff000063</color>
        </IconStyle>
      </Style>
      <Point>
        <coordinates>10.1947364032395,42.7779946396904,0</coordinates>
      </Point>
    </Placemark>
    <Placemark>
      <Snippet maxLines="0"> </Snippet>
      <description> </description>
      <name></name>
      <Style>
        <IconStyle>
          <Icon>
            <href>https://maps.google.com/mapfiles/kml/paddle/blu-blank.png</href>
          </Icon>
          <color>ff000049</color>
        </IconStyle>
      </Style>
      <Point>
        <coordinates>24.955739165995,41.4521505350433,0</coordinates>
      </Point>
    </Placemark>
    <Placemark>
      <Snippet maxLines="0"> </Snippet>
      <description> </description>
      <name></name>
      <Style>
        <IconStyle>
          <Icon>
            <href>https://maps.google.com/mapfiles/kml/paddle/blu-blank.png</href>
          </Icon>
          <color>ff000049</color>
        </IconStyle>
      </Style>
      <Point>
        <coordinates>10.2913723486881,42.8040468587507,0</coordinates>
      </Point>
    </Placemark>
    <Placemark>
      <Snippet maxLines="0"> </Snippet>
      <description> </description>
      <name></name>
      <Style>
        <IconStyle>
          <Icon>
            <href>https://maps.google.com/mapfiles/kml/paddle/blu-blank.png</href>
          </Icon>
          <color>ff000044</color>
        </IconStyle>
      </Style>
      <Point>
        <coordinates>10.3006318684575,42.7965752020725,0</coordinates>
      </Point>
    </Placemark>
    <Placemark>
      <Snippet maxLines="0"> </Snippet>
      <description> </description>
      <name></name>
      <Style>
        <IconStyle>
          <Icon>
            <href>https://maps.google.com/mapfiles/kml/paddle/blu-blank.png</href>
          </Icon>
          <color>ff000039</color>
        </IconStyle>
      </Style>
      <Point>
        <coordinates>23.9016227722557,41.3439537203433,0</coordinates>
      </Point>
    </Placemark>
    <Placemark>
      <Snippet maxLines="0"> </Snippet>
      <description> </description>
      <name></name>
      <Style>
        <IconStyle>
          <Icon>
            <href>https://maps.google.com/mapfiles/kml/paddle/blu-blank.png</href>
          </Icon>
          <color>ff000039</color>
        </IconStyle>
      </Style>
      <Point>
        <coordinates>25.8119587817531,41.0150052680635,0</coordinates>
      </Point>
    </Placemark>
    <Placemark>
      <Snippet maxLines="0"> </Snippet>
      <description> </description>
      <name></name>
      <Style>
        <IconStyle>
          <Icon>
            <href>https://maps.google.com/mapfiles/kml/paddle/blu-blank.png</href>
          </Icon>
          <color>ff00002a</color>
        </IconStyle>
      </Style>
      <Point>
        <coordinates>24.8702199132451,41.4636850456003,0</coordinates>
      </Point>
    </Placemark>
    <Placemark>
      <Snippet maxLines="0"> </Snippet>
      <description> </description>
      <name></name>
      <Style>
        <IconStyle>
          <Icon>
            <href>https://maps.google.com/mapfiles/kml/paddle/blu-blank.png</href>
          </Icon>
          <color>ff000024</color>
        </IconStyle>
      </Style>
      <Point>
        <coordinates>25.8182394942309,41.0127173641393,0</coordinates>
      </Point>
    </Placemark>
  </Document>
</kml>
