# Supplementary material for: Tracing metallurgical links and silver provenance in Balkan coinage (5th -1st centuries BCE)
Source: Archaeol Anthropol Sci. 2024 Nov 13;16(12):198. doi: 10.1007/s12520-024-02106-1 (PMC11561118; doi:10.1007/s12520-024-02106-1)
Supplement: Supplementary file 3 — Supplementary Material 3 [file 12520_2024_2106_MOESM3_ESM.zip › ESM3/kml_hit maps/M372.kml]

<?xml version="1.0" encoding="utf-8"?>
<kml xmlns="http://www.opengis.net/kml/2.2">
  <Document>
    <name>M372</name>
    <Placemark>
      <Snippet maxLines="0"> </Snippet>
      <description> </description>
      <name></name>
      <Style>
        <IconStyle>
          <Icon>
            <href>https://maps.google.com/mapfiles/kml/paddle/blu-blank.png</href>
          </Icon>
          <color>fff7ffff</color>
        </IconStyle>
      </Style>
      <Point>
        <coordinates>36.802531361963,40.3814366867344,0</coordinates>
      </Point>
    </Placemark>
    <Placemark>
      <Snippet maxLines="0"> </Snippet>
      <description> </description>
      <name></name>
      <Style>
        <IconStyle>
          <Icon>
            <href>https://maps.google.com/mapfiles/kml/paddle/blu-blank.png</href>
          </Icon>
          <color>ffefffff</color>
        </IconStyle>
      </Style>
      <Point>
        <coordinates>19.3091845416686,43.2850455910953,0</coordinates>
      </Point>
    </Placemark>
    <Placemark>
      <Snippet maxLines="0"> </Snippet>
      <description> </description>
      <name></name>
      <Style>
        <IconStyle>
          <Icon>
            <href>https://maps.google.com/mapfiles/kml/paddle/blu-blank.png</href>
          </Icon>
          <color>ffefffff</color>
        </IconStyle>
      </Style>
      <Point>
        <coordinates>23.8996315527234,41.3560816874133,0</coordinates>
      </Point>
    </Placemark>
    <Placemark>
      <Snippet maxLines="0"> </Snippet>
      <description> </description>
      <name></name>
      <Style>
        <IconStyle>
          <Icon>
            <href>https://maps.google.com/mapfiles/kml/paddle/blu-blank.png</href>
          </Icon>
          <color>ffefffff</color>
        </IconStyle>
      </Style>
      <Point>
        <coordinates>37.2177242507406,41.0169766932941,0</coordinates>
      </Point>
    </Placemark>
    <Placemark>
      <Snippet maxLines="0"> </Snippet>
      <description> </description>
      <name></name>
      <Style>
        <IconStyle>
          <Icon>
            <href>https://maps.google.com/mapfiles/kml/paddle/blu-blank.png</href>
          </Icon>
          <color>ffdfffff</color>
        </IconStyle>
      </Style>
      <Point>
        <coordinates>25.8272573647925,41.0193279887674,0</coordinates>
      </Point>
    </Placemark>
    <Placemark>
      <Snippet maxLines="0"> </Snippet>
      <description> </description>
      <name></name>
      <Style>
        <IconStyle>
          <Icon>
            <href>https://maps.google.com/mapfiles/kml/paddle/blu-blank.png</href>
          </Icon>
          <color>ffdfffff</color>
        </IconStyle>
      </Style>
      <Point>
        <coordinates>25.7895209056445,40.9760861470443,0</coordinates>
      </Point>
    </Placemark>
    <Placemark>
      <Snippet maxLines="0"> </Snippet>
      <description> </description>
      <name></name>
      <Style>
        <IconStyle>
          <Icon>
            <href>https://maps.google.com/mapfiles/kml/paddle/blu-blank.png</href>
          </Icon>
          <color>ffdfffff</color>
        </IconStyle>
      </Style>
      <Point>
        <coordinates>36.9028677288462,40.378302658828,0</coordinates>
      </Point>
    </Placemark>
    <Placemark>
      <Snippet maxLines="0"> </Snippet>
      <description> </description>
      <name></name>
      <Style>
        <IconStyle>
          <Icon>
            <href>https://maps.google.com/mapfiles/kml/paddle/blu-blank.png</href>
          </Icon>
          <color>ffdfffff</color>
        </IconStyle>
      </Style>
      <Point>
        <coordinates>24.457475732506,38.1420240096355,0</coordinates>
      </Point>
    </Placemark>
    <Placemark>
      <Snippet maxLines="0"> </Snippet>
      <description> </description>
      <name></name>
      <Style>
        <IconStyle>
          <Icon>
            <href>https://maps.google.com/mapfiles/kml/paddle/blu-blank.png</href>
          </Icon>
          <color>ffd7ffff</color>
        </IconStyle>
      </Style>
      <Point>
        <coordinates>24.7160171709494,37.0116061569186,0</coordinates>
      </Point>
    </Placemark>
    <Placemark>
      <Snippet maxLines="0"> </Snippet>
      <description> </description>
      <name></name>
      <Style>
        <IconStyle>
          <Icon>
            <href>https://maps.google.com/mapfiles/kml/paddle/blu-blank.png</href>
          </Icon>
          <color>ffbfffff</color>
        </IconStyle>
      </Style>
      <Point>
        <coordinates>20.9787720434012,43.1080091855203,0</coordinates>
      </Point>
    </Placemark>
    <Placemark>
      <Snippet maxLines="0"> </Snippet>
      <description> </description>
      <name></name>
      <Style>
        <IconStyle>
          <Icon>
            <href>https://maps.google.com/mapfiles/kml/paddle/blu-blank.png</href>
          </Icon>
          <color>ffbfffff</color>
        </IconStyle>
      </Style>
      <Point>
        <coordinates>20.9817860661866,43.1176354379886,0</coordinates>
      </Point>
    </Placemark>
    <Placemark>
      <Snippet maxLines="0"> </Snippet>
      <description> </description>
      <name></name>
      <Style>
        <IconStyle>
          <Icon>
            <href>https://maps.google.com/mapfiles/kml/paddle/blu-blank.png</href>
          </Icon>
          <color>ffb7ffff</color>
        </IconStyle>
      </Style>
      <Point>
        <coordinates>20.5066808636328,44.1382522442746,0</coordinates>
      </Point>
    </Placemark>
    <Placemark>
      <Snippet maxLines="0"> </Snippet>
      <description> </description>
      <name></name>
      <Style>
        <IconStyle>
          <Icon>
            <href>https://maps.google.com/mapfiles/kml/paddle/blu-blank.png</href>
          </Icon>
          <color>ffafffff</color>
        </IconStyle>
      </Style>
      <Point>
        <coordinates>11.0360175713952,43.1106178913931,0</coordinates>
      </Point>
    </Placemark>
    <Placemark>
      <Snippet maxLines="0"> </Snippet>
      <description> </description>
      <name></name>
      <Style>
        <IconStyle>
          <Icon>
            <href>https://maps.google.com/mapfiles/kml/paddle/blu-blank.png</href>
          </Icon>
          <color>ffa7ffff</color>
        </IconStyle>
      </Style>
      <Point>
        <coordinates>22.1970455479921,42.0291418298659,0</coordinates>
      </Point>
    </Placemark>
    <Placemark>
      <Snippet maxLines="0"> </Snippet>
      <description> </description>
      <name></name>
      <Style>
        <IconStyle>
          <Icon>
            <href>https://maps.google.com/mapfiles/kml/paddle/blu-blank.png</href>
          </Icon>
          <color>ffa7ffff</color>
        </IconStyle>
      </Style>
      <Point>
        <coordinates>24.7140612804879,37.0187274029056,0</coordinates>
      </Point>
    </Placemark>
    <Placemark>
      <Snippet maxLines="0"> </Snippet>
      <description> </description>
      <name></name>
      <Style>
        <IconStyle>
          <Icon>
            <href>https://maps.google.com/mapfiles/kml/paddle/blu-blank.png</href>
          </Icon>
          <color>ffa7ffff</color>
        </IconStyle>
      </Style>
      <Point>
        <coordinates>32.6459324815503,40.4779107778455,0</coordinates>
      </Point>
    </Placemark>
    <Placemark>
      <Snippet maxLines="0"> </Snippet>
      <description> </description>
      <name></name>
      <Style>
        <IconStyle>
          <Icon>
            <href>https://maps.google.com/mapfiles/kml/paddle/blu-blank.png</href>
          </Icon>
          <color>ff9fffff</color>
        </IconStyle>
      </Style>
      <Point>
        <coordinates>24.4741004323562,38.0816218317335,0</coordinates>
      </Point>
    </Placemark>
    <Placemark>
      <Snippet maxLines="0"> </Snippet>
      <description> </description>
      <name></name>
      <Style>
        <IconStyle>
          <Icon>
            <href>https://maps.google.com/mapfiles/kml/paddle/blu-blank.png</href>
          </Icon>
          <color>ff9fffff</color>
        </IconStyle>
      </Style>
      <Point>
        <coordinates>11.0324907557572,43.0977572099698,0</coordinates>
      </Point>
    </Placemark>
    <Placemark>
      <Snippet maxLines="0"> </Snippet>
      <description> </description>
      <name></name>
      <Style>
        <IconStyle>
          <Icon>
            <href>https://maps.google.com/mapfiles/kml/paddle/blu-blank.png</href>
          </Icon>
          <color>ff8fffff</color>
        </IconStyle>
      </Style>
      <Point>
        <coordinates>25.5050254803542,41.4553210032566,0</coordinates>
      </Point>
    </Placemark>
    <Placemark>
      <Snippet maxLines="0"> </Snippet>
      <description> </description>
      <name></name>
      <Style>
        <IconStyle>
          <Icon>
            <href>https://maps.google.com/mapfiles/kml/paddle/blu-blank.png</href>
          </Icon>
          <color>ff8fffff</color>
        </IconStyle>
      </Style>
      <Point>
        <coordinates>-0.940631247276378,37.5922852114905,0</coordinates>
      </Point>
    </Placemark>
    <Placemark>
      <Snippet maxLines="0"> </Snippet>
      <description> </description>
      <name></name>
      <Style>
        <IconStyle>
          <Icon>
            <href>https://maps.google.com/mapfiles/kml/paddle/blu-blank.png</href>
          </Icon>
          <color>ff87ffff</color>
        </IconStyle>
      </Style>
      <Point>
        <coordinates>24.7069494043765,37.0121164361326,0</coordinates>
      </Point>
    </Placemark>
    <Placemark>
      <Snippet maxLines="0"> </Snippet>
      <description> </description>
      <name></name>
      <Style>
        <IconStyle>
          <Icon>
            <href>https://maps.google.com/mapfiles/kml/paddle/blu-blank.png</href>
          </Icon>
          <color>ff70ffff</color>
        </IconStyle>
      </Style>
      <Point>
        <coordinates>19.3200722647201,43.2864918105102,0</coordinates>
      </Point>
    </Placemark>
    <Placemark>
      <Snippet maxLines="0"> </Snippet>
      <description> </description>
      <name></name>
      <Style>
        <IconStyle>
          <Icon>
            <href>https://maps.google.com/mapfiles/kml/paddle/blu-blank.png</href>
          </Icon>
          <color>ff40ffff</color>
        </IconStyle>
      </Style>
      <Point>
        <coordinates>20.4957179514675,44.1269371563117,0</coordinates>
      </Point>
    </Placemark>
    <Placemark>
      <Snippet maxLines="0"> </Snippet>
      <description> </description>
      <name></name>
      <Style>
        <IconStyle>
          <Icon>
            <href>https://maps.google.com/mapfiles/kml/paddle/blu-blank.png</href>
          </Icon>
          <color>ff20ffff</color>
        </IconStyle>
      </Style>
      <Point>
        <coordinates>22.1963391897522,42.0320306955368,0</coordinates>
      </Point>
    </Placemark>
    <Placemark>
      <Snippet maxLines="0"> </Snippet>
      <description> </description>
      <name></name>
      <Style>
        <IconStyle>
          <Icon>
            <href>https://maps.google.com/mapfiles/kml/paddle/blu-blank.png</href>
          </Icon>
          <color>ff00ffff</color>
        </IconStyle>
      </Style>
      <Point>
        <coordinates>11.0213983200559,43.1273550694479,0</coordinates>
      </Point>
    </Placemark>
    <Placemark>
      <Snippet maxLines="0"> </Snippet>
      <description> </description>
      <name></name>
      <Style>
        <IconStyle>
          <Icon>
            <href>https://maps.google.com/mapfiles/kml/paddle/blu-blank.png</href>
          </Icon>
          <color>ff00deff</color>
        </IconStyle>
      </Style>
      <Point>
        <coordinates>11.0298474148162,43.0828513658506,0</coordinates>
      </Point>
    </Placemark>
    <Placemark>
      <Snippet maxLines="0"> </Snippet>
      <description> </description>
      <name></name>
      <Style>
        <IconStyle>
          <Icon>
            <href>https://maps.google.com/mapfiles/kml/paddle/blu-blank.png</href>
          </Icon>
          <color>ff00deff</color>
        </IconStyle>
      </Style>
      <Point>
        <coordinates>25.2293658354732,43.2912385300102,0</coordinates>
      </Point>
    </Placemark>
    <Placemark>
      <Snippet maxLines="0"> </Snippet>
      <description> </description>
      <name></name>
      <Style>
        <IconStyle>
          <Icon>
            <href>https://maps.google.com/mapfiles/kml/paddle/blu-blank.png</href>
          </Icon>
          <color>ff00d4ff</color>
        </IconStyle>
      </Style>
      <Point>
        <coordinates>11.0347049497129,43.0945124400642,0</coordinates>
      </Point>
    </Placemark>
    <Placemark>
      <Snippet maxLines="0"> </Snippet>
      <description> </description>
      <name></name>
      <Style>
        <IconStyle>
          <Icon>
            <href>https://maps.google.com/mapfiles/kml/paddle/blu-blank.png</href>
          </Icon>
          <color>ff00d4ff</color>
        </IconStyle>
      </Style>
      <Point>
        <coordinates>22.1969479737757,42.0415569779943,0</coordinates>
      </Point>
    </Placemark>
    <Placemark>
      <Snippet maxLines="0"> </Snippet>
      <description> </description>
      <name></name>
      <Style>
        <IconStyle>
          <Icon>
            <href>https://maps.google.com/mapfiles/kml/paddle/blu-blank.png</href>
          </Icon>
          <color>ff00ceff</color>
        </IconStyle>
      </Style>
      <Point>
        <coordinates>-0.845241033300364,37.6068787915708,0</coordinates>
      </Point>
    </Placemark>
    <Placemark>
      <Snippet maxLines="0"> </Snippet>
      <description> </description>
      <name></name>
      <Style>
        <IconStyle>
          <Icon>
            <href>https://maps.google.com/mapfiles/kml/paddle/blu-blank.png</href>
          </Icon>
          <color>ff00c9ff</color>
        </IconStyle>
      </Style>
      <Point>
        <coordinates>24.5169568393297,41.4790070161714,0</coordinates>
      </Point>
    </Placemark>
    <Placemark>
      <Snippet maxLines="0"> </Snippet>
      <description> </description>
      <name></name>
      <Style>
        <IconStyle>
          <Icon>
            <href>https://maps.google.com/mapfiles/kml/paddle/blu-blank.png</href>
          </Icon>
          <color>ff00c3ff</color>
        </IconStyle>
      </Style>
      <Point>
        <coordinates>24.9289042268878,41.3772499760065,0</coordinates>
      </Point>
    </Placemark>
    <Placemark>
      <Snippet maxLines="0"> </Snippet>
      <description> </description>
      <name></name>
      <Style>
        <IconStyle>
          <Icon>
            <href>https://maps.google.com/mapfiles/kml/paddle/blu-blank.png</href>
          </Icon>
          <color>ff00c3ff</color>
        </IconStyle>
      </Style>
      <Point>
        <coordinates>22.1968060996587,42.0326792803727,0</coordinates>
      </Point>
    </Placemark>
    <Placemark>
      <Snippet maxLines="0"> </Snippet>
      <description> </description>
      <name></name>
      <Style>
        <IconStyle>
          <Icon>
            <href>https://maps.google.com/mapfiles/kml/paddle/blu-blank.png</href>
          </Icon>
          <color>ff00c3ff</color>
        </IconStyle>
      </Style>
      <Point>
        <coordinates>24.9523799869833,41.4576405142802,0</coordinates>
      </Point>
    </Placemark>
    <Placemark>
      <Snippet maxLines="0"> </Snippet>
      <description> </description>
      <name></name>
      <Style>
        <IconStyle>
          <Icon>
            <href>https://maps.google.com/mapfiles/kml/paddle/blu-blank.png</href>
          </Icon>
          <color>ff00c3ff</color>
        </IconStyle>
      </Style>
      <Point>
        <coordinates>23.1700241547556,41.1544773278587,0</coordinates>
      </Point>
    </Placemark>
    <Placemark>
      <Snippet maxLines="0"> </Snippet>
      <description> </description>
      <name></name>
      <Style>
        <IconStyle>
          <Icon>
            <href>https://maps.google.com/mapfiles/kml/paddle/blu-blank.png</href>
          </Icon>
          <color>ff00b3ff</color>
        </IconStyle>
      </Style>
      <Point>
        <coordinates>24.0668562967174,42.3012141929148,0</coordinates>
      </Point>
    </Placemark>
    <Placemark>
      <Snippet maxLines="0"> </Snippet>
      <description> </description>
      <name></name>
      <Style>
        <IconStyle>
          <Icon>
            <href>https://maps.google.com/mapfiles/kml/paddle/blu-blank.png</href>
          </Icon>
          <color>ff00b3ff</color>
        </IconStyle>
      </Style>
      <Point>
        <coordinates>-0.858074029515782,37.6159909175808,0</coordinates>
      </Point>
    </Placemark>
    <Placemark>
      <Snippet maxLines="0"> </Snippet>
      <description> </description>
      <name></name>
      <Style>
        <IconStyle>
          <Icon>
            <href>https://maps.google.com/mapfiles/kml/paddle/blu-blank.png</href>
          </Icon>
          <color>ff00a3ff</color>
        </IconStyle>
      </Style>
      <Point>
        <coordinates>24.7540712127621,36.952554273132,0</coordinates>
      </Point>
    </Placemark>
    <Placemark>
      <Snippet maxLines="0"> </Snippet>
      <description> </description>
      <name></name>
      <Style>
        <IconStyle>
          <Icon>
            <href>https://maps.google.com/mapfiles/kml/paddle/blu-blank.png</href>
          </Icon>
          <color>ff0098ff</color>
        </IconStyle>
      </Style>
      <Point>
        <coordinates>11.0222964845942,43.1342404255917,0</coordinates>
      </Point>
    </Placemark>
    <Placemark>
      <Snippet maxLines="0"> </Snippet>
      <description> </description>
      <name></name>
      <Style>
        <IconStyle>
          <Icon>
            <href>https://maps.google.com/mapfiles/kml/paddle/blu-blank.png</href>
          </Icon>
          <color>ff0098ff</color>
        </IconStyle>
      </Style>
      <Point>
        <coordinates>-1.33194706070659,37.6063426810234,0</coordinates>
      </Point>
    </Placemark>
    <Placemark>
      <Snippet maxLines="0"> </Snippet>
      <description> </description>
      <name></name>
      <Style>
        <IconStyle>
          <Icon>
            <href>https://maps.google.com/mapfiles/kml/paddle/blu-blank.png</href>
          </Icon>
          <color>ff0092ff</color>
        </IconStyle>
      </Style>
      <Point>
        <coordinates>20.6067177108969,43.0824597080232,0</coordinates>
      </Point>
    </Placemark>
    <Placemark>
      <Snippet maxLines="0"> </Snippet>
      <description> </description>
      <name></name>
      <Style>
        <IconStyle>
          <Icon>
            <href>https://maps.google.com/mapfiles/kml/paddle/blu-blank.png</href>
          </Icon>
          <color>ff008dff</color>
        </IconStyle>
      </Style>
      <Point>
        <coordinates>11.0426469396325,43.0944362910964,0</coordinates>
      </Point>
    </Placemark>
    <Placemark>
      <Snippet maxLines="0"> </Snippet>
      <description> </description>
      <name></name>
      <Style>
        <IconStyle>
          <Icon>
            <href>https://maps.google.com/mapfiles/kml/paddle/blu-blank.png</href>
          </Icon>
          <color>ff007dff</color>
        </IconStyle>
      </Style>
      <Point>
        <coordinates>11.0122235725175,43.136080705811,0</coordinates>
      </Point>
    </Placemark>
    <Placemark>
      <Snippet maxLines="0"> </Snippet>
      <description> </description>
      <name></name>
      <Style>
        <IconStyle>
          <Icon>
            <href>https://maps.google.com/mapfiles/kml/paddle/blu-blank.png</href>
          </Icon>
          <color>ff0077ff</color>
        </IconStyle>
      </Style>
      <Point>
        <coordinates>10.1931526878321,42.7741646890033,0</coordinates>
      </Point>
    </Placemark>
    <Placemark>
      <Snippet maxLines="0"> </Snippet>
      <description> </description>
      <name></name>
      <Style>
        <IconStyle>
          <Icon>
            <href>https://maps.google.com/mapfiles/kml/paddle/blu-blank.png</href>
          </Icon>
          <color>ff0077ff</color>
        </IconStyle>
      </Style>
      <Point>
        <coordinates>24.956487151457,41.4506204676447,0</coordinates>
      </Point>
    </Placemark>
    <Placemark>
      <Snippet maxLines="0"> </Snippet>
      <description> </description>
      <name></name>
      <Style>
        <IconStyle>
          <Icon>
            <href>https://maps.google.com/mapfiles/kml/paddle/blu-blank.png</href>
          </Icon>
          <color>ff0067ff</color>
        </IconStyle>
      </Style>
      <Point>
        <coordinates>24.9563807989539,41.4600180227718,0</coordinates>
      </Point>
    </Placemark>
    <Placemark>
      <Snippet maxLines="0"> </Snippet>
      <description> </description>
      <name></name>
      <Style>
        <IconStyle>
          <Icon>
            <href>https://maps.google.com/mapfiles/kml/paddle/blu-blank.png</href>
          </Icon>
          <color>ff0067ff</color>
        </IconStyle>
      </Style>
      <Point>
        <coordinates>11.0155270898318,43.1332205026437,0</coordinates>
      </Point>
    </Placemark>
    <Placemark>
      <Snippet maxLines="0"> </Snippet>
      <description> </description>
      <name></name>
      <Style>
        <IconStyle>
          <Icon>
            <href>https://maps.google.com/mapfiles/kml/paddle/blu-blank.png</href>
          </Icon>
          <color>ff005cff</color>
        </IconStyle>
      </Style>
      <Point>
        <coordinates>25.8153340497622,41.0132129546303,0</coordinates>
      </Point>
    </Placemark>
    <Placemark>
      <Snippet maxLines="0"> </Snippet>
      <description> </description>
      <name></name>
      <Style>
        <IconStyle>
          <Icon>
            <href>https://maps.google.com/mapfiles/kml/paddle/blu-blank.png</href>
          </Icon>
          <color>ff0057ff</color>
        </IconStyle>
      </Style>
      <Point>
        <coordinates>11.0203516888441,43.1229852907404,0</coordinates>
      </Point>
    </Placemark>
    <Placemark>
      <Snippet maxLines="0"> </Snippet>
      <description> </description>
      <name></name>
      <Style>
        <IconStyle>
          <Icon>
            <href>https://maps.google.com/mapfiles/kml/paddle/blu-blank.png</href>
          </Icon>
          <color>ff0051ff</color>
        </IconStyle>
      </Style>
      <Point>
        <coordinates>24.8313376586697,41.8250404970671,0</coordinates>
      </Point>
    </Placemark>
    <Placemark>
      <Snippet maxLines="0"> </Snippet>
      <description> </description>
      <name></name>
      <Style>
        <IconStyle>
          <Icon>
            <href>https://maps.google.com/mapfiles/kml/paddle/blu-blank.png</href>
          </Icon>
          <color>ff004cff</color>
        </IconStyle>
      </Style>
      <Point>
        <coordinates>-0.826198267350842,37.615754687343,0</coordinates>
      </Point>
    </Placemark>
    <Placemark>
      <Snippet maxLines="0"> </Snippet>
      <description> </description>
      <name></name>
      <Style>
        <IconStyle>
          <Icon>
            <href>https://maps.google.com/mapfiles/kml/paddle/blu-blank.png</href>
          </Icon>
          <color>ff004cff</color>
        </IconStyle>
      </Style>
      <Point>
        <coordinates>24.9204489156409,41.3661080125776,0</coordinates>
      </Point>
    </Placemark>
    <Placemark>
      <Snippet maxLines="0"> </Snippet>
      <description> </description>
      <name></name>
      <Style>
        <IconStyle>
          <Icon>
            <href>https://maps.google.com/mapfiles/kml/paddle/blu-blank.png</href>
          </Icon>
          <color>ff0041ff</color>
        </IconStyle>
      </Style>
      <Point>
        <coordinates>24.8363255785655,41.83033619579,0</coordinates>
      </Point>
    </Placemark>
    <Placemark>
      <Snippet maxLines="0"> </Snippet>
      <description> </description>
      <name></name>
      <Style>
        <IconStyle>
          <Icon>
            <href>https://maps.google.com/mapfiles/kml/paddle/blu-blank.png</href>
          </Icon>
          <color>ff0036ff</color>
        </IconStyle>
      </Style>
      <Point>
        <coordinates>24.8719992221424,41.4603180156721,0</coordinates>
      </Point>
    </Placemark>
    <Placemark>
      <Snippet maxLines="0"> </Snippet>
      <description> </description>
      <name></name>
      <Style>
        <IconStyle>
          <Icon>
            <href>https://maps.google.com/mapfiles/kml/paddle/blu-blank.png</href>
          </Icon>
          <color>ff0036ff</color>
        </IconStyle>
      </Style>
      <Point>
        <coordinates>11.9270317406122,42.14429312376,0</coordinates>
      </Point>
    </Placemark>
    <Placemark>
      <Snippet maxLines="0"> </Snippet>
      <description> </description>
      <name></name>
      <Style>
        <IconStyle>
          <Icon>
            <href>https://maps.google.com/mapfiles/kml/paddle/blu-blank.png</href>
          </Icon>
          <color>ff0031ff</color>
        </IconStyle>
      </Style>
      <Point>
        <coordinates>-0.835608285155728,37.6060062549756,0</coordinates>
      </Point>
    </Placemark>
    <Placemark>
      <Snippet maxLines="0"> </Snippet>
      <description> </description>
      <name></name>
      <Style>
        <IconStyle>
          <Icon>
            <href>https://maps.google.com/mapfiles/kml/paddle/blu-blank.png</href>
          </Icon>
          <color>ff0026ff</color>
        </IconStyle>
      </Style>
      <Point>
        <coordinates>24.8169615664124,34.9432182197663,0</coordinates>
      </Point>
    </Placemark>
    <Placemark>
      <Snippet maxLines="0"> </Snippet>
      <description> </description>
      <name></name>
      <Style>
        <IconStyle>
          <Icon>
            <href>https://maps.google.com/mapfiles/kml/paddle/blu-blank.png</href>
          </Icon>
          <color>ff0026ff</color>
        </IconStyle>
      </Style>
      <Point>
        <coordinates>24.8740039207349,41.4692082669281,0</coordinates>
      </Point>
    </Placemark>
    <Placemark>
      <Snippet maxLines="0"> </Snippet>
      <description> </description>
      <name></name>
      <Style>
        <IconStyle>
          <Icon>
            <href>https://maps.google.com/mapfiles/kml/paddle/blu-blank.png</href>
          </Icon>
          <color>ff0026ff</color>
        </IconStyle>
      </Style>
      <Point>
        <coordinates>22.2297617354527,41.9956220293879,0</coordinates>
      </Point>
    </Placemark>
    <Placemark>
      <Snippet maxLines="0"> </Snippet>
      <description> </description>
      <name></name>
      <Style>
        <IconStyle>
          <Icon>
            <href>https://maps.google.com/mapfiles/kml/paddle/blu-blank.png</href>
          </Icon>
          <color>ff0021ff</color>
        </IconStyle>
      </Style>
      <Point>
        <coordinates>26.8318562652281,42.0965364380363,0</coordinates>
      </Point>
    </Placemark>
    <Placemark>
      <Snippet maxLines="0"> </Snippet>
      <description> </description>
      <name></name>
      <Style>
        <IconStyle>
          <Icon>
            <href>https://maps.google.com/mapfiles/kml/paddle/blu-blank.png</href>
          </Icon>
          <color>ff0021ff</color>
        </IconStyle>
      </Style>
      <Point>
        <coordinates>24.4613417760354,38.0888015504683,0</coordinates>
      </Point>
    </Placemark>
    <Placemark>
      <Snippet maxLines="0"> </Snippet>
      <description> </description>
      <name></name>
      <Style>
        <IconStyle>
          <Icon>
            <href>https://maps.google.com/mapfiles/kml/paddle/blu-blank.png</href>
          </Icon>
          <color>ff0016ff</color>
        </IconStyle>
      </Style>
      <Point>
        <coordinates>-0.824899510775516,37.615541370608,0</coordinates>
      </Point>
    </Placemark>
    <Placemark>
      <Snippet maxLines="0"> </Snippet>
      <description> </description>
      <name></name>
      <Style>
        <IconStyle>
          <Icon>
            <href>https://maps.google.com/mapfiles/kml/paddle/blu-blank.png</href>
          </Icon>
          <color>ff0016ff</color>
        </IconStyle>
      </Style>
      <Point>
        <coordinates>35.4137629570342,40.9865616676419,0</coordinates>
      </Point>
    </Placemark>
    <Placemark>
      <Snippet maxLines="0"> </Snippet>
      <description> </description>
      <name></name>
      <Style>
        <IconStyle>
          <Icon>
            <href>https://maps.google.com/mapfiles/kml/paddle/blu-blank.png</href>
          </Icon>
          <color>ff000bff</color>
        </IconStyle>
      </Style>
      <Point>
        <coordinates>34.4766601590488,37.3442353250126,0</coordinates>
      </Point>
    </Placemark>
    <Placemark>
      <Snippet maxLines="0"> </Snippet>
      <description> </description>
      <name></name>
      <Style>
        <IconStyle>
          <Icon>
            <href>https://maps.google.com/mapfiles/kml/paddle/blu-blank.png</href>
          </Icon>
          <color>ff000bff</color>
        </IconStyle>
      </Style>
      <Point>
        <coordinates>25.8148423432031,41.0198195899528,0</coordinates>
      </Point>
    </Placemark>
    <Placemark>
      <Snippet maxLines="0"> </Snippet>
      <description> </description>
      <name></name>
      <Style>
        <IconStyle>
          <Icon>
            <href>https://maps.google.com/mapfiles/kml/paddle/blu-blank.png</href>
          </Icon>
          <color>ff0005ff</color>
        </IconStyle>
      </Style>
      <Point>
        <coordinates>24.9352477139007,41.3764447965571,0</coordinates>
      </Point>
    </Placemark>
    <Placemark>
      <Snippet maxLines="0"> </Snippet>
      <description> </description>
      <name></name>
      <Style>
        <IconStyle>
          <Icon>
            <href>https://maps.google.com/mapfiles/kml/paddle/blu-blank.png</href>
          </Icon>
          <color>ff0000f4</color>
        </IconStyle>
      </Style>
      <Point>
        <coordinates>39.4953971693266,40.4748308616648,0</coordinates>
      </Point>
    </Placemark>
    <Placemark>
      <Snippet maxLines="0"> </Snippet>
      <description> </description>
      <name></name>
      <Style>
        <IconStyle>
          <Icon>
            <href>https://maps.google.com/mapfiles/kml/paddle/blu-blank.png</href>
          </Icon>
          <color>ff0000f4</color>
        </IconStyle>
      </Style>
      <Point>
        <coordinates>24.9182708572142,41.4865888322773,0</coordinates>
      </Point>
    </Placemark>
    <Placemark>
      <Snippet maxLines="0"> </Snippet>
      <description> </description>
      <name></name>
      <Style>
        <IconStyle>
          <Icon>
            <href>https://maps.google.com/mapfiles/kml/paddle/blu-blank.png</href>
          </Icon>
          <color>ff0000de</color>
        </IconStyle>
      </Style>
      <Point>
        <coordinates>21.5245098211363,42.9229428225469,0</coordinates>
      </Point>
    </Placemark>
    <Placemark>
      <Snippet maxLines="0"> </Snippet>
      <description> </description>
      <name></name>
      <Style>
        <IconStyle>
          <Icon>
            <href>https://maps.google.com/mapfiles/kml/paddle/blu-blank.png</href>
          </Icon>
          <color>ff0000de</color>
        </IconStyle>
      </Style>
      <Point>
        <coordinates>24.8211342973057,41.8361328922176,0</coordinates>
      </Point>
    </Placemark>
    <Placemark>
      <Snippet maxLines="0"> </Snippet>
      <description> </description>
      <name></name>
      <Style>
        <IconStyle>
          <Icon>
            <href>https://maps.google.com/mapfiles/kml/paddle/blu-blank.png</href>
          </Icon>
          <color>ff0000de</color>
        </IconStyle>
      </Style>
      <Point>
        <coordinates>-1.32522062178524,37.6087760182703,0</coordinates>
      </Point>
    </Placemark>
    <Placemark>
      <Snippet maxLines="0"> </Snippet>
      <description> </description>
      <name></name>
      <Style>
        <IconStyle>
          <Icon>
            <href>https://maps.google.com/mapfiles/kml/paddle/blu-blank.png</href>
          </Icon>
          <color>ff0000d9</color>
        </IconStyle>
      </Style>
      <Point>
        <coordinates>25.3092094830052,41.9207552447496,0</coordinates>
      </Point>
    </Placemark>
    <Placemark>
      <Snippet maxLines="0"> </Snippet>
      <description> </description>
      <name></name>
      <Style>
        <IconStyle>
          <Icon>
            <href>https://maps.google.com/mapfiles/kml/paddle/blu-blank.png</href>
          </Icon>
          <color>ff0000d4</color>
        </IconStyle>
      </Style>
      <Point>
        <coordinates>24.8856656945897,41.4628325399435,0</coordinates>
      </Point>
    </Placemark>
    <Placemark>
      <Snippet maxLines="0"> </Snippet>
      <description> </description>
      <name></name>
      <Style>
        <IconStyle>
          <Icon>
            <href>https://maps.google.com/mapfiles/kml/paddle/blu-blank.png</href>
          </Icon>
          <color>ff0000c9</color>
        </IconStyle>
      </Style>
      <Point>
        <coordinates>24.9397006982458,41.3751810886681,0</coordinates>
      </Point>
    </Placemark>
    <Placemark>
      <Snippet maxLines="0"> </Snippet>
      <description> </description>
      <name></name>
      <Style>
        <IconStyle>
          <Icon>
            <href>https://maps.google.com/mapfiles/kml/paddle/blu-blank.png</href>
          </Icon>
          <color>ff0000c9</color>
        </IconStyle>
      </Style>
      <Point>
        <coordinates>38.4180157676245,40.2825752033968,0</coordinates>
      </Point>
    </Placemark>
    <Placemark>
      <Snippet maxLines="0"> </Snippet>
      <description> </description>
      <name></name>
      <Style>
        <IconStyle>
          <Icon>
            <href>https://maps.google.com/mapfiles/kml/paddle/blu-blank.png</href>
          </Icon>
          <color>ff0000c9</color>
        </IconStyle>
      </Style>
      <Point>
        <coordinates>21.5368315551548,42.9194699476347,0</coordinates>
      </Point>
    </Placemark>
    <Placemark>
      <Snippet maxLines="0"> </Snippet>
      <description> </description>
      <name></name>
      <Style>
        <IconStyle>
          <Icon>
            <href>https://maps.google.com/mapfiles/kml/paddle/blu-blank.png</href>
          </Icon>
          <color>ff0000c3</color>
        </IconStyle>
      </Style>
      <Point>
        <coordinates>39.49117463163,40.4725162912977,0</coordinates>
      </Point>
    </Placemark>
    <Placemark>
      <Snippet maxLines="0"> </Snippet>
      <description> </description>
      <name></name>
      <Style>
        <IconStyle>
          <Icon>
            <href>https://maps.google.com/mapfiles/kml/paddle/blu-blank.png</href>
          </Icon>
          <color>ff0000c3</color>
        </IconStyle>
      </Style>
      <Point>
        <coordinates>24.9401144504527,41.3750862741073,0</coordinates>
      </Point>
    </Placemark>
    <Placemark>
      <Snippet maxLines="0"> </Snippet>
      <description> </description>
      <name></name>
      <Style>
        <IconStyle>
          <Icon>
            <href>https://maps.google.com/mapfiles/kml/paddle/blu-blank.png</href>
          </Icon>
          <color>ff0000be</color>
        </IconStyle>
      </Style>
      <Point>
        <coordinates>24.9345806072107,41.3759401723308,0</coordinates>
      </Point>
    </Placemark>
    <Placemark>
      <Snippet maxLines="0"> </Snippet>
      <description> </description>
      <name></name>
      <Style>
        <IconStyle>
          <Icon>
            <href>https://maps.google.com/mapfiles/kml/paddle/blu-blank.png</href>
          </Icon>
          <color>ff0000be</color>
        </IconStyle>
      </Style>
      <Point>
        <coordinates>21.5345001851483,42.9322597234114,0</coordinates>
      </Point>
    </Placemark>
    <Placemark>
      <Snippet maxLines="0"> </Snippet>
      <description> </description>
      <name></name>
      <Style>
        <IconStyle>
          <Icon>
            <href>https://maps.google.com/mapfiles/kml/paddle/blu-blank.png</href>
          </Icon>
          <color>ff0000be</color>
        </IconStyle>
      </Style>
      <Point>
        <coordinates>39.4914456569067,39.1409597627172,0</coordinates>
      </Point>
    </Placemark>
    <Placemark>
      <Snippet maxLines="0"> </Snippet>
      <description> </description>
      <name></name>
      <Style>
        <IconStyle>
          <Icon>
            <href>https://maps.google.com/mapfiles/kml/paddle/blu-blank.png</href>
          </Icon>
          <color>ff0000b8</color>
        </IconStyle>
      </Style>
      <Point>
        <coordinates>24.9382795722567,41.3771466126993,0</coordinates>
      </Point>
    </Placemark>
    <Placemark>
      <Snippet maxLines="0"> </Snippet>
      <description> </description>
      <name></name>
      <Style>
        <IconStyle>
          <Icon>
            <href>https://maps.google.com/mapfiles/kml/paddle/blu-blank.png</href>
          </Icon>
          <color>ff0000b8</color>
        </IconStyle>
      </Style>
      <Point>
        <coordinates>24.9602442332649,41.4509302956921,0</coordinates>
      </Point>
    </Placemark>
    <Placemark>
      <Snippet maxLines="0"> </Snippet>
      <description> </description>
      <name></name>
      <Style>
        <IconStyle>
          <Icon>
            <href>https://maps.google.com/mapfiles/kml/paddle/blu-blank.png</href>
          </Icon>
          <color>ff0000b8</color>
        </IconStyle>
      </Style>
      <Point>
        <coordinates>10.2012904739563,42.7685285311244,0</coordinates>
      </Point>
    </Placemark>
    <Placemark>
      <Snippet maxLines="0"> </Snippet>
      <description> </description>
      <name></name>
      <Style>
        <IconStyle>
          <Icon>
            <href>https://maps.google.com/mapfiles/kml/paddle/blu-blank.png</href>
          </Icon>
          <color>ff0000a8</color>
        </IconStyle>
      </Style>
      <Point>
        <coordinates>21.5323947323703,42.9258785690224,0</coordinates>
      </Point>
    </Placemark>
    <Placemark>
      <Snippet maxLines="0"> </Snippet>
      <description> </description>
      <name></name>
      <Style>
        <IconStyle>
          <Icon>
            <href>https://maps.google.com/mapfiles/kml/paddle/blu-blank.png</href>
          </Icon>
          <color>ff0000a8</color>
        </IconStyle>
      </Style>
      <Point>
        <coordinates>-0.879727224140639,37.6157470047268,0</coordinates>
      </Point>
    </Placemark>
    <Placemark>
      <Snippet maxLines="0"> </Snippet>
      <description> </description>
      <name></name>
      <Style>
        <IconStyle>
          <Icon>
            <href>https://maps.google.com/mapfiles/kml/paddle/blu-blank.png</href>
          </Icon>
          <color>ff0000a8</color>
        </IconStyle>
      </Style>
      <Point>
        <coordinates>-0.884759293979497,37.6048107288041,0</coordinates>
      </Point>
    </Placemark>
    <Placemark>
      <Snippet maxLines="0"> </Snippet>
      <description> </description>
      <name></name>
      <Style>
        <IconStyle>
          <Icon>
            <href>https://maps.google.com/mapfiles/kml/paddle/blu-blank.png</href>
          </Icon>
          <color>ff00009d</color>
        </IconStyle>
      </Style>
      <Point>
        <coordinates>24.9313037362234,41.3706310749096,0</coordinates>
      </Point>
    </Placemark>
    <Placemark>
      <Snippet maxLines="0"> </Snippet>
      <description> </description>
      <name></name>
      <Style>
        <IconStyle>
          <Icon>
            <href>https://maps.google.com/mapfiles/kml/paddle/blu-blank.png</href>
          </Icon>
          <color>ff00009d</color>
        </IconStyle>
      </Style>
      <Point>
        <coordinates>25.3026146050169,41.913194841501,0</coordinates>
      </Point>
    </Placemark>
    <Placemark>
      <Snippet maxLines="0"> </Snippet>
      <description> </description>
      <name></name>
      <Style>
        <IconStyle>
          <Icon>
            <href>https://maps.google.com/mapfiles/kml/paddle/blu-blank.png</href>
          </Icon>
          <color>ff000098</color>
        </IconStyle>
      </Style>
      <Point>
        <coordinates>25.3022829463683,41.9040350946811,0</coordinates>
      </Point>
    </Placemark>
    <Placemark>
      <Snippet maxLines="0"> </Snippet>
      <description> </description>
      <name></name>
      <Style>
        <IconStyle>
          <Icon>
            <href>https://maps.google.com/mapfiles/kml/paddle/blu-blank.png</href>
          </Icon>
          <color>ff000092</color>
        </IconStyle>
      </Style>
      <Point>
        <coordinates>24.9343019535453,41.376503615374,0</coordinates>
      </Point>
    </Placemark>
    <Placemark>
      <Snippet maxLines="0"> </Snippet>
      <description> </description>
      <name></name>
      <Style>
        <IconStyle>
          <Icon>
            <href>https://maps.google.com/mapfiles/kml/paddle/blu-blank.png</href>
          </Icon>
          <color>ff000088</color>
        </IconStyle>
      </Style>
      <Point>
        <coordinates>5.56705706499495,44.4914241367545,0</coordinates>
      </Point>
    </Placemark>
    <Placemark>
      <Snippet maxLines="0"> </Snippet>
      <description> </description>
      <name></name>
      <Style>
        <IconStyle>
          <Icon>
            <href>https://maps.google.com/mapfiles/kml/paddle/blu-blank.png</href>
          </Icon>
          <color>ff000082</color>
        </IconStyle>
      </Style>
      <Point>
        <coordinates>24.8294612770897,34.9365797470965,0</coordinates>
      </Point>
    </Placemark>
    <Placemark>
      <Snippet maxLines="0"> </Snippet>
      <description> </description>
      <name></name>
      <Style>
        <IconStyle>
          <Icon>
            <href>https://maps.google.com/mapfiles/kml/paddle/blu-blank.png</href>
          </Icon>
          <color>ff000082</color>
        </IconStyle>
      </Style>
      <Point>
        <coordinates>24.9230138878606,41.3751702933169,0</coordinates>
      </Point>
    </Placemark>
    <Placemark>
      <Snippet maxLines="0"> </Snippet>
      <description> </description>
      <name></name>
      <Style>
        <IconStyle>
          <Icon>
            <href>https://maps.google.com/mapfiles/kml/paddle/blu-blank.png</href>
          </Icon>
          <color>ff00007d</color>
        </IconStyle>
      </Style>
      <Point>
        <coordinates>24.9232961250425,41.37724462512,0</coordinates>
      </Point>
    </Placemark>
    <Placemark>
      <Snippet maxLines="0"> </Snippet>
      <description> </description>
      <name></name>
      <Style>
        <IconStyle>
          <Icon>
            <href>https://maps.google.com/mapfiles/kml/paddle/blu-blank.png</href>
          </Icon>
          <color>ff000077</color>
        </IconStyle>
      </Style>
      <Point>
        <coordinates>24.9273490834694,41.3765518405687,0</coordinates>
      </Point>
    </Placemark>
    <Placemark>
      <Snippet maxLines="0"> </Snippet>
      <description> </description>
      <name></name>
      <Style>
        <IconStyle>
          <Icon>
            <href>https://maps.google.com/mapfiles/kml/paddle/blu-blank.png</href>
          </Icon>
          <color>ff000072</color>
        </IconStyle>
      </Style>
      <Point>
        <coordinates>24.8236248081278,41.836760231366,0</coordinates>
      </Point>
    </Placemark>
    <Placemark>
      <Snippet maxLines="0"> </Snippet>
      <description> </description>
      <name></name>
      <Style>
        <IconStyle>
          <Icon>
            <href>https://maps.google.com/mapfiles/kml/paddle/blu-blank.png</href>
          </Icon>
          <color>ff000072</color>
        </IconStyle>
      </Style>
      <Point>
        <coordinates>24.923607158502,41.373657835647,0</coordinates>
      </Point>
    </Placemark>
    <Placemark>
      <Snippet maxLines="0"> </Snippet>
      <description> </description>
      <name></name>
      <Style>
        <IconStyle>
          <Icon>
            <href>https://maps.google.com/mapfiles/kml/paddle/blu-blank.png</href>
          </Icon>
          <color>ff00006d</color>
        </IconStyle>
      </Style>
      <Point>
        <coordinates>25.0095185701578,41.0994247563984,0</coordinates>
      </Point>
    </Placemark>
    <Placemark>
      <Snippet maxLines="0"> </Snippet>
      <description> </description>
      <name></name>
      <Style>
        <IconStyle>
          <Icon>
            <href>https://maps.google.com/mapfiles/kml/paddle/blu-blank.png</href>
          </Icon>
          <color>ff000067</color>
        </IconStyle>
      </Style>
      <Point>
        <coordinates>24.9268888466131,41.3792572337379,0</coordinates>
      </Point>
    </Placemark>
    <Placemark>
      <Snippet maxLines="0"> </Snippet>
      <description> </description>
      <name></name>
      <Style>
        <IconStyle>
          <Icon>
            <href>https://maps.google.com/mapfiles/kml/paddle/blu-blank.png</href>
          </Icon>
          <color>ff000067</color>
        </IconStyle>
      </Style>
      <Point>
        <coordinates>24.9170137742542,41.4820197705374,0</coordinates>
      </Point>
    </Placemark>
    <Placemark>
      <Snippet maxLines="0"> </Snippet>
      <description> </description>
      <name></name>
      <Style>
        <IconStyle>
          <Icon>
            <href>https://maps.google.com/mapfiles/kml/paddle/blu-blank.png</href>
          </Icon>
          <color>ff000067</color>
        </IconStyle>
      </Style>
      <Point>
        <coordinates>5.57007036119733,44.505951687321,0</coordinates>
      </Point>
    </Placemark>
    <Placemark>
      <Snippet maxLines="0"> </Snippet>
      <description> </description>
      <name></name>
      <Style>
        <IconStyle>
          <Icon>
            <href>https://maps.google.com/mapfiles/kml/paddle/blu-blank.png</href>
          </Icon>
          <color>ff000067</color>
        </IconStyle>
      </Style>
      <Point>
        <coordinates>24.9761832277728,41.4422846843302,0</coordinates>
      </Point>
    </Placemark>
    <Placemark>
      <Snippet maxLines="0"> </Snippet>
      <description> </description>
      <name></name>
      <Style>
        <IconStyle>
          <Icon>
            <href>https://maps.google.com/mapfiles/kml/paddle/blu-blank.png</href>
          </Icon>
          <color>ff000067</color>
        </IconStyle>
      </Style>
      <Point>
        <coordinates>24.9816729834276,41.4379116088188,0</coordinates>
      </Point>
    </Placemark>
    <Placemark>
      <Snippet maxLines="0"> </Snippet>
      <description> </description>
      <name></name>
      <Style>
        <IconStyle>
          <Icon>
            <href>https://maps.google.com/mapfiles/kml/paddle/blu-blank.png</href>
          </Icon>
          <color>ff000067</color>
        </IconStyle>
      </Style>
      <Point>
        <coordinates>24.9605509462351,41.4510891453227,0</coordinates>
      </Point>
    </Placemark>
    <Placemark>
      <Snippet maxLines="0"> </Snippet>
      <description> </description>
      <name></name>
      <Style>
        <IconStyle>
          <Icon>
            <href>https://maps.google.com/mapfiles/kml/paddle/blu-blank.png</href>
          </Icon>
          <color>ff00005c</color>
        </IconStyle>
      </Style>
      <Point>
        <coordinates>24.9815277129075,41.4064513285719,0</coordinates>
      </Point>
    </Placemark>
    <Placemark>
      <Snippet maxLines="0"> </Snippet>
      <description> </description>
      <name></name>
      <Style>
        <IconStyle>
          <Icon>
            <href>https://maps.google.com/mapfiles/kml/paddle/blu-blank.png</href>
          </Icon>
          <color>ff000057</color>
        </IconStyle>
      </Style>
      <Point>
        <coordinates>7.50792058781219,45.8017755554329,0</coordinates>
      </Point>
    </Placemark>
    <Placemark>
      <Snippet maxLines="0"> </Snippet>
      <description> </description>
      <name></name>
      <Style>
        <IconStyle>
          <Icon>
            <href>https://maps.google.com/mapfiles/kml/paddle/blu-blank.png</href>
          </Icon>
          <color>ff000051</color>
        </IconStyle>
      </Style>
      <Point>
        <coordinates>24.9315022458969,41.3759669291996,0</coordinates>
      </Point>
    </Placemark>
    <Placemark>
      <Snippet maxLines="0"> </Snippet>
      <description> </description>
      <name></name>
      <Style>
        <IconStyle>
          <Icon>
            <href>https://maps.google.com/mapfiles/kml/paddle/blu-blank.png</href>
          </Icon>
          <color>ff000047</color>
        </IconStyle>
      </Style>
      <Point>
        <coordinates>24.9312806796228,41.4539146144954,0</coordinates>
      </Point>
    </Placemark>
    <Placemark>
      <Snippet maxLines="0"> </Snippet>
      <description> </description>
      <name></name>
      <Style>
        <IconStyle>
          <Icon>
            <href>https://maps.google.com/mapfiles/kml/paddle/blu-blank.png</href>
          </Icon>
          <color>ff000047</color>
        </IconStyle>
      </Style>
      <Point>
        <coordinates>24.9300119247727,41.3788777874596,0</coordinates>
      </Point>
    </Placemark>
    <Placemark>
      <Snippet maxLines="0"> </Snippet>
      <description> </description>
      <name></name>
      <Style>
        <IconStyle>
          <Icon>
            <href>https://maps.google.com/mapfiles/kml/paddle/blu-blank.png</href>
          </Icon>
          <color>ff000047</color>
        </IconStyle>
      </Style>
      <Point>
        <coordinates>24.9822383019548,41.4521814093682,0</coordinates>
      </Point>
    </Placemark>
    <Placemark>
      <Snippet maxLines="0"> </Snippet>
      <description> </description>
      <name></name>
      <Style>
        <IconStyle>
          <Icon>
            <href>https://maps.google.com/mapfiles/kml/paddle/blu-blank.png</href>
          </Icon>
          <color>ff000041</color>
        </IconStyle>
      </Style>
      <Point>
        <coordinates>24.8743346840014,41.464223914047,0</coordinates>
      </Point>
    </Placemark>
    <Placemark>
      <Snippet maxLines="0"> </Snippet>
      <description> </description>
      <name></name>
      <Style>
        <IconStyle>
          <Icon>
            <href>https://maps.google.com/mapfiles/kml/paddle/blu-blank.png</href>
          </Icon>
          <color>ff000041</color>
        </IconStyle>
      </Style>
      <Point>
        <coordinates>24.8372599642555,41.838868344119,0</coordinates>
      </Point>
    </Placemark>
    <Placemark>
      <Snippet maxLines="0"> </Snippet>
      <description> </description>
      <name></name>
      <Style>
        <IconStyle>
          <Icon>
            <href>https://maps.google.com/mapfiles/kml/paddle/blu-blank.png</href>
          </Icon>
          <color>ff000036</color>
        </IconStyle>
      </Style>
      <Point>
        <coordinates>38.8225964109272,41.0018973080751,0</coordinates>
      </Point>
    </Placemark>
    <Placemark>
      <Snippet maxLines="0"> </Snippet>
      <description> </description>
      <name></name>
      <Style>
        <IconStyle>
          <Icon>
            <href>https://maps.google.com/mapfiles/kml/paddle/blu-blank.png</href>
          </Icon>
          <color>ff000036</color>
        </IconStyle>
      </Style>
      <Point>
        <coordinates>24.9270981421012,41.3833660891052,0</coordinates>
      </Point>
    </Placemark>
    <Placemark>
      <Snippet maxLines="0"> </Snippet>
      <description> </description>
      <name></name>
      <Style>
        <IconStyle>
          <Icon>
            <href>https://maps.google.com/mapfiles/kml/paddle/blu-blank.png</href>
          </Icon>
          <color>ff000031</color>
        </IconStyle>
      </Style>
      <Point>
        <coordinates>24.9845059084308,41.4359648945932,0</coordinates>
      </Point>
    </Placemark>
    <Placemark>
      <Snippet maxLines="0"> </Snippet>
      <description> </description>
      <name></name>
      <Style>
        <IconStyle>
          <Icon>
            <href>https://maps.google.com/mapfiles/kml/paddle/blu-blank.png</href>
          </Icon>
          <color>ff00002b</color>
        </IconStyle>
      </Style>
      <Point>
        <coordinates>24.9318787352036,41.4899937393149,0</coordinates>
      </Point>
    </Placemark>
    <Placemark>
      <Snippet maxLines="0"> </Snippet>
      <description> </description>
      <name></name>
      <Style>
        <IconStyle>
          <Icon>
            <href>https://maps.google.com/mapfiles/kml/paddle/blu-blank.png</href>
          </Icon>
          <color>ff00002b</color>
        </IconStyle>
      </Style>
      <Point>
        <coordinates>24.9381700850748,41.382088294559,0</coordinates>
      </Point>
    </Placemark>
    <Placemark>
      <Snippet maxLines="0"> </Snippet>
      <description> </description>
      <name></name>
      <Style>
        <IconStyle>
          <Icon>
            <href>https://maps.google.com/mapfiles/kml/paddle/blu-blank.png</href>
          </Icon>
          <color>ff000026</color>
        </IconStyle>
      </Style>
      <Point>
        <coordinates>24.9325121560133,41.374349063034,0</coordinates>
      </Point>
    </Placemark>
    <Placemark>
      <Snippet maxLines="0"> </Snippet>
      <description> </description>
      <name></name>
      <Style>
        <IconStyle>
          <Icon>
            <href>https://maps.google.com/mapfiles/kml/paddle/blu-blank.png</href>
          </Icon>
          <color>ff000026</color>
        </IconStyle>
      </Style>
      <Point>
        <coordinates>24.8303924272833,41.7793710012481,0</coordinates>
      </Point>
    </Placemark>
    <Placemark>
      <Snippet maxLines="0"> </Snippet>
      <description> </description>
      <name></name>
      <Style>
        <IconStyle>
          <Icon>
            <href>https://maps.google.com/mapfiles/kml/paddle/blu-blank.png</href>
          </Icon>
          <color>ff000021</color>
        </IconStyle>
      </Style>
      <Point>
        <coordinates>24.9884924484317,41.4174833205413,0</coordinates>
      </Point>
    </Placemark>
    <Placemark>
      <Snippet maxLines="0"> </Snippet>
      <description> </description>
      <name></name>
      <Style>
        <IconStyle>
          <Icon>
            <href>https://maps.google.com/mapfiles/kml/paddle/blu-blank.png</href>
          </Icon>
          <color>ff000021</color>
        </IconStyle>
      </Style>
      <Point>
        <coordinates>24.9140856241634,41.4887901202767,0</coordinates>
      </Point>
    </Placemark>
    <Placemark>
      <Snippet maxLines="0"> </Snippet>
      <description> </description>
      <name></name>
      <Style>
        <IconStyle>
          <Icon>
            <href>https://maps.google.com/mapfiles/kml/paddle/blu-blank.png</href>
          </Icon>
          <color>ff00001b</color>
        </IconStyle>
      </Style>
      <Point>
        <coordinates>24.9376102081237,41.3731942932129,0</coordinates>
      </Point>
    </Placemark>
    <Placemark>
      <Snippet maxLines="0"> </Snippet>
      <description> </description>
      <name></name>
      <Style>
        <IconStyle>
          <Icon>
            <href>https://maps.google.com/mapfiles/kml/paddle/blu-blank.png</href>
          </Icon>
          <color>ff000016</color>
        </IconStyle>
      </Style>
      <Point>
        <coordinates>24.8731077453363,41.4704977822544,0</coordinates>
      </Point>
    </Placemark>
    <Placemark>
      <Snippet maxLines="0"> </Snippet>
      <description> </description>
      <name></name>
      <Style>
        <IconStyle>
          <Icon>
            <href>https://maps.google.com/mapfiles/kml/paddle/blu-blank.png</href>
          </Icon>
          <color>ff00000b</color>
        </IconStyle>
      </Style>
      <Point>
        <coordinates>24.8210679921508,34.9499057949568,0</coordinates>
      </Point>
    </Placemark>
    <Placemark>
      <Snippet maxLines="0"> </Snippet>
      <description> </description>
      <name></name>
      <Style>
        <IconStyle>
          <Icon>
            <href>https://maps.google.com/mapfiles/kml/paddle/blu-blank.png</href>
          </Icon>
          <color>ff000005</color>
        </IconStyle>
      </Style>
      <Point>
        <coordinates>24.9343939432959,41.3704413937958,0</coordinates>
      </Point>
    </Placemark>
  </Document>
</kml>
