# Supplementary material for: Tracing metallurgical links and silver provenance in Balkan coinage (5th -1st centuries BCE)
Source: Archaeol Anthropol Sci. 2024 Nov 13;16(12):198. doi: 10.1007/s12520-024-02106-1 (PMC11561118; doi:10.1007/s12520-024-02106-1)
Supplement: Supplementary file 3 — Supplementary Material 3 [file 12520_2024_2106_MOESM3_ESM.zip › ESM3/kml_hit maps/P344.kml]

<?xml version="1.0" encoding="utf-8"?>
<kml xmlns="http://www.opengis.net/kml/2.2">
  <Document>
    <name>P344</name>
    <Placemark>
      <Snippet maxLines="0"> </Snippet>
      <description> </description>
      <name></name>
      <Style>
        <IconStyle>
          <Icon>
            <href>https://maps.google.com/mapfiles/kml/paddle/blu-blank.png</href>
          </Icon>
          <color>fff0ffff</color>
        </IconStyle>
      </Style>
      <Point>
        <coordinates>-0.830945871102029,37.6152787035682,0</coordinates>
      </Point>
    </Placemark>
    <Placemark>
      <Snippet maxLines="0"> </Snippet>
      <description> </description>
      <name></name>
      <Style>
        <IconStyle>
          <Icon>
            <href>https://maps.google.com/mapfiles/kml/paddle/blu-blank.png</href>
          </Icon>
          <color>ffe9ffff</color>
        </IconStyle>
      </Style>
      <Point>
        <coordinates>20.8513609320128,43.226505877113,0</coordinates>
      </Point>
    </Placemark>
    <Placemark>
      <Snippet maxLines="0"> </Snippet>
      <description> </description>
      <name></name>
      <Style>
        <IconStyle>
          <Icon>
            <href>https://maps.google.com/mapfiles/kml/paddle/blu-blank.png</href>
          </Icon>
          <color>ffe2ffff</color>
        </IconStyle>
      </Style>
      <Point>
        <coordinates>24.7205597576283,36.9673852393023,0</coordinates>
      </Point>
    </Placemark>
    <Placemark>
      <Snippet maxLines="0"> </Snippet>
      <description> </description>
      <name></name>
      <Style>
        <IconStyle>
          <Icon>
            <href>https://maps.google.com/mapfiles/kml/paddle/blu-blank.png</href>
          </Icon>
          <color>ffdbffff</color>
        </IconStyle>
      </Style>
      <Point>
        <coordinates>24.8829907111269,41.4658913402432,0</coordinates>
      </Point>
    </Placemark>
    <Placemark>
      <Snippet maxLines="0"> </Snippet>
      <description> </description>
      <name></name>
      <Style>
        <IconStyle>
          <Icon>
            <href>https://maps.google.com/mapfiles/kml/paddle/blu-blank.png</href>
          </Icon>
          <color>ffd3ffff</color>
        </IconStyle>
      </Style>
      <Point>
        <coordinates>24.8293035598764,41.837123410841,0</coordinates>
      </Point>
    </Placemark>
    <Placemark>
      <Snippet maxLines="0"> </Snippet>
      <description> </description>
      <name></name>
      <Style>
        <IconStyle>
          <Icon>
            <href>https://maps.google.com/mapfiles/kml/paddle/blu-blank.png</href>
          </Icon>
          <color>ffccffff</color>
        </IconStyle>
      </Style>
      <Point>
        <coordinates>20.8415888194354,43.2372121302801,0</coordinates>
      </Point>
    </Placemark>
    <Placemark>
      <Snippet maxLines="0"> </Snippet>
      <description> </description>
      <name></name>
      <Style>
        <IconStyle>
          <Icon>
            <href>https://maps.google.com/mapfiles/kml/paddle/blu-blank.png</href>
          </Icon>
          <color>ffbdffff</color>
        </IconStyle>
      </Style>
      <Point>
        <coordinates>24.9330085267777,41.3723323092281,0</coordinates>
      </Point>
    </Placemark>
    <Placemark>
      <Snippet maxLines="0"> </Snippet>
      <description> </description>
      <name></name>
      <Style>
        <IconStyle>
          <Icon>
            <href>https://maps.google.com/mapfiles/kml/paddle/blu-blank.png</href>
          </Icon>
          <color>ffb6ffff</color>
        </IconStyle>
      </Style>
      <Point>
        <coordinates>25.8230232288855,41.0225077733585,0</coordinates>
      </Point>
    </Placemark>
    <Placemark>
      <Snippet maxLines="0"> </Snippet>
      <description> </description>
      <name></name>
      <Style>
        <IconStyle>
          <Icon>
            <href>https://maps.google.com/mapfiles/kml/paddle/blu-blank.png</href>
          </Icon>
          <color>ffb6ffff</color>
        </IconStyle>
      </Style>
      <Point>
        <coordinates>24.7083937461786,37.0027804165355,0</coordinates>
      </Point>
    </Placemark>
    <Placemark>
      <Snippet maxLines="0"> </Snippet>
      <description> </description>
      <name></name>
      <Style>
        <IconStyle>
          <Icon>
            <href>https://maps.google.com/mapfiles/kml/paddle/blu-blank.png</href>
          </Icon>
          <color>ffafffff</color>
        </IconStyle>
      </Style>
      <Point>
        <coordinates>8.54673588708304,35.4615318504915,0</coordinates>
      </Point>
    </Placemark>
    <Placemark>
      <Snippet maxLines="0"> </Snippet>
      <description> </description>
      <name></name>
      <Style>
        <IconStyle>
          <Icon>
            <href>https://maps.google.com/mapfiles/kml/paddle/blu-blank.png</href>
          </Icon>
          <color>ffafffff</color>
        </IconStyle>
      </Style>
      <Point>
        <coordinates>20.8485984091016,43.2595583074455,0</coordinates>
      </Point>
    </Placemark>
    <Placemark>
      <Snippet maxLines="0"> </Snippet>
      <description> </description>
      <name></name>
      <Style>
        <IconStyle>
          <Icon>
            <href>https://maps.google.com/mapfiles/kml/paddle/blu-blank.png</href>
          </Icon>
          <color>ffa0ffff</color>
        </IconStyle>
      </Style>
      <Point>
        <coordinates>20.4795083189871,44.1476455387511,0</coordinates>
      </Point>
    </Placemark>
    <Placemark>
      <Snippet maxLines="0"> </Snippet>
      <description> </description>
      <name></name>
      <Style>
        <IconStyle>
          <Icon>
            <href>https://maps.google.com/mapfiles/kml/paddle/blu-blank.png</href>
          </Icon>
          <color>ff99ffff</color>
        </IconStyle>
      </Style>
      <Point>
        <coordinates>19.3569335958459,44.136767099247,0</coordinates>
      </Point>
    </Placemark>
    <Placemark>
      <Snippet maxLines="0"> </Snippet>
      <description> </description>
      <name></name>
      <Style>
        <IconStyle>
          <Icon>
            <href>https://maps.google.com/mapfiles/kml/paddle/blu-blank.png</href>
          </Icon>
          <color>ff99ffff</color>
        </IconStyle>
      </Style>
      <Point>
        <coordinates>25.5021974859402,41.4557504610841,0</coordinates>
      </Point>
    </Placemark>
    <Placemark>
      <Snippet maxLines="0"> </Snippet>
      <description> </description>
      <name></name>
      <Style>
        <IconStyle>
          <Icon>
            <href>https://maps.google.com/mapfiles/kml/paddle/blu-blank.png</href>
          </Icon>
          <color>ff92ffff</color>
        </IconStyle>
      </Style>
      <Point>
        <coordinates>24.9157138159339,41.4908327174598,0</coordinates>
      </Point>
    </Placemark>
    <Placemark>
      <Snippet maxLines="0"> </Snippet>
      <description> </description>
      <name></name>
      <Style>
        <IconStyle>
          <Icon>
            <href>https://maps.google.com/mapfiles/kml/paddle/blu-blank.png</href>
          </Icon>
          <color>ff8affff</color>
        </IconStyle>
      </Style>
      <Point>
        <coordinates>19.3499016457115,44.1460841634507,0</coordinates>
      </Point>
    </Placemark>
    <Placemark>
      <Snippet maxLines="0"> </Snippet>
      <description> </description>
      <name></name>
      <Style>
        <IconStyle>
          <Icon>
            <href>https://maps.google.com/mapfiles/kml/paddle/blu-blank.png</href>
          </Icon>
          <color>ff8affff</color>
        </IconStyle>
      </Style>
      <Point>
        <coordinates>22.2291857856001,41.9886791957933,0</coordinates>
      </Point>
    </Placemark>
    <Placemark>
      <Snippet maxLines="0"> </Snippet>
      <description> </description>
      <name></name>
      <Style>
        <IconStyle>
          <Icon>
            <href>https://maps.google.com/mapfiles/kml/paddle/blu-blank.png</href>
          </Icon>
          <color>ff83ffff</color>
        </IconStyle>
      </Style>
      <Point>
        <coordinates>32.6604469389965,40.4692428605553,0</coordinates>
      </Point>
    </Placemark>
    <Placemark>
      <Snippet maxLines="0"> </Snippet>
      <description> </description>
      <name></name>
      <Style>
        <IconStyle>
          <Icon>
            <href>https://maps.google.com/mapfiles/kml/paddle/blu-blank.png</href>
          </Icon>
          <color>ff7cffff</color>
        </IconStyle>
      </Style>
      <Point>
        <coordinates>20.4987637652356,44.1224333677036,0</coordinates>
      </Point>
    </Placemark>
    <Placemark>
      <Snippet maxLines="0"> </Snippet>
      <description> </description>
      <name></name>
      <Style>
        <IconStyle>
          <Icon>
            <href>https://maps.google.com/mapfiles/kml/paddle/blu-blank.png</href>
          </Icon>
          <color>ff7cffff</color>
        </IconStyle>
      </Style>
      <Point>
        <coordinates>20.4768909497638,44.1534965639029,0</coordinates>
      </Point>
    </Placemark>
    <Placemark>
      <Snippet maxLines="0"> </Snippet>
      <description> </description>
      <name></name>
      <Style>
        <IconStyle>
          <Icon>
            <href>https://maps.google.com/mapfiles/kml/paddle/blu-blank.png</href>
          </Icon>
          <color>ff75ffff</color>
        </IconStyle>
      </Style>
      <Point>
        <coordinates>11.9268798256489,42.15759680316,0</coordinates>
      </Point>
    </Placemark>
    <Placemark>
      <Snippet maxLines="0"> </Snippet>
      <description> </description>
      <name></name>
      <Style>
        <IconStyle>
          <Icon>
            <href>https://maps.google.com/mapfiles/kml/paddle/blu-blank.png</href>
          </Icon>
          <color>ff5fffff</color>
        </IconStyle>
      </Style>
      <Point>
        <coordinates>38.8197672575627,41.0071981406645,0</coordinates>
      </Point>
    </Placemark>
    <Placemark>
      <Snippet maxLines="0"> </Snippet>
      <description> </description>
      <name></name>
      <Style>
        <IconStyle>
          <Icon>
            <href>https://maps.google.com/mapfiles/kml/paddle/blu-blank.png</href>
          </Icon>
          <color>ff5fffff</color>
        </IconStyle>
      </Style>
      <Point>
        <coordinates>20.5096773875661,44.1406096020304,0</coordinates>
      </Point>
    </Placemark>
    <Placemark>
      <Snippet maxLines="0"> </Snippet>
      <description> </description>
      <name></name>
      <Style>
        <IconStyle>
          <Icon>
            <href>https://maps.google.com/mapfiles/kml/paddle/blu-blank.png</href>
          </Icon>
          <color>ff5fffff</color>
        </IconStyle>
      </Style>
      <Point>
        <coordinates>20.4787023693151,44.1456530723747,0</coordinates>
      </Point>
    </Placemark>
    <Placemark>
      <Snippet maxLines="0"> </Snippet>
      <description> </description>
      <name></name>
      <Style>
        <IconStyle>
          <Icon>
            <href>https://maps.google.com/mapfiles/kml/paddle/blu-blank.png</href>
          </Icon>
          <color>ff5fffff</color>
        </IconStyle>
      </Style>
      <Point>
        <coordinates>20.4767586520723,44.1544484892686,0</coordinates>
      </Point>
    </Placemark>
    <Placemark>
      <Snippet maxLines="0"> </Snippet>
      <description> </description>
      <name></name>
      <Style>
        <IconStyle>
          <Icon>
            <href>https://maps.google.com/mapfiles/kml/paddle/blu-blank.png</href>
          </Icon>
          <color>ff50ffff</color>
        </IconStyle>
      </Style>
      <Point>
        <coordinates>37.505212562871,41.039470299016,0</coordinates>
      </Point>
    </Placemark>
    <Placemark>
      <Snippet maxLines="0"> </Snippet>
      <description> </description>
      <name></name>
      <Style>
        <IconStyle>
          <Icon>
            <href>https://maps.google.com/mapfiles/kml/paddle/blu-blank.png</href>
          </Icon>
          <color>ff49ffff</color>
        </IconStyle>
      </Style>
      <Point>
        <coordinates>22.1454889995511,44.2911048818599,0</coordinates>
      </Point>
    </Placemark>
    <Placemark>
      <Snippet maxLines="0"> </Snippet>
      <description> </description>
      <name></name>
      <Style>
        <IconStyle>
          <Icon>
            <href>https://maps.google.com/mapfiles/kml/paddle/blu-blank.png</href>
          </Icon>
          <color>ff42ffff</color>
        </IconStyle>
      </Style>
      <Point>
        <coordinates>24.9294610623375,41.3734086870608,0</coordinates>
      </Point>
    </Placemark>
    <Placemark>
      <Snippet maxLines="0"> </Snippet>
      <description> </description>
      <name></name>
      <Style>
        <IconStyle>
          <Icon>
            <href>https://maps.google.com/mapfiles/kml/paddle/blu-blank.png</href>
          </Icon>
          <color>ff42ffff</color>
        </IconStyle>
      </Style>
      <Point>
        <coordinates>-1.33122258765823,37.6050574208977,0</coordinates>
      </Point>
    </Placemark>
    <Placemark>
      <Snippet maxLines="0"> </Snippet>
      <description> </description>
      <name></name>
      <Style>
        <IconStyle>
          <Icon>
            <href>https://maps.google.com/mapfiles/kml/paddle/blu-blank.png</href>
          </Icon>
          <color>ff3affff</color>
        </IconStyle>
      </Style>
      <Point>
        <coordinates>20.8383395230026,43.2274060620757,0</coordinates>
      </Point>
    </Placemark>
    <Placemark>
      <Snippet maxLines="0"> </Snippet>
      <description> </description>
      <name></name>
      <Style>
        <IconStyle>
          <Icon>
            <href>https://maps.google.com/mapfiles/kml/paddle/blu-blank.png</href>
          </Icon>
          <color>ff3affff</color>
        </IconStyle>
      </Style>
      <Point>
        <coordinates>24.9855087501588,41.4230052236617,0</coordinates>
      </Point>
    </Placemark>
    <Placemark>
      <Snippet maxLines="0"> </Snippet>
      <description> </description>
      <name></name>
      <Style>
        <IconStyle>
          <Icon>
            <href>https://maps.google.com/mapfiles/kml/paddle/blu-blank.png</href>
          </Icon>
          <color>ff33ffff</color>
        </IconStyle>
      </Style>
      <Point>
        <coordinates>24.8223883808241,41.8340601777427,0</coordinates>
      </Point>
    </Placemark>
    <Placemark>
      <Snippet maxLines="0"> </Snippet>
      <description> </description>
      <name></name>
      <Style>
        <IconStyle>
          <Icon>
            <href>https://maps.google.com/mapfiles/kml/paddle/blu-blank.png</href>
          </Icon>
          <color>ff33ffff</color>
        </IconStyle>
      </Style>
      <Point>
        <coordinates>22.2302930333198,41.9957714140479,0</coordinates>
      </Point>
    </Placemark>
    <Placemark>
      <Snippet maxLines="0"> </Snippet>
      <description> </description>
      <name></name>
      <Style>
        <IconStyle>
          <Icon>
            <href>https://maps.google.com/mapfiles/kml/paddle/blu-blank.png</href>
          </Icon>
          <color>ff2cffff</color>
        </IconStyle>
      </Style>
      <Point>
        <coordinates>24.9353781923348,41.3780365701378,0</coordinates>
      </Point>
    </Placemark>
    <Placemark>
      <Snippet maxLines="0"> </Snippet>
      <description> </description>
      <name></name>
      <Style>
        <IconStyle>
          <Icon>
            <href>https://maps.google.com/mapfiles/kml/paddle/blu-blank.png</href>
          </Icon>
          <color>ff24ffff</color>
        </IconStyle>
      </Style>
      <Point>
        <coordinates>38.4545053018199,40.5061776851037,0</coordinates>
      </Point>
    </Placemark>
    <Placemark>
      <Snippet maxLines="0"> </Snippet>
      <description> </description>
      <name></name>
      <Style>
        <IconStyle>
          <Icon>
            <href>https://maps.google.com/mapfiles/kml/paddle/blu-blank.png</href>
          </Icon>
          <color>ff16ffff</color>
        </IconStyle>
      </Style>
      <Point>
        <coordinates>39.2720425639375,40.5091596065326,0</coordinates>
      </Point>
    </Placemark>
    <Placemark>
      <Snippet maxLines="0"> </Snippet>
      <description> </description>
      <name></name>
      <Style>
        <IconStyle>
          <Icon>
            <href>https://maps.google.com/mapfiles/kml/paddle/blu-blank.png</href>
          </Icon>
          <color>ff16ffff</color>
        </IconStyle>
      </Style>
      <Point>
        <coordinates>24.7110876085523,37.0196542516324,0</coordinates>
      </Point>
    </Placemark>
    <Placemark>
      <Snippet maxLines="0"> </Snippet>
      <description> </description>
      <name></name>
      <Style>
        <IconStyle>
          <Icon>
            <href>https://maps.google.com/mapfiles/kml/paddle/blu-blank.png</href>
          </Icon>
          <color>ff00ffff</color>
        </IconStyle>
      </Style>
      <Point>
        <coordinates>24.9367528845894,41.3864634578303,0</coordinates>
      </Point>
    </Placemark>
    <Placemark>
      <Snippet maxLines="0"> </Snippet>
      <description> </description>
      <name></name>
      <Style>
        <IconStyle>
          <Icon>
            <href>https://maps.google.com/mapfiles/kml/paddle/blu-blank.png</href>
          </Icon>
          <color>ff00ffff</color>
        </IconStyle>
      </Style>
      <Point>
        <coordinates>19.3555939425782,44.1465238052038,0</coordinates>
      </Point>
    </Placemark>
    <Placemark>
      <Snippet maxLines="0"> </Snippet>
      <description> </description>
      <name></name>
      <Style>
        <IconStyle>
          <Icon>
            <href>https://maps.google.com/mapfiles/kml/paddle/blu-blank.png</href>
          </Icon>
          <color>ff00ebff</color>
        </IconStyle>
      </Style>
      <Point>
        <coordinates>24.7046969586948,37.016448131936,0</coordinates>
      </Point>
    </Placemark>
    <Placemark>
      <Snippet maxLines="0"> </Snippet>
      <description> </description>
      <name></name>
      <Style>
        <IconStyle>
          <Icon>
            <href>https://maps.google.com/mapfiles/kml/paddle/blu-blank.png</href>
          </Icon>
          <color>ff00ceff</color>
        </IconStyle>
      </Style>
      <Point>
        <coordinates>25.5049966608837,41.4570350318591,0</coordinates>
      </Point>
    </Placemark>
    <Placemark>
      <Snippet maxLines="0"> </Snippet>
      <description> </description>
      <name></name>
      <Style>
        <IconStyle>
          <Icon>
            <href>https://maps.google.com/mapfiles/kml/paddle/blu-blank.png</href>
          </Icon>
          <color>ff00b5ff</color>
        </IconStyle>
      </Style>
      <Point>
        <coordinates>20.5070774934653,44.1261608677223,0</coordinates>
      </Point>
    </Placemark>
    <Placemark>
      <Snippet maxLines="0"> </Snippet>
      <description> </description>
      <name></name>
      <Style>
        <IconStyle>
          <Icon>
            <href>https://maps.google.com/mapfiles/kml/paddle/blu-blank.png</href>
          </Icon>
          <color>ff00b1ff</color>
        </IconStyle>
      </Style>
      <Point>
        <coordinates>24.9296215434675,41.379911587493,0</coordinates>
      </Point>
    </Placemark>
    <Placemark>
      <Snippet maxLines="0"> </Snippet>
      <description> </description>
      <name></name>
      <Style>
        <IconStyle>
          <Icon>
            <href>https://maps.google.com/mapfiles/kml/paddle/blu-blank.png</href>
          </Icon>
          <color>ff00b1ff</color>
        </IconStyle>
      </Style>
      <Point>
        <coordinates>24.9799468736746,41.4093336515797,0</coordinates>
      </Point>
    </Placemark>
    <Placemark>
      <Snippet maxLines="0"> </Snippet>
      <description> </description>
      <name></name>
      <Style>
        <IconStyle>
          <Icon>
            <href>https://maps.google.com/mapfiles/kml/paddle/blu-blank.png</href>
          </Icon>
          <color>ff0098ff</color>
        </IconStyle>
      </Style>
      <Point>
        <coordinates>20.5147155488964,44.1327032374576,0</coordinates>
      </Point>
    </Placemark>
    <Placemark>
      <Snippet maxLines="0"> </Snippet>
      <description> </description>
      <name></name>
      <Style>
        <IconStyle>
          <Icon>
            <href>https://maps.google.com/mapfiles/kml/paddle/blu-blank.png</href>
          </Icon>
          <color>ff008eff</color>
        </IconStyle>
      </Style>
      <Point>
        <coordinates>20.6159043248854,43.09016952826,0</coordinates>
      </Point>
    </Placemark>
    <Placemark>
      <Snippet maxLines="0"> </Snippet>
      <description> </description>
      <name></name>
      <Style>
        <IconStyle>
          <Icon>
            <href>https://maps.google.com/mapfiles/kml/paddle/blu-blank.png</href>
          </Icon>
          <color>ff0089ff</color>
        </IconStyle>
      </Style>
      <Point>
        <coordinates>20.8446338216018,43.2570879925918,0</coordinates>
      </Point>
    </Placemark>
    <Placemark>
      <Snippet maxLines="0"> </Snippet>
      <description> </description>
      <name></name>
      <Style>
        <IconStyle>
          <Icon>
            <href>https://maps.google.com/mapfiles/kml/paddle/blu-blank.png</href>
          </Icon>
          <color>ff0084ff</color>
        </IconStyle>
      </Style>
      <Point>
        <coordinates>22.2339656582994,41.9867684086699,0</coordinates>
      </Point>
    </Placemark>
    <Placemark>
      <Snippet maxLines="0"> </Snippet>
      <description> </description>
      <name></name>
      <Style>
        <IconStyle>
          <Icon>
            <href>https://maps.google.com/mapfiles/kml/paddle/blu-blank.png</href>
          </Icon>
          <color>ff007bff</color>
        </IconStyle>
      </Style>
      <Point>
        <coordinates>24.958528636567,41.4529143955444,0</coordinates>
      </Point>
    </Placemark>
    <Placemark>
      <Snippet maxLines="0"> </Snippet>
      <description> </description>
      <name></name>
      <Style>
        <IconStyle>
          <Icon>
            <href>https://maps.google.com/mapfiles/kml/paddle/blu-blank.png</href>
          </Icon>
          <color>ff007bff</color>
        </IconStyle>
      </Style>
      <Point>
        <coordinates>5.581412457745,44.4924722453682,0</coordinates>
      </Point>
    </Placemark>
    <Placemark>
      <Snippet maxLines="0"> </Snippet>
      <description> </description>
      <name></name>
      <Style>
        <IconStyle>
          <Icon>
            <href>https://maps.google.com/mapfiles/kml/paddle/blu-blank.png</href>
          </Icon>
          <color>ff007bff</color>
        </IconStyle>
      </Style>
      <Point>
        <coordinates>21.5290909213779,42.9301523133331,0</coordinates>
      </Point>
    </Placemark>
    <Placemark>
      <Snippet maxLines="0"> </Snippet>
      <description> </description>
      <name></name>
      <Style>
        <IconStyle>
          <Icon>
            <href>https://maps.google.com/mapfiles/kml/paddle/blu-blank.png</href>
          </Icon>
          <color>ff007bff</color>
        </IconStyle>
      </Style>
      <Point>
        <coordinates>20.846955751103,43.2343789715534,0</coordinates>
      </Point>
    </Placemark>
    <Placemark>
      <Snippet maxLines="0"> </Snippet>
      <description> </description>
      <name></name>
      <Style>
        <IconStyle>
          <Icon>
            <href>https://maps.google.com/mapfiles/kml/paddle/blu-blank.png</href>
          </Icon>
          <color>ff0071ff</color>
        </IconStyle>
      </Style>
      <Point>
        <coordinates>20.4773083656559,44.1525814575475,0</coordinates>
      </Point>
    </Placemark>
    <Placemark>
      <Snippet maxLines="0"> </Snippet>
      <description> </description>
      <name></name>
      <Style>
        <IconStyle>
          <Icon>
            <href>https://maps.google.com/mapfiles/kml/paddle/blu-blank.png</href>
          </Icon>
          <color>ff006cff</color>
        </IconStyle>
      </Style>
      <Point>
        <coordinates>22.208617311646,42.0188804114057,0</coordinates>
      </Point>
    </Placemark>
    <Placemark>
      <Snippet maxLines="0"> </Snippet>
      <description> </description>
      <name></name>
      <Style>
        <IconStyle>
          <Icon>
            <href>https://maps.google.com/mapfiles/kml/paddle/blu-blank.png</href>
          </Icon>
          <color>ff0067ff</color>
        </IconStyle>
      </Style>
      <Point>
        <coordinates>24.9809768116408,41.4076568803258,0</coordinates>
      </Point>
    </Placemark>
    <Placemark>
      <Snippet maxLines="0"> </Snippet>
      <description> </description>
      <name></name>
      <Style>
        <IconStyle>
          <Icon>
            <href>https://maps.google.com/mapfiles/kml/paddle/blu-blank.png</href>
          </Icon>
          <color>ff0062ff</color>
        </IconStyle>
      </Style>
      <Point>
        <coordinates>7.49886078469952,45.8070933001885,0</coordinates>
      </Point>
    </Placemark>
    <Placemark>
      <Snippet maxLines="0"> </Snippet>
      <description> </description>
      <name></name>
      <Style>
        <IconStyle>
          <Icon>
            <href>https://maps.google.com/mapfiles/kml/paddle/blu-blank.png</href>
          </Icon>
          <color>ff0062ff</color>
        </IconStyle>
      </Style>
      <Point>
        <coordinates>19.316373910933,43.2844962013699,0</coordinates>
      </Point>
    </Placemark>
    <Placemark>
      <Snippet maxLines="0"> </Snippet>
      <description> </description>
      <name></name>
      <Style>
        <IconStyle>
          <Icon>
            <href>https://maps.google.com/mapfiles/kml/paddle/blu-blank.png</href>
          </Icon>
          <color>ff005dff</color>
        </IconStyle>
      </Style>
      <Point>
        <coordinates>22.2375550243358,41.9914307673037,0</coordinates>
      </Point>
    </Placemark>
    <Placemark>
      <Snippet maxLines="0"> </Snippet>
      <description> </description>
      <name></name>
      <Style>
        <IconStyle>
          <Icon>
            <href>https://maps.google.com/mapfiles/kml/paddle/blu-blank.png</href>
          </Icon>
          <color>ff005dff</color>
        </IconStyle>
      </Style>
      <Point>
        <coordinates>37.2865999106616,41.1180593984593,0</coordinates>
      </Point>
    </Placemark>
    <Placemark>
      <Snippet maxLines="0"> </Snippet>
      <description> </description>
      <name></name>
      <Style>
        <IconStyle>
          <Icon>
            <href>https://maps.google.com/mapfiles/kml/paddle/blu-blank.png</href>
          </Icon>
          <color>ff004eff</color>
        </IconStyle>
      </Style>
      <Point>
        <coordinates>25.2291723471903,43.3031453884579,0</coordinates>
      </Point>
    </Placemark>
    <Placemark>
      <Snippet maxLines="0"> </Snippet>
      <description> </description>
      <name></name>
      <Style>
        <IconStyle>
          <Icon>
            <href>https://maps.google.com/mapfiles/kml/paddle/blu-blank.png</href>
          </Icon>
          <color>ff004eff</color>
        </IconStyle>
      </Style>
      <Point>
        <coordinates>24.4623755523186,38.0882945105201,0</coordinates>
      </Point>
    </Placemark>
    <Placemark>
      <Snippet maxLines="0"> </Snippet>
      <description> </description>
      <name></name>
      <Style>
        <IconStyle>
          <Icon>
            <href>https://maps.google.com/mapfiles/kml/paddle/blu-blank.png</href>
          </Icon>
          <color>ff004aff</color>
        </IconStyle>
      </Style>
      <Point>
        <coordinates>-1.31879825800815,37.5965606846452,0</coordinates>
      </Point>
    </Placemark>
    <Placemark>
      <Snippet maxLines="0"> </Snippet>
      <description> </description>
      <name></name>
      <Style>
        <IconStyle>
          <Icon>
            <href>https://maps.google.com/mapfiles/kml/paddle/blu-blank.png</href>
          </Icon>
          <color>ff0045ff</color>
        </IconStyle>
      </Style>
      <Point>
        <coordinates>22.2013222263604,42.0267446690283,0</coordinates>
      </Point>
    </Placemark>
    <Placemark>
      <Snippet maxLines="0"> </Snippet>
      <description> </description>
      <name></name>
      <Style>
        <IconStyle>
          <Icon>
            <href>https://maps.google.com/mapfiles/kml/paddle/blu-blank.png</href>
          </Icon>
          <color>ff0045ff</color>
        </IconStyle>
      </Style>
      <Point>
        <coordinates>24.8313809660253,41.8395801209691,0</coordinates>
      </Point>
    </Placemark>
    <Placemark>
      <Snippet maxLines="0"> </Snippet>
      <description> </description>
      <name></name>
      <Style>
        <IconStyle>
          <Icon>
            <href>https://maps.google.com/mapfiles/kml/paddle/blu-blank.png</href>
          </Icon>
          <color>ff0045ff</color>
        </IconStyle>
      </Style>
      <Point>
        <coordinates>20.98075985015,43.1165492436013,0</coordinates>
      </Point>
    </Placemark>
    <Placemark>
      <Snippet maxLines="0"> </Snippet>
      <description> </description>
      <name></name>
      <Style>
        <IconStyle>
          <Icon>
            <href>https://maps.google.com/mapfiles/kml/paddle/blu-blank.png</href>
          </Icon>
          <color>ff0045ff</color>
        </IconStyle>
      </Style>
      <Point>
        <coordinates>20.9778134788397,43.1179197048512,0</coordinates>
      </Point>
    </Placemark>
    <Placemark>
      <Snippet maxLines="0"> </Snippet>
      <description> </description>
      <name></name>
      <Style>
        <IconStyle>
          <Icon>
            <href>https://maps.google.com/mapfiles/kml/paddle/blu-blank.png</href>
          </Icon>
          <color>ff0040ff</color>
        </IconStyle>
      </Style>
      <Point>
        <coordinates>20.5165187479045,44.1344520817447,0</coordinates>
      </Point>
    </Placemark>
    <Placemark>
      <Snippet maxLines="0"> </Snippet>
      <description> </description>
      <name></name>
      <Style>
        <IconStyle>
          <Icon>
            <href>https://maps.google.com/mapfiles/kml/paddle/blu-blank.png</href>
          </Icon>
          <color>ff0036ff</color>
        </IconStyle>
      </Style>
      <Point>
        <coordinates>24.9201491971112,41.373980738196,0</coordinates>
      </Point>
    </Placemark>
    <Placemark>
      <Snippet maxLines="0"> </Snippet>
      <description> </description>
      <name></name>
      <Style>
        <IconStyle>
          <Icon>
            <href>https://maps.google.com/mapfiles/kml/paddle/blu-blank.png</href>
          </Icon>
          <color>ff0031ff</color>
        </IconStyle>
      </Style>
      <Point>
        <coordinates>22.2012216867932,42.031084469389,0</coordinates>
      </Point>
    </Placemark>
    <Placemark>
      <Snippet maxLines="0"> </Snippet>
      <description> </description>
      <name></name>
      <Style>
        <IconStyle>
          <Icon>
            <href>https://maps.google.com/mapfiles/kml/paddle/blu-blank.png</href>
          </Icon>
          <color>ff0031ff</color>
        </IconStyle>
      </Style>
      <Point>
        <coordinates>25.3032553948118,41.9156570843648,0</coordinates>
      </Point>
    </Placemark>
    <Placemark>
      <Snippet maxLines="0"> </Snippet>
      <description> </description>
      <name></name>
      <Style>
        <IconStyle>
          <Icon>
            <href>https://maps.google.com/mapfiles/kml/paddle/blu-blank.png</href>
          </Icon>
          <color>ff0031ff</color>
        </IconStyle>
      </Style>
      <Point>
        <coordinates>24.7073272767328,37.0169488866217,0</coordinates>
      </Point>
    </Placemark>
    <Placemark>
      <Snippet maxLines="0"> </Snippet>
      <description> </description>
      <name></name>
      <Style>
        <IconStyle>
          <Icon>
            <href>https://maps.google.com/mapfiles/kml/paddle/blu-blank.png</href>
          </Icon>
          <color>ff0031ff</color>
        </IconStyle>
      </Style>
      <Point>
        <coordinates>19.3115516313109,43.2897658864384,0</coordinates>
      </Point>
    </Placemark>
    <Placemark>
      <Snippet maxLines="0"> </Snippet>
      <description> </description>
      <name></name>
      <Style>
        <IconStyle>
          <Icon>
            <href>https://maps.google.com/mapfiles/kml/paddle/blu-blank.png</href>
          </Icon>
          <color>ff0031ff</color>
        </IconStyle>
      </Style>
      <Point>
        <coordinates>22.22984685143,41.9924827897391,0</coordinates>
      </Point>
    </Placemark>
    <Placemark>
      <Snippet maxLines="0"> </Snippet>
      <description> </description>
      <name></name>
      <Style>
        <IconStyle>
          <Icon>
            <href>https://maps.google.com/mapfiles/kml/paddle/blu-blank.png</href>
          </Icon>
          <color>ff0031ff</color>
        </IconStyle>
      </Style>
      <Point>
        <coordinates>22.2339837990384,41.9946443361417,0</coordinates>
      </Point>
    </Placemark>
    <Placemark>
      <Snippet maxLines="0"> </Snippet>
      <description> </description>
      <name></name>
      <Style>
        <IconStyle>
          <Icon>
            <href>https://maps.google.com/mapfiles/kml/paddle/blu-blank.png</href>
          </Icon>
          <color>ff002cff</color>
        </IconStyle>
      </Style>
      <Point>
        <coordinates>24.462437534367,38.0857164469929,0</coordinates>
      </Point>
    </Placemark>
    <Placemark>
      <Snippet maxLines="0"> </Snippet>
      <description> </description>
      <name></name>
      <Style>
        <IconStyle>
          <Icon>
            <href>https://maps.google.com/mapfiles/kml/paddle/blu-blank.png</href>
          </Icon>
          <color>ff002cff</color>
        </IconStyle>
      </Style>
      <Point>
        <coordinates>24.0684099918454,42.3069785725571,0</coordinates>
      </Point>
    </Placemark>
    <Placemark>
      <Snippet maxLines="0"> </Snippet>
      <description> </description>
      <name></name>
      <Style>
        <IconStyle>
          <Icon>
            <href>https://maps.google.com/mapfiles/kml/paddle/blu-blank.png</href>
          </Icon>
          <color>ff0022ff</color>
        </IconStyle>
      </Style>
      <Point>
        <coordinates>19.3190584725391,43.2809716649902,0</coordinates>
      </Point>
    </Placemark>
    <Placemark>
      <Snippet maxLines="0"> </Snippet>
      <description> </description>
      <name></name>
      <Style>
        <IconStyle>
          <Icon>
            <href>https://maps.google.com/mapfiles/kml/paddle/blu-blank.png</href>
          </Icon>
          <color>ff001dff</color>
        </IconStyle>
      </Style>
      <Point>
        <coordinates>10.2027631755225,42.7615940838323,0</coordinates>
      </Point>
    </Placemark>
    <Placemark>
      <Snippet maxLines="0"> </Snippet>
      <description> </description>
      <name></name>
      <Style>
        <IconStyle>
          <Icon>
            <href>https://maps.google.com/mapfiles/kml/paddle/blu-blank.png</href>
          </Icon>
          <color>ff001dff</color>
        </IconStyle>
      </Style>
      <Point>
        <coordinates>20.5098160995651,44.1388816875099,0</coordinates>
      </Point>
    </Placemark>
    <Placemark>
      <Snippet maxLines="0"> </Snippet>
      <description> </description>
      <name></name>
      <Style>
        <IconStyle>
          <Icon>
            <href>https://maps.google.com/mapfiles/kml/paddle/blu-blank.png</href>
          </Icon>
          <color>ff0019ff</color>
        </IconStyle>
      </Style>
      <Point>
        <coordinates>24.923985161186,41.3796095460117,0</coordinates>
      </Point>
    </Placemark>
    <Placemark>
      <Snippet maxLines="0"> </Snippet>
      <description> </description>
      <name></name>
      <Style>
        <IconStyle>
          <Icon>
            <href>https://maps.google.com/mapfiles/kml/paddle/blu-blank.png</href>
          </Icon>
          <color>ff000fff</color>
        </IconStyle>
      </Style>
      <Point>
        <coordinates>37.2220938693396,41.0261654783298,0</coordinates>
      </Point>
    </Placemark>
    <Placemark>
      <Snippet maxLines="0"> </Snippet>
      <description> </description>
      <name></name>
      <Style>
        <IconStyle>
          <Icon>
            <href>https://maps.google.com/mapfiles/kml/paddle/blu-blank.png</href>
          </Icon>
          <color>ff000aff</color>
        </IconStyle>
      </Style>
      <Point>
        <coordinates>24.9246955667529,41.3767525410895,0</coordinates>
      </Point>
    </Placemark>
    <Placemark>
      <Snippet maxLines="0"> </Snippet>
      <description> </description>
      <name></name>
      <Style>
        <IconStyle>
          <Icon>
            <href>https://maps.google.com/mapfiles/kml/paddle/blu-blank.png</href>
          </Icon>
          <color>ff0005ff</color>
        </IconStyle>
      </Style>
      <Point>
        <coordinates>25.3057203917236,41.9159882986147,0</coordinates>
      </Point>
    </Placemark>
    <Placemark>
      <Snippet maxLines="0"> </Snippet>
      <description> </description>
      <name></name>
      <Style>
        <IconStyle>
          <Icon>
            <href>https://maps.google.com/mapfiles/kml/paddle/blu-blank.png</href>
          </Icon>
          <color>ff0000fa</color>
        </IconStyle>
      </Style>
      <Point>
        <coordinates>24.9356763622814,41.3731822834043,0</coordinates>
      </Point>
    </Placemark>
    <Placemark>
      <Snippet maxLines="0"> </Snippet>
      <description> </description>
      <name></name>
      <Style>
        <IconStyle>
          <Icon>
            <href>https://maps.google.com/mapfiles/kml/paddle/blu-blank.png</href>
          </Icon>
          <color>ff0000fa</color>
        </IconStyle>
      </Style>
      <Point>
        <coordinates>24.921439209174,41.4868879790874,0</coordinates>
      </Point>
    </Placemark>
    <Placemark>
      <Snippet maxLines="0"> </Snippet>
      <description> </description>
      <name></name>
      <Style>
        <IconStyle>
          <Icon>
            <href>https://maps.google.com/mapfiles/kml/paddle/blu-blank.png</href>
          </Icon>
          <color>ff0000fa</color>
        </IconStyle>
      </Style>
      <Point>
        <coordinates>24.9312086805501,41.3804082992471,0</coordinates>
      </Point>
    </Placemark>
    <Placemark>
      <Snippet maxLines="0"> </Snippet>
      <description> </description>
      <name></name>
      <Style>
        <IconStyle>
          <Icon>
            <href>https://maps.google.com/mapfiles/kml/paddle/blu-blank.png</href>
          </Icon>
          <color>ff0000f5</color>
        </IconStyle>
      </Style>
      <Point>
        <coordinates>25.2998817183792,41.9188862162928,0</coordinates>
      </Point>
    </Placemark>
    <Placemark>
      <Snippet maxLines="0"> </Snippet>
      <description> </description>
      <name></name>
      <Style>
        <IconStyle>
          <Icon>
            <href>https://maps.google.com/mapfiles/kml/paddle/blu-blank.png</href>
          </Icon>
          <color>ff0000f0</color>
        </IconStyle>
      </Style>
      <Point>
        <coordinates>-0.874097632145605,37.6031014421537,0</coordinates>
      </Point>
    </Placemark>
    <Placemark>
      <Snippet maxLines="0"> </Snippet>
      <description> </description>
      <name></name>
      <Style>
        <IconStyle>
          <Icon>
            <href>https://maps.google.com/mapfiles/kml/paddle/blu-blank.png</href>
          </Icon>
          <color>ff0000f0</color>
        </IconStyle>
      </Style>
      <Point>
        <coordinates>-0.875546208347067,37.6146646111475,0</coordinates>
      </Point>
    </Placemark>
    <Placemark>
      <Snippet maxLines="0"> </Snippet>
      <description> </description>
      <name></name>
      <Style>
        <IconStyle>
          <Icon>
            <href>https://maps.google.com/mapfiles/kml/paddle/blu-blank.png</href>
          </Icon>
          <color>ff0000eb</color>
        </IconStyle>
      </Style>
      <Point>
        <coordinates>24.9929669670468,41.4138938663439,0</coordinates>
      </Point>
    </Placemark>
    <Placemark>
      <Snippet maxLines="0"> </Snippet>
      <description> </description>
      <name></name>
      <Style>
        <IconStyle>
          <Icon>
            <href>https://maps.google.com/mapfiles/kml/paddle/blu-blank.png</href>
          </Icon>
          <color>ff0000eb</color>
        </IconStyle>
      </Style>
      <Point>
        <coordinates>24.7421997703783,36.9451196563762,0</coordinates>
      </Point>
    </Placemark>
    <Placemark>
      <Snippet maxLines="0"> </Snippet>
      <description> </description>
      <name></name>
      <Style>
        <IconStyle>
          <Icon>
            <href>https://maps.google.com/mapfiles/kml/paddle/blu-blank.png</href>
          </Icon>
          <color>ff0000eb</color>
        </IconStyle>
      </Style>
      <Point>
        <coordinates>5.57750160345096,44.4947535365404,0</coordinates>
      </Point>
    </Placemark>
    <Placemark>
      <Snippet maxLines="0"> </Snippet>
      <description> </description>
      <name></name>
      <Style>
        <IconStyle>
          <Icon>
            <href>https://maps.google.com/mapfiles/kml/paddle/blu-blank.png</href>
          </Icon>
          <color>ff0000e6</color>
        </IconStyle>
      </Style>
      <Point>
        <coordinates>24.9368946905743,41.3878976670223,0</coordinates>
      </Point>
    </Placemark>
    <Placemark>
      <Snippet maxLines="0"> </Snippet>
      <description> </description>
      <name></name>
      <Style>
        <IconStyle>
          <Icon>
            <href>https://maps.google.com/mapfiles/kml/paddle/blu-blank.png</href>
          </Icon>
          <color>ff0000e2</color>
        </IconStyle>
      </Style>
      <Point>
        <coordinates>22.1969367138967,42.0480275078562,0</coordinates>
      </Point>
    </Placemark>
    <Placemark>
      <Snippet maxLines="0"> </Snippet>
      <description> </description>
      <name></name>
      <Style>
        <IconStyle>
          <Icon>
            <href>https://maps.google.com/mapfiles/kml/paddle/blu-blank.png</href>
          </Icon>
          <color>ff0000e2</color>
        </IconStyle>
      </Style>
      <Point>
        <coordinates>22.1960225266558,42.037986335102,0</coordinates>
      </Point>
    </Placemark>
    <Placemark>
      <Snippet maxLines="0"> </Snippet>
      <description> </description>
      <name></name>
      <Style>
        <IconStyle>
          <Icon>
            <href>https://maps.google.com/mapfiles/kml/paddle/blu-blank.png</href>
          </Icon>
          <color>ff0000e2</color>
        </IconStyle>
      </Style>
      <Point>
        <coordinates>24.9275363235338,41.3874444901345,0</coordinates>
      </Point>
    </Placemark>
    <Placemark>
      <Snippet maxLines="0"> </Snippet>
      <description> </description>
      <name></name>
      <Style>
        <IconStyle>
          <Icon>
            <href>https://maps.google.com/mapfiles/kml/paddle/blu-blank.png</href>
          </Icon>
          <color>ff0000d8</color>
        </IconStyle>
      </Style>
      <Point>
        <coordinates>22.2056328707591,42.0387504593812,0</coordinates>
      </Point>
    </Placemark>
    <Placemark>
      <Snippet maxLines="0"> </Snippet>
      <description> </description>
      <name></name>
      <Style>
        <IconStyle>
          <Icon>
            <href>https://maps.google.com/mapfiles/kml/paddle/blu-blank.png</href>
          </Icon>
          <color>ff0000c9</color>
        </IconStyle>
      </Style>
      <Point>
        <coordinates>24.832147353654,34.943500432417,0</coordinates>
      </Point>
    </Placemark>
    <Placemark>
      <Snippet maxLines="0"> </Snippet>
      <description> </description>
      <name></name>
      <Style>
        <IconStyle>
          <Icon>
            <href>https://maps.google.com/mapfiles/kml/paddle/blu-blank.png</href>
          </Icon>
          <color>ff0000c9</color>
        </IconStyle>
      </Style>
      <Point>
        <coordinates>24.9309296648264,41.3856101536836,0</coordinates>
      </Point>
    </Placemark>
    <Placemark>
      <Snippet maxLines="0"> </Snippet>
      <description> </description>
      <name></name>
      <Style>
        <IconStyle>
          <Icon>
            <href>https://maps.google.com/mapfiles/kml/paddle/blu-blank.png</href>
          </Icon>
          <color>ff0000c9</color>
        </IconStyle>
      </Style>
      <Point>
        <coordinates>20.4911319333248,44.1287890482714,0</coordinates>
      </Point>
    </Placemark>
    <Placemark>
      <Snippet maxLines="0"> </Snippet>
      <description> </description>
      <name></name>
      <Style>
        <IconStyle>
          <Icon>
            <href>https://maps.google.com/mapfiles/kml/paddle/blu-blank.png</href>
          </Icon>
          <color>ff0000c4</color>
        </IconStyle>
      </Style>
      <Point>
        <coordinates>24.8310296739205,34.9471524735791,0</coordinates>
      </Point>
    </Placemark>
    <Placemark>
      <Snippet maxLines="0"> </Snippet>
      <description> </description>
      <name></name>
      <Style>
        <IconStyle>
          <Icon>
            <href>https://maps.google.com/mapfiles/kml/paddle/blu-blank.png</href>
          </Icon>
          <color>ff0000ba</color>
        </IconStyle>
      </Style>
      <Point>
        <coordinates>24.8775425426249,41.4573042555584,0</coordinates>
      </Point>
    </Placemark>
    <Placemark>
      <Snippet maxLines="0"> </Snippet>
      <description> </description>
      <name></name>
      <Style>
        <IconStyle>
          <Icon>
            <href>https://maps.google.com/mapfiles/kml/paddle/blu-blank.png</href>
          </Icon>
          <color>ff0000ba</color>
        </IconStyle>
      </Style>
      <Point>
        <coordinates>24.9310857654061,41.3717946941899,0</coordinates>
      </Point>
    </Placemark>
    <Placemark>
      <Snippet maxLines="0"> </Snippet>
      <description> </description>
      <name></name>
      <Style>
        <IconStyle>
          <Icon>
            <href>https://maps.google.com/mapfiles/kml/paddle/blu-blank.png</href>
          </Icon>
          <color>ff0000b1</color>
        </IconStyle>
      </Style>
      <Point>
        <coordinates>24.9365226487393,41.3862764557971,0</coordinates>
      </Point>
    </Placemark>
    <Placemark>
      <Snippet maxLines="0"> </Snippet>
      <description> </description>
      <name></name>
      <Style>
        <IconStyle>
          <Icon>
            <href>https://maps.google.com/mapfiles/kml/paddle/blu-blank.png</href>
          </Icon>
          <color>ff0000b1</color>
        </IconStyle>
      </Style>
      <Point>
        <coordinates>39.4868941937659,40.4737804488516,0</coordinates>
      </Point>
    </Placemark>
    <Placemark>
      <Snippet maxLines="0"> </Snippet>
      <description> </description>
      <name></name>
      <Style>
        <IconStyle>
          <Icon>
            <href>https://maps.google.com/mapfiles/kml/paddle/blu-blank.png</href>
          </Icon>
          <color>ff0000a2</color>
        </IconStyle>
      </Style>
      <Point>
        <coordinates>24.9523988552978,41.4493365079001,0</coordinates>
      </Point>
    </Placemark>
    <Placemark>
      <Snippet maxLines="0"> </Snippet>
      <description> </description>
      <name></name>
      <Style>
        <IconStyle>
          <Icon>
            <href>https://maps.google.com/mapfiles/kml/paddle/blu-blank.png</href>
          </Icon>
          <color>ff0000a2</color>
        </IconStyle>
      </Style>
      <Point>
        <coordinates>23.1663415482027,41.1641240144205,0</coordinates>
      </Point>
    </Placemark>
    <Placemark>
      <Snippet maxLines="0"> </Snippet>
      <description> </description>
      <name></name>
      <Style>
        <IconStyle>
          <Icon>
            <href>https://maps.google.com/mapfiles/kml/paddle/blu-blank.png</href>
          </Icon>
          <color>ff000098</color>
        </IconStyle>
      </Style>
      <Point>
        <coordinates>24.875241860297,41.4556917239326,0</coordinates>
      </Point>
    </Placemark>
    <Placemark>
      <Snippet maxLines="0"> </Snippet>
      <description> </description>
      <name></name>
      <Style>
        <IconStyle>
          <Icon>
            <href>https://maps.google.com/mapfiles/kml/paddle/blu-blank.png</href>
          </Icon>
          <color>ff000098</color>
        </IconStyle>
      </Style>
      <Point>
        <coordinates>26.8347672289595,42.1006602817808,0</coordinates>
      </Point>
    </Placemark>
    <Placemark>
      <Snippet maxLines="0"> </Snippet>
      <description> </description>
      <name></name>
      <Style>
        <IconStyle>
          <Icon>
            <href>https://maps.google.com/mapfiles/kml/paddle/blu-blank.png</href>
          </Icon>
          <color>ff000084</color>
        </IconStyle>
      </Style>
      <Point>
        <coordinates>34.4712543504527,37.3402975749409,0</coordinates>
      </Point>
    </Placemark>
    <Placemark>
      <Snippet maxLines="0"> </Snippet>
      <description> </description>
      <name></name>
      <Style>
        <IconStyle>
          <Icon>
            <href>https://maps.google.com/mapfiles/kml/paddle/blu-blank.png</href>
          </Icon>
          <color>ff000084</color>
        </IconStyle>
      </Style>
      <Point>
        <coordinates>24.823367939886,34.9385663654427,0</coordinates>
      </Point>
    </Placemark>
    <Placemark>
      <Snippet maxLines="0"> </Snippet>
      <description> </description>
      <name></name>
      <Style>
        <IconStyle>
          <Icon>
            <href>https://maps.google.com/mapfiles/kml/paddle/blu-blank.png</href>
          </Icon>
          <color>ff000080</color>
        </IconStyle>
      </Style>
      <Point>
        <coordinates>24.9317425662348,41.3790056407325,0</coordinates>
      </Point>
    </Placemark>
    <Placemark>
      <Snippet maxLines="0"> </Snippet>
      <description> </description>
      <name></name>
      <Style>
        <IconStyle>
          <Icon>
            <href>https://maps.google.com/mapfiles/kml/paddle/blu-blank.png</href>
          </Icon>
          <color>ff000080</color>
        </IconStyle>
      </Style>
      <Point>
        <coordinates>24.9353568955788,41.3725460473098,0</coordinates>
      </Point>
    </Placemark>
    <Placemark>
      <Snippet maxLines="0"> </Snippet>
      <description> </description>
      <name></name>
      <Style>
        <IconStyle>
          <Icon>
            <href>https://maps.google.com/mapfiles/kml/paddle/blu-blank.png</href>
          </Icon>
          <color>ff000080</color>
        </IconStyle>
      </Style>
      <Point>
        <coordinates>24.4698703207663,38.0880150096068,0</coordinates>
      </Point>
    </Placemark>
    <Placemark>
      <Snippet maxLines="0"> </Snippet>
      <description> </description>
      <name></name>
      <Style>
        <IconStyle>
          <Icon>
            <href>https://maps.google.com/mapfiles/kml/paddle/blu-blank.png</href>
          </Icon>
          <color>ff00007b</color>
        </IconStyle>
      </Style>
      <Point>
        <coordinates>24.9427221864419,41.3767189004822,0</coordinates>
      </Point>
    </Placemark>
    <Placemark>
      <Snippet maxLines="0"> </Snippet>
      <description> </description>
      <name></name>
      <Style>
        <IconStyle>
          <Icon>
            <href>https://maps.google.com/mapfiles/kml/paddle/blu-blank.png</href>
          </Icon>
          <color>ff000076</color>
        </IconStyle>
      </Style>
      <Point>
        <coordinates>24.942002250469,41.3784923781937,0</coordinates>
      </Point>
    </Placemark>
    <Placemark>
      <Snippet maxLines="0"> </Snippet>
      <description> </description>
      <name></name>
      <Style>
        <IconStyle>
          <Icon>
            <href>https://maps.google.com/mapfiles/kml/paddle/blu-blank.png</href>
          </Icon>
          <color>ff000071</color>
        </IconStyle>
      </Style>
      <Point>
        <coordinates>24.9588875360608,41.4568084946431,0</coordinates>
      </Point>
    </Placemark>
    <Placemark>
      <Snippet maxLines="0"> </Snippet>
      <description> </description>
      <name></name>
      <Style>
        <IconStyle>
          <Icon>
            <href>https://maps.google.com/mapfiles/kml/paddle/blu-blank.png</href>
          </Icon>
          <color>ff00006c</color>
        </IconStyle>
      </Style>
      <Point>
        <coordinates>24.9884907620912,41.4370987835231,0</coordinates>
      </Point>
    </Placemark>
    <Placemark>
      <Snippet maxLines="0"> </Snippet>
      <description> </description>
      <name></name>
      <Style>
        <IconStyle>
          <Icon>
            <href>https://maps.google.com/mapfiles/kml/paddle/blu-blank.png</href>
          </Icon>
          <color>ff000067</color>
        </IconStyle>
      </Style>
      <Point>
        <coordinates>24.882048653289,41.4555435451612,0</coordinates>
      </Point>
    </Placemark>
    <Placemark>
      <Snippet maxLines="0"> </Snippet>
      <description> </description>
      <name></name>
      <Style>
        <IconStyle>
          <Icon>
            <href>https://maps.google.com/mapfiles/kml/paddle/blu-blank.png</href>
          </Icon>
          <color>ff000058</color>
        </IconStyle>
      </Style>
      <Point>
        <coordinates>24.9219934863466,41.4862151036603,0</coordinates>
      </Point>
    </Placemark>
    <Placemark>
      <Snippet maxLines="0"> </Snippet>
      <description> </description>
      <name></name>
      <Style>
        <IconStyle>
          <Icon>
            <href>https://maps.google.com/mapfiles/kml/paddle/blu-blank.png</href>
          </Icon>
          <color>ff000058</color>
        </IconStyle>
      </Style>
      <Point>
        <coordinates>24.9860500239474,41.4408195909246,0</coordinates>
      </Point>
    </Placemark>
    <Placemark>
      <Snippet maxLines="0"> </Snippet>
      <description> </description>
      <name></name>
      <Style>
        <IconStyle>
          <Icon>
            <href>https://maps.google.com/mapfiles/kml/paddle/blu-blank.png</href>
          </Icon>
          <color>ff000058</color>
        </IconStyle>
      </Style>
      <Point>
        <coordinates>24.9382728524978,41.4534100759742,0</coordinates>
      </Point>
    </Placemark>
    <Placemark>
      <Snippet maxLines="0"> </Snippet>
      <description> </description>
      <name></name>
      <Style>
        <IconStyle>
          <Icon>
            <href>https://maps.google.com/mapfiles/kml/paddle/blu-blank.png</href>
          </Icon>
          <color>ff00004e</color>
        </IconStyle>
      </Style>
      <Point>
        <coordinates>21.536222095476,42.9191250581821,0</coordinates>
      </Point>
    </Placemark>
    <Placemark>
      <Snippet maxLines="0"> </Snippet>
      <description> </description>
      <name></name>
      <Style>
        <IconStyle>
          <Icon>
            <href>https://maps.google.com/mapfiles/kml/paddle/blu-blank.png</href>
          </Icon>
          <color>ff00004e</color>
        </IconStyle>
      </Style>
      <Point>
        <coordinates>24.9852775750863,41.4378864556145,0</coordinates>
      </Point>
    </Placemark>
    <Placemark>
      <Snippet maxLines="0"> </Snippet>
      <description> </description>
      <name></name>
      <Style>
        <IconStyle>
          <Icon>
            <href>https://maps.google.com/mapfiles/kml/paddle/blu-blank.png</href>
          </Icon>
          <color>ff00004e</color>
        </IconStyle>
      </Style>
      <Point>
        <coordinates>5.5629195430905,44.5020930849534,0</coordinates>
      </Point>
    </Placemark>
    <Placemark>
      <Snippet maxLines="0"> </Snippet>
      <description> </description>
      <name></name>
      <Style>
        <IconStyle>
          <Icon>
            <href>https://maps.google.com/mapfiles/kml/paddle/blu-blank.png</href>
          </Icon>
          <color>ff00003b</color>
        </IconStyle>
      </Style>
      <Point>
        <coordinates>38.8042640840738,41.0052408701742,0</coordinates>
      </Point>
    </Placemark>
    <Placemark>
      <Snippet maxLines="0"> </Snippet>
      <description> </description>
      <name></name>
      <Style>
        <IconStyle>
          <Icon>
            <href>https://maps.google.com/mapfiles/kml/paddle/blu-blank.png</href>
          </Icon>
          <color>ff000036</color>
        </IconStyle>
      </Style>
      <Point>
        <coordinates>21.5275417648341,42.9294542406935,0</coordinates>
      </Point>
    </Placemark>
    <Placemark>
      <Snippet maxLines="0"> </Snippet>
      <description> </description>
      <name></name>
      <Style>
        <IconStyle>
          <Icon>
            <href>https://maps.google.com/mapfiles/kml/paddle/blu-blank.png</href>
          </Icon>
          <color>ff000036</color>
        </IconStyle>
      </Style>
      <Point>
        <coordinates>22.2319706316923,41.995542320472,0</coordinates>
      </Point>
    </Placemark>
    <Placemark>
      <Snippet maxLines="0"> </Snippet>
      <description> </description>
      <name></name>
      <Style>
        <IconStyle>
          <Icon>
            <href>https://maps.google.com/mapfiles/kml/paddle/blu-blank.png</href>
          </Icon>
          <color>ff000036</color>
        </IconStyle>
      </Style>
      <Point>
        <coordinates>24.8391426256248,41.8384536882446,0</coordinates>
      </Point>
    </Placemark>
    <Placemark>
      <Snippet maxLines="0"> </Snippet>
      <description> </description>
      <name></name>
      <Style>
        <IconStyle>
          <Icon>
            <href>https://maps.google.com/mapfiles/kml/paddle/blu-blank.png</href>
          </Icon>
          <color>ff000031</color>
        </IconStyle>
      </Style>
      <Point>
        <coordinates>35.4280210245775,40.9769294781802,0</coordinates>
      </Point>
    </Placemark>
    <Placemark>
      <Snippet maxLines="0"> </Snippet>
      <description> </description>
      <name></name>
      <Style>
        <IconStyle>
          <Icon>
            <href>https://maps.google.com/mapfiles/kml/paddle/blu-blank.png</href>
          </Icon>
          <color>ff00002c</color>
        </IconStyle>
      </Style>
      <Point>
        <coordinates>21.5372128896624,42.9304131875889,0</coordinates>
      </Point>
    </Placemark>
    <Placemark>
      <Snippet maxLines="0"> </Snippet>
      <description> </description>
      <name></name>
      <Style>
        <IconStyle>
          <Icon>
            <href>https://maps.google.com/mapfiles/kml/paddle/blu-blank.png</href>
          </Icon>
          <color>ff00002c</color>
        </IconStyle>
      </Style>
      <Point>
        <coordinates>39.4808609313418,40.4700496019763,0</coordinates>
      </Point>
    </Placemark>
    <Placemark>
      <Snippet maxLines="0"> </Snippet>
      <description> </description>
      <name></name>
      <Style>
        <IconStyle>
          <Icon>
            <href>https://maps.google.com/mapfiles/kml/paddle/blu-blank.png</href>
          </Icon>
          <color>ff00002c</color>
        </IconStyle>
      </Style>
      <Point>
        <coordinates>24.8260524005958,41.7742888142912,0</coordinates>
      </Point>
    </Placemark>
    <Placemark>
      <Snippet maxLines="0"> </Snippet>
      <description> </description>
      <name></name>
      <Style>
        <IconStyle>
          <Icon>
            <href>https://maps.google.com/mapfiles/kml/paddle/blu-blank.png</href>
          </Icon>
          <color>ff000027</color>
        </IconStyle>
      </Style>
      <Point>
        <coordinates>24.97759513463,41.4521710812442,0</coordinates>
      </Point>
    </Placemark>
    <Placemark>
      <Snippet maxLines="0"> </Snippet>
      <description> </description>
      <name></name>
      <Style>
        <IconStyle>
          <Icon>
            <href>https://maps.google.com/mapfiles/kml/paddle/blu-blank.png</href>
          </Icon>
          <color>ff000022</color>
        </IconStyle>
      </Style>
      <Point>
        <coordinates>25.0032254222919,41.107104943071,0</coordinates>
      </Point>
    </Placemark>
    <Placemark>
      <Snippet maxLines="0"> </Snippet>
      <description> </description>
      <name></name>
      <Style>
        <IconStyle>
          <Icon>
            <href>https://maps.google.com/mapfiles/kml/paddle/blu-blank.png</href>
          </Icon>
          <color>ff00001d</color>
        </IconStyle>
      </Style>
      <Point>
        <coordinates>38.4120977527283,40.2888862332009,0</coordinates>
      </Point>
    </Placemark>
    <Placemark>
      <Snippet maxLines="0"> </Snippet>
      <description> </description>
      <name></name>
      <Style>
        <IconStyle>
          <Icon>
            <href>https://maps.google.com/mapfiles/kml/paddle/blu-blank.png</href>
          </Icon>
          <color>ff00001d</color>
        </IconStyle>
      </Style>
      <Point>
        <coordinates>39.4975489929158,39.1386561249831,0</coordinates>
      </Point>
    </Placemark>
    <Placemark>
      <Snippet maxLines="0"> </Snippet>
      <description> </description>
      <name></name>
      <Style>
        <IconStyle>
          <Icon>
            <href>https://maps.google.com/mapfiles/kml/paddle/blu-blank.png</href>
          </Icon>
          <color>ff00000f</color>
        </IconStyle>
      </Style>
      <Point>
        <coordinates>24.8847740737116,41.46935923589,0</coordinates>
      </Point>
    </Placemark>
    <Placemark>
      <Snippet maxLines="0"> </Snippet>
      <description> </description>
      <name></name>
      <Style>
        <IconStyle>
          <Icon>
            <href>https://maps.google.com/mapfiles/kml/paddle/blu-blank.png</href>
          </Icon>
          <color>ff000005</color>
        </IconStyle>
      </Style>
      <Point>
        <coordinates>24.9215229183786,41.4820013239689,0</coordinates>
      </Point>
    </Placemark>
  </Document>
</kml>
