# Supplementary material for: Tracing metallurgical links and silver provenance in Balkan coinage (5th -1st centuries BCE)
Source: Archaeol Anthropol Sci. 2024 Nov 13;16(12):198. doi: 10.1007/s12520-024-02106-1 (PMC11561118; doi:10.1007/s12520-024-02106-1)
Supplement: Supplementary file 3 — Supplementary Material 3 [file 12520_2024_2106_MOESM3_ESM.zip › ESM3/kml_hit maps/P346.kml]

<?xml version="1.0" encoding="utf-8"?>
<kml xmlns="http://www.opengis.net/kml/2.2">
  <Document>
    <name>P346</name>
    <Placemark>
      <Snippet maxLines="0"> </Snippet>
      <description> </description>
      <name></name>
      <Style>
        <IconStyle>
          <Icon>
            <href>https://maps.google.com/mapfiles/kml/paddle/blu-blank.png</href>
          </Icon>
          <color>fff7ffff</color>
        </IconStyle>
      </Style>
      <Point>
        <coordinates>24.8748674574976,41.469039241519,0</coordinates>
      </Point>
    </Placemark>
    <Placemark>
      <Snippet maxLines="0"> </Snippet>
      <description> </description>
      <name></name>
      <Style>
        <IconStyle>
          <Icon>
            <href>https://maps.google.com/mapfiles/kml/paddle/blu-blank.png</href>
          </Icon>
          <color>fff7ffff</color>
        </IconStyle>
      </Style>
      <Point>
        <coordinates>24.467120843018,37.408920252795,0</coordinates>
      </Point>
    </Placemark>
    <Placemark>
      <Snippet maxLines="0"> </Snippet>
      <description> </description>
      <name></name>
      <Style>
        <IconStyle>
          <Icon>
            <href>https://maps.google.com/mapfiles/kml/paddle/blu-blank.png</href>
          </Icon>
          <color>fff0ffff</color>
        </IconStyle>
      </Style>
      <Point>
        <coordinates>25.7939350541534,40.9816804551296,0</coordinates>
      </Point>
    </Placemark>
    <Placemark>
      <Snippet maxLines="0"> </Snippet>
      <description> </description>
      <name></name>
      <Style>
        <IconStyle>
          <Icon>
            <href>https://maps.google.com/mapfiles/kml/paddle/blu-blank.png</href>
          </Icon>
          <color>ffc9ffff</color>
        </IconStyle>
      </Style>
      <Point>
        <coordinates>24.8274903473518,34.9349927087678,0</coordinates>
      </Point>
    </Placemark>
    <Placemark>
      <Snippet maxLines="0"> </Snippet>
      <description> </description>
      <name></name>
      <Style>
        <IconStyle>
          <Icon>
            <href>https://maps.google.com/mapfiles/kml/paddle/blu-blank.png</href>
          </Icon>
          <color>ffc1ffff</color>
        </IconStyle>
      </Style>
      <Point>
        <coordinates>25.5032778396979,41.448269280744,0</coordinates>
      </Point>
    </Placemark>
    <Placemark>
      <Snippet maxLines="0"> </Snippet>
      <description> </description>
      <name></name>
      <Style>
        <IconStyle>
          <Icon>
            <href>https://maps.google.com/mapfiles/kml/paddle/blu-blank.png</href>
          </Icon>
          <color>ffc1ffff</color>
        </IconStyle>
      </Style>
      <Point>
        <coordinates>24.4683479812764,38.080950685873,0</coordinates>
      </Point>
    </Placemark>
    <Placemark>
      <Snippet maxLines="0"> </Snippet>
      <description> </description>
      <name></name>
      <Style>
        <IconStyle>
          <Icon>
            <href>https://maps.google.com/mapfiles/kml/paddle/blu-blank.png</href>
          </Icon>
          <color>ffb9ffff</color>
        </IconStyle>
      </Style>
      <Point>
        <coordinates>24.8776502254732,41.4601367310421,0</coordinates>
      </Point>
    </Placemark>
    <Placemark>
      <Snippet maxLines="0"> </Snippet>
      <description> </description>
      <name></name>
      <Style>
        <IconStyle>
          <Icon>
            <href>https://maps.google.com/mapfiles/kml/paddle/blu-blank.png</href>
          </Icon>
          <color>ffaaffff</color>
        </IconStyle>
      </Style>
      <Point>
        <coordinates>22.1985256496363,42.0376559175892,0</coordinates>
      </Point>
    </Placemark>
    <Placemark>
      <Snippet maxLines="0"> </Snippet>
      <description> </description>
      <name></name>
      <Style>
        <IconStyle>
          <Icon>
            <href>https://maps.google.com/mapfiles/kml/paddle/blu-blank.png</href>
          </Icon>
          <color>ffaaffff</color>
        </IconStyle>
      </Style>
      <Point>
        <coordinates>25.8154631465879,41.0308570107181,0</coordinates>
      </Point>
    </Placemark>
    <Placemark>
      <Snippet maxLines="0"> </Snippet>
      <description> </description>
      <name></name>
      <Style>
        <IconStyle>
          <Icon>
            <href>https://maps.google.com/mapfiles/kml/paddle/blu-blank.png</href>
          </Icon>
          <color>ffa2ffff</color>
        </IconStyle>
      </Style>
      <Point>
        <coordinates>25.8216905352528,41.0141580995213,0</coordinates>
      </Point>
    </Placemark>
    <Placemark>
      <Snippet maxLines="0"> </Snippet>
      <description> </description>
      <name></name>
      <Style>
        <IconStyle>
          <Icon>
            <href>https://maps.google.com/mapfiles/kml/paddle/blu-blank.png</href>
          </Icon>
          <color>ff93ffff</color>
        </IconStyle>
      </Style>
      <Point>
        <coordinates>34.4634567223678,37.3478833897567,0</coordinates>
      </Point>
    </Placemark>
    <Placemark>
      <Snippet maxLines="0"> </Snippet>
      <description> </description>
      <name></name>
      <Style>
        <IconStyle>
          <Icon>
            <href>https://maps.google.com/mapfiles/kml/paddle/blu-blank.png</href>
          </Icon>
          <color>ff93ffff</color>
        </IconStyle>
      </Style>
      <Point>
        <coordinates>25.7890139958252,40.9714385436227,0</coordinates>
      </Point>
    </Placemark>
    <Placemark>
      <Snippet maxLines="0"> </Snippet>
      <description> </description>
      <name></name>
      <Style>
        <IconStyle>
          <Icon>
            <href>https://maps.google.com/mapfiles/kml/paddle/blu-blank.png</href>
          </Icon>
          <color>ff8bffff</color>
        </IconStyle>
      </Style>
      <Point>
        <coordinates>25.5029856092289,41.4471342793497,0</coordinates>
      </Point>
    </Placemark>
    <Placemark>
      <Snippet maxLines="0"> </Snippet>
      <description> </description>
      <name></name>
      <Style>
        <IconStyle>
          <Icon>
            <href>https://maps.google.com/mapfiles/kml/paddle/blu-blank.png</href>
          </Icon>
          <color>ff8bffff</color>
        </IconStyle>
      </Style>
      <Point>
        <coordinates>22.2340089500611,41.9868353379464,0</coordinates>
      </Point>
    </Placemark>
    <Placemark>
      <Snippet maxLines="0"> </Snippet>
      <description> </description>
      <name></name>
      <Style>
        <IconStyle>
          <Icon>
            <href>https://maps.google.com/mapfiles/kml/paddle/blu-blank.png</href>
          </Icon>
          <color>ff83ffff</color>
        </IconStyle>
      </Style>
      <Point>
        <coordinates>24.4862605992094,38.1228408998509,0</coordinates>
      </Point>
    </Placemark>
    <Placemark>
      <Snippet maxLines="0"> </Snippet>
      <description> </description>
      <name></name>
      <Style>
        <IconStyle>
          <Icon>
            <href>https://maps.google.com/mapfiles/kml/paddle/blu-blank.png</href>
          </Icon>
          <color>ff7cffff</color>
        </IconStyle>
      </Style>
      <Point>
        <coordinates>25.8237515082477,41.050957534379,0</coordinates>
      </Point>
    </Placemark>
    <Placemark>
      <Snippet maxLines="0"> </Snippet>
      <description> </description>
      <name></name>
      <Style>
        <IconStyle>
          <Icon>
            <href>https://maps.google.com/mapfiles/kml/paddle/blu-blank.png</href>
          </Icon>
          <color>ff74ffff</color>
        </IconStyle>
      </Style>
      <Point>
        <coordinates>10.3028849925802,42.804432447737,0</coordinates>
      </Point>
    </Placemark>
    <Placemark>
      <Snippet maxLines="0"> </Snippet>
      <description> </description>
      <name></name>
      <Style>
        <IconStyle>
          <Icon>
            <href>https://maps.google.com/mapfiles/kml/paddle/blu-blank.png</href>
          </Icon>
          <color>ff6cffff</color>
        </IconStyle>
      </Style>
      <Point>
        <coordinates>24.7172659442369,36.9655783271322,0</coordinates>
      </Point>
    </Placemark>
    <Placemark>
      <Snippet maxLines="0"> </Snippet>
      <description> </description>
      <name></name>
      <Style>
        <IconStyle>
          <Icon>
            <href>https://maps.google.com/mapfiles/kml/paddle/blu-blank.png</href>
          </Icon>
          <color>ff6cffff</color>
        </IconStyle>
      </Style>
      <Point>
        <coordinates>22.1981770929907,42.0312840507964,0</coordinates>
      </Point>
    </Placemark>
    <Placemark>
      <Snippet maxLines="0"> </Snippet>
      <description> </description>
      <name></name>
      <Style>
        <IconStyle>
          <Icon>
            <href>https://maps.google.com/mapfiles/kml/paddle/blu-blank.png</href>
          </Icon>
          <color>ff5dffff</color>
        </IconStyle>
      </Style>
      <Point>
        <coordinates>24.7200145420941,37.0061129729379,0</coordinates>
      </Point>
    </Placemark>
    <Placemark>
      <Snippet maxLines="0"> </Snippet>
      <description> </description>
      <name></name>
      <Style>
        <IconStyle>
          <Icon>
            <href>https://maps.google.com/mapfiles/kml/paddle/blu-blank.png</href>
          </Icon>
          <color>ff4dffff</color>
        </IconStyle>
      </Style>
      <Point>
        <coordinates>24.708826522609,37.0194334416828,0</coordinates>
      </Point>
    </Placemark>
    <Placemark>
      <Snippet maxLines="0"> </Snippet>
      <description> </description>
      <name></name>
      <Style>
        <IconStyle>
          <Icon>
            <href>https://maps.google.com/mapfiles/kml/paddle/blu-blank.png</href>
          </Icon>
          <color>ff3effff</color>
        </IconStyle>
      </Style>
      <Point>
        <coordinates>24.7088055577508,36.9623556158798,0</coordinates>
      </Point>
    </Placemark>
    <Placemark>
      <Snippet maxLines="0"> </Snippet>
      <description> </description>
      <name></name>
      <Style>
        <IconStyle>
          <Icon>
            <href>https://maps.google.com/mapfiles/kml/paddle/blu-blank.png</href>
          </Icon>
          <color>ff3effff</color>
        </IconStyle>
      </Style>
      <Point>
        <coordinates>25.8223978211355,41.0100072697415,0</coordinates>
      </Point>
    </Placemark>
    <Placemark>
      <Snippet maxLines="0"> </Snippet>
      <description> </description>
      <name></name>
      <Style>
        <IconStyle>
          <Icon>
            <href>https://maps.google.com/mapfiles/kml/paddle/blu-blank.png</href>
          </Icon>
          <color>ff3effff</color>
        </IconStyle>
      </Style>
      <Point>
        <coordinates>25.7962800898744,40.9725079260904,0</coordinates>
      </Point>
    </Placemark>
    <Placemark>
      <Snippet maxLines="0"> </Snippet>
      <description> </description>
      <name></name>
      <Style>
        <IconStyle>
          <Icon>
            <href>https://maps.google.com/mapfiles/kml/paddle/blu-blank.png</href>
          </Icon>
          <color>ff36ffff</color>
        </IconStyle>
      </Style>
      <Point>
        <coordinates>35.4183123181541,40.986188562061,0</coordinates>
      </Point>
    </Placemark>
    <Placemark>
      <Snippet maxLines="0"> </Snippet>
      <description> </description>
      <name></name>
      <Style>
        <IconStyle>
          <Icon>
            <href>https://maps.google.com/mapfiles/kml/paddle/blu-blank.png</href>
          </Icon>
          <color>ff0fffff</color>
        </IconStyle>
      </Style>
      <Point>
        <coordinates>25.7848846697951,40.9759808445579,0</coordinates>
      </Point>
    </Placemark>
    <Placemark>
      <Snippet maxLines="0"> </Snippet>
      <description> </description>
      <name></name>
      <Style>
        <IconStyle>
          <Icon>
            <href>https://maps.google.com/mapfiles/kml/paddle/blu-blank.png</href>
          </Icon>
          <color>ff0fffff</color>
        </IconStyle>
      </Style>
      <Point>
        <coordinates>24.8863437997156,41.4626041400144,0</coordinates>
      </Point>
    </Placemark>
    <Placemark>
      <Snippet maxLines="0"> </Snippet>
      <description> </description>
      <name></name>
      <Style>
        <IconStyle>
          <Icon>
            <href>https://maps.google.com/mapfiles/kml/paddle/blu-blank.png</href>
          </Icon>
          <color>ff08ffff</color>
        </IconStyle>
      </Style>
      <Point>
        <coordinates>24.5458590921462,38.1406378048993,0</coordinates>
      </Point>
    </Placemark>
    <Placemark>
      <Snippet maxLines="0"> </Snippet>
      <description> </description>
      <name></name>
      <Style>
        <IconStyle>
          <Icon>
            <href>https://maps.google.com/mapfiles/kml/paddle/blu-blank.png</href>
          </Icon>
          <color>ff08ffff</color>
        </IconStyle>
      </Style>
      <Point>
        <coordinates>24.75833983656,36.9401417812091,0</coordinates>
      </Point>
    </Placemark>
    <Placemark>
      <Snippet maxLines="0"> </Snippet>
      <description> </description>
      <name></name>
      <Style>
        <IconStyle>
          <Icon>
            <href>https://maps.google.com/mapfiles/kml/paddle/blu-blank.png</href>
          </Icon>
          <color>ff00ffff</color>
        </IconStyle>
      </Style>
      <Point>
        <coordinates>32.6552626694729,40.4776110618107,0</coordinates>
      </Point>
    </Placemark>
    <Placemark>
      <Snippet maxLines="0"> </Snippet>
      <description> </description>
      <name></name>
      <Style>
        <IconStyle>
          <Icon>
            <href>https://maps.google.com/mapfiles/kml/paddle/blu-blank.png</href>
          </Icon>
          <color>ff00dbff</color>
        </IconStyle>
      </Style>
      <Point>
        <coordinates>24.9638790055395,41.4491342985085,0</coordinates>
      </Point>
    </Placemark>
    <Placemark>
      <Snippet maxLines="0"> </Snippet>
      <description> </description>
      <name></name>
      <Style>
        <IconStyle>
          <Icon>
            <href>https://maps.google.com/mapfiles/kml/paddle/blu-blank.png</href>
          </Icon>
          <color>ff00b6ff</color>
        </IconStyle>
      </Style>
      <Point>
        <coordinates>24.4545929901381,38.1430348446512,0</coordinates>
      </Point>
    </Placemark>
    <Placemark>
      <Snippet maxLines="0"> </Snippet>
      <description> </description>
      <name></name>
      <Style>
        <IconStyle>
          <Icon>
            <href>https://maps.google.com/mapfiles/kml/paddle/blu-blank.png</href>
          </Icon>
          <color>ff00b6ff</color>
        </IconStyle>
      </Style>
      <Point>
        <coordinates>25.8203716278658,41.0244874863,0</coordinates>
      </Point>
    </Placemark>
    <Placemark>
      <Snippet maxLines="0"> </Snippet>
      <description> </description>
      <name></name>
      <Style>
        <IconStyle>
          <Icon>
            <href>https://maps.google.com/mapfiles/kml/paddle/blu-blank.png</href>
          </Icon>
          <color>ff00b1ff</color>
        </IconStyle>
      </Style>
      <Point>
        <coordinates>24.9349898919016,41.3847181442796,0</coordinates>
      </Point>
    </Placemark>
    <Placemark>
      <Snippet maxLines="0"> </Snippet>
      <description> </description>
      <name></name>
      <Style>
        <IconStyle>
          <Icon>
            <href>https://maps.google.com/mapfiles/kml/paddle/blu-blank.png</href>
          </Icon>
          <color>ff00b1ff</color>
        </IconStyle>
      </Style>
      <Point>
        <coordinates>25.7929214425081,40.9765302138029,0</coordinates>
      </Point>
    </Placemark>
    <Placemark>
      <Snippet maxLines="0"> </Snippet>
      <description> </description>
      <name></name>
      <Style>
        <IconStyle>
          <Icon>
            <href>https://maps.google.com/mapfiles/kml/paddle/blu-blank.png</href>
          </Icon>
          <color>ff00acff</color>
        </IconStyle>
      </Style>
      <Point>
        <coordinates>36.7969000152813,40.3776671315816,0</coordinates>
      </Point>
    </Placemark>
    <Placemark>
      <Snippet maxLines="0"> </Snippet>
      <description> </description>
      <name></name>
      <Style>
        <IconStyle>
          <Icon>
            <href>https://maps.google.com/mapfiles/kml/paddle/blu-blank.png</href>
          </Icon>
          <color>ff00a7ff</color>
        </IconStyle>
      </Style>
      <Point>
        <coordinates>11.0369592787298,43.1048471669508,0</coordinates>
      </Point>
    </Placemark>
    <Placemark>
      <Snippet maxLines="0"> </Snippet>
      <description> </description>
      <name></name>
      <Style>
        <IconStyle>
          <Icon>
            <href>https://maps.google.com/mapfiles/kml/paddle/blu-blank.png</href>
          </Icon>
          <color>ff00a1ff</color>
        </IconStyle>
      </Style>
      <Point>
        <coordinates>36.9128102820196,40.3738189401767,0</coordinates>
      </Point>
    </Placemark>
    <Placemark>
      <Snippet maxLines="0"> </Snippet>
      <description> </description>
      <name></name>
      <Style>
        <IconStyle>
          <Icon>
            <href>https://maps.google.com/mapfiles/kml/paddle/blu-blank.png</href>
          </Icon>
          <color>ff009cff</color>
        </IconStyle>
      </Style>
      <Point>
        <coordinates>11.0242828504641,43.1338226848646,0</coordinates>
      </Point>
    </Placemark>
    <Placemark>
      <Snippet maxLines="0"> </Snippet>
      <description> </description>
      <name></name>
      <Style>
        <IconStyle>
          <Icon>
            <href>https://maps.google.com/mapfiles/kml/paddle/blu-blank.png</href>
          </Icon>
          <color>ff0097ff</color>
        </IconStyle>
      </Style>
      <Point>
        <coordinates>11.042866955022,43.085225136973,0</coordinates>
      </Point>
    </Placemark>
    <Placemark>
      <Snippet maxLines="0"> </Snippet>
      <description> </description>
      <name></name>
      <Style>
        <IconStyle>
          <Icon>
            <href>https://maps.google.com/mapfiles/kml/paddle/blu-blank.png</href>
          </Icon>
          <color>ff0092ff</color>
        </IconStyle>
      </Style>
      <Point>
        <coordinates>38.419950241566,40.2949208496448,0</coordinates>
      </Point>
    </Placemark>
    <Placemark>
      <Snippet maxLines="0"> </Snippet>
      <description> </description>
      <name></name>
      <Style>
        <IconStyle>
          <Icon>
            <href>https://maps.google.com/mapfiles/kml/paddle/blu-blank.png</href>
          </Icon>
          <color>ff0092ff</color>
        </IconStyle>
      </Style>
      <Point>
        <coordinates>-0.849527632376343,37.5911284949953,0</coordinates>
      </Point>
    </Placemark>
    <Placemark>
      <Snippet maxLines="0"> </Snippet>
      <description> </description>
      <name></name>
      <Style>
        <IconStyle>
          <Icon>
            <href>https://maps.google.com/mapfiles/kml/paddle/blu-blank.png</href>
          </Icon>
          <color>ff0082ff</color>
        </IconStyle>
      </Style>
      <Point>
        <coordinates>11.0228232311028,43.1404414156536,0</coordinates>
      </Point>
    </Placemark>
    <Placemark>
      <Snippet maxLines="0"> </Snippet>
      <description> </description>
      <name></name>
      <Style>
        <IconStyle>
          <Icon>
            <href>https://maps.google.com/mapfiles/kml/paddle/blu-blank.png</href>
          </Icon>
          <color>ff007dff</color>
        </IconStyle>
      </Style>
      <Point>
        <coordinates>26.8381950385872,42.1076417106884,0</coordinates>
      </Point>
    </Placemark>
    <Placemark>
      <Snippet maxLines="0"> </Snippet>
      <description> </description>
      <name></name>
      <Style>
        <IconStyle>
          <Icon>
            <href>https://maps.google.com/mapfiles/kml/paddle/blu-blank.png</href>
          </Icon>
          <color>ff007dff</color>
        </IconStyle>
      </Style>
      <Point>
        <coordinates>39.4974156029265,39.1521080269809,0</coordinates>
      </Point>
    </Placemark>
    <Placemark>
      <Snippet maxLines="0"> </Snippet>
      <description> </description>
      <name></name>
      <Style>
        <IconStyle>
          <Icon>
            <href>https://maps.google.com/mapfiles/kml/paddle/blu-blank.png</href>
          </Icon>
          <color>ff0078ff</color>
        </IconStyle>
      </Style>
      <Point>
        <coordinates>24.9407471821103,41.3790610507698,0</coordinates>
      </Point>
    </Placemark>
    <Placemark>
      <Snippet maxLines="0"> </Snippet>
      <description> </description>
      <name></name>
      <Style>
        <IconStyle>
          <Icon>
            <href>https://maps.google.com/mapfiles/kml/paddle/blu-blank.png</href>
          </Icon>
          <color>ff0078ff</color>
        </IconStyle>
      </Style>
      <Point>
        <coordinates>-0.932283479642137,37.5894774793756,0</coordinates>
      </Point>
    </Placemark>
    <Placemark>
      <Snippet maxLines="0"> </Snippet>
      <description> </description>
      <name></name>
      <Style>
        <IconStyle>
          <Icon>
            <href>https://maps.google.com/mapfiles/kml/paddle/blu-blank.png</href>
          </Icon>
          <color>ff0072ff</color>
        </IconStyle>
      </Style>
      <Point>
        <coordinates>11.0229360364993,43.1244601328584,0</coordinates>
      </Point>
    </Placemark>
    <Placemark>
      <Snippet maxLines="0"> </Snippet>
      <description> </description>
      <name></name>
      <Style>
        <IconStyle>
          <Icon>
            <href>https://maps.google.com/mapfiles/kml/paddle/blu-blank.png</href>
          </Icon>
          <color>ff0068ff</color>
        </IconStyle>
      </Style>
      <Point>
        <coordinates>39.4882289424032,40.4762102401897,0</coordinates>
      </Point>
    </Placemark>
    <Placemark>
      <Snippet maxLines="0"> </Snippet>
      <description> </description>
      <name></name>
      <Style>
        <IconStyle>
          <Icon>
            <href>https://maps.google.com/mapfiles/kml/paddle/blu-blank.png</href>
          </Icon>
          <color>ff0063ff</color>
        </IconStyle>
      </Style>
      <Point>
        <coordinates>24.9947140614643,41.0973702643657,0</coordinates>
      </Point>
    </Placemark>
    <Placemark>
      <Snippet maxLines="0"> </Snippet>
      <description> </description>
      <name></name>
      <Style>
        <IconStyle>
          <Icon>
            <href>https://maps.google.com/mapfiles/kml/paddle/blu-blank.png</href>
          </Icon>
          <color>ff005eff</color>
        </IconStyle>
      </Style>
      <Point>
        <coordinates>21.5403715503813,42.9231634109381,0</coordinates>
      </Point>
    </Placemark>
    <Placemark>
      <Snippet maxLines="0"> </Snippet>
      <description> </description>
      <name></name>
      <Style>
        <IconStyle>
          <Icon>
            <href>https://maps.google.com/mapfiles/kml/paddle/blu-blank.png</href>
          </Icon>
          <color>ff0053ff</color>
        </IconStyle>
      </Style>
      <Point>
        <coordinates>5.57512476640059,44.5052175610509,0</coordinates>
      </Point>
    </Placemark>
    <Placemark>
      <Snippet maxLines="0"> </Snippet>
      <description> </description>
      <name></name>
      <Style>
        <IconStyle>
          <Icon>
            <href>https://maps.google.com/mapfiles/kml/paddle/blu-blank.png</href>
          </Icon>
          <color>ff0053ff</color>
        </IconStyle>
      </Style>
      <Point>
        <coordinates>11.0363574246627,43.0976077706274,0</coordinates>
      </Point>
    </Placemark>
    <Placemark>
      <Snippet maxLines="0"> </Snippet>
      <description> </description>
      <name></name>
      <Style>
        <IconStyle>
          <Icon>
            <href>https://maps.google.com/mapfiles/kml/paddle/blu-blank.png</href>
          </Icon>
          <color>ff0053ff</color>
        </IconStyle>
      </Style>
      <Point>
        <coordinates>24.9865274809314,41.4420545501887,0</coordinates>
      </Point>
    </Placemark>
    <Placemark>
      <Snippet maxLines="0"> </Snippet>
      <description> </description>
      <name></name>
      <Style>
        <IconStyle>
          <Icon>
            <href>https://maps.google.com/mapfiles/kml/paddle/blu-blank.png</href>
          </Icon>
          <color>ff004eff</color>
        </IconStyle>
      </Style>
      <Point>
        <coordinates>5.57373693138567,44.5016241965842,0</coordinates>
      </Point>
    </Placemark>
    <Placemark>
      <Snippet maxLines="0"> </Snippet>
      <description> </description>
      <name></name>
      <Style>
        <IconStyle>
          <Icon>
            <href>https://maps.google.com/mapfiles/kml/paddle/blu-blank.png</href>
          </Icon>
          <color>ff004eff</color>
        </IconStyle>
      </Style>
      <Point>
        <coordinates>23.901348656662,41.3427224927934,0</coordinates>
      </Point>
    </Placemark>
    <Placemark>
      <Snippet maxLines="0"> </Snippet>
      <description> </description>
      <name></name>
      <Style>
        <IconStyle>
          <Icon>
            <href>https://maps.google.com/mapfiles/kml/paddle/blu-blank.png</href>
          </Icon>
          <color>ff0049ff</color>
        </IconStyle>
      </Style>
      <Point>
        <coordinates>24.990768588073,41.4421083105238,0</coordinates>
      </Point>
    </Placemark>
    <Placemark>
      <Snippet maxLines="0"> </Snippet>
      <description> </description>
      <name></name>
      <Style>
        <IconStyle>
          <Icon>
            <href>https://maps.google.com/mapfiles/kml/paddle/blu-blank.png</href>
          </Icon>
          <color>ff0049ff</color>
        </IconStyle>
      </Style>
      <Point>
        <coordinates>25.8106861485642,41.0223470362649,0</coordinates>
      </Point>
    </Placemark>
    <Placemark>
      <Snippet maxLines="0"> </Snippet>
      <description> </description>
      <name></name>
      <Style>
        <IconStyle>
          <Icon>
            <href>https://maps.google.com/mapfiles/kml/paddle/blu-blank.png</href>
          </Icon>
          <color>ff0044ff</color>
        </IconStyle>
      </Style>
      <Point>
        <coordinates>20.6083442628703,43.0827702092211,0</coordinates>
      </Point>
    </Placemark>
    <Placemark>
      <Snippet maxLines="0"> </Snippet>
      <description> </description>
      <name></name>
      <Style>
        <IconStyle>
          <Icon>
            <href>https://maps.google.com/mapfiles/kml/paddle/blu-blank.png</href>
          </Icon>
          <color>ff003eff</color>
        </IconStyle>
      </Style>
      <Point>
        <coordinates>21.5385990307771,42.9280832076567,0</coordinates>
      </Point>
    </Placemark>
    <Placemark>
      <Snippet maxLines="0"> </Snippet>
      <description> </description>
      <name></name>
      <Style>
        <IconStyle>
          <Icon>
            <href>https://maps.google.com/mapfiles/kml/paddle/blu-blank.png</href>
          </Icon>
          <color>ff0039ff</color>
        </IconStyle>
      </Style>
      <Point>
        <coordinates>24.9231487515706,41.4930602253109,0</coordinates>
      </Point>
    </Placemark>
    <Placemark>
      <Snippet maxLines="0"> </Snippet>
      <description> </description>
      <name></name>
      <Style>
        <IconStyle>
          <Icon>
            <href>https://maps.google.com/mapfiles/kml/paddle/blu-blank.png</href>
          </Icon>
          <color>ff002fff</color>
        </IconStyle>
      </Style>
      <Point>
        <coordinates>-0.830029485548566,37.6093814387762,0</coordinates>
      </Point>
    </Placemark>
    <Placemark>
      <Snippet maxLines="0"> </Snippet>
      <description> </description>
      <name></name>
      <Style>
        <IconStyle>
          <Icon>
            <href>https://maps.google.com/mapfiles/kml/paddle/blu-blank.png</href>
          </Icon>
          <color>ff002aff</color>
        </IconStyle>
      </Style>
      <Point>
        <coordinates>21.5267147838475,42.9289295413198,0</coordinates>
      </Point>
    </Placemark>
    <Placemark>
      <Snippet maxLines="0"> </Snippet>
      <description> </description>
      <name></name>
      <Style>
        <IconStyle>
          <Icon>
            <href>https://maps.google.com/mapfiles/kml/paddle/blu-blank.png</href>
          </Icon>
          <color>ff0024ff</color>
        </IconStyle>
      </Style>
      <Point>
        <coordinates>24.9300372279093,41.3650125893284,0</coordinates>
      </Point>
    </Placemark>
    <Placemark>
      <Snippet maxLines="0"> </Snippet>
      <description> </description>
      <name></name>
      <Style>
        <IconStyle>
          <Icon>
            <href>https://maps.google.com/mapfiles/kml/paddle/blu-blank.png</href>
          </Icon>
          <color>ff001fff</color>
        </IconStyle>
      </Style>
      <Point>
        <coordinates>11.0130473435668,43.1274986693362,0</coordinates>
      </Point>
    </Placemark>
    <Placemark>
      <Snippet maxLines="0"> </Snippet>
      <description> </description>
      <name></name>
      <Style>
        <IconStyle>
          <Icon>
            <href>https://maps.google.com/mapfiles/kml/paddle/blu-blank.png</href>
          </Icon>
          <color>ff001fff</color>
        </IconStyle>
      </Style>
      <Point>
        <coordinates>24.470062523837,38.0955597857976,0</coordinates>
      </Point>
    </Placemark>
    <Placemark>
      <Snippet maxLines="0"> </Snippet>
      <description> </description>
      <name></name>
      <Style>
        <IconStyle>
          <Icon>
            <href>https://maps.google.com/mapfiles/kml/paddle/blu-blank.png</href>
          </Icon>
          <color>ff001aff</color>
        </IconStyle>
      </Style>
      <Point>
        <coordinates>24.9383312567164,41.3840317438308,0</coordinates>
      </Point>
    </Placemark>
    <Placemark>
      <Snippet maxLines="0"> </Snippet>
      <description> </description>
      <name></name>
      <Style>
        <IconStyle>
          <Icon>
            <href>https://maps.google.com/mapfiles/kml/paddle/blu-blank.png</href>
          </Icon>
          <color>ff001aff</color>
        </IconStyle>
      </Style>
      <Point>
        <coordinates>24.9737532145962,41.4407429527298,0</coordinates>
      </Point>
    </Placemark>
    <Placemark>
      <Snippet maxLines="0"> </Snippet>
      <description> </description>
      <name></name>
      <Style>
        <IconStyle>
          <Icon>
            <href>https://maps.google.com/mapfiles/kml/paddle/blu-blank.png</href>
          </Icon>
          <color>ff001aff</color>
        </IconStyle>
      </Style>
      <Point>
        <coordinates>39.4897031789073,40.4684062886655,0</coordinates>
      </Point>
    </Placemark>
    <Placemark>
      <Snippet maxLines="0"> </Snippet>
      <description> </description>
      <name></name>
      <Style>
        <IconStyle>
          <Icon>
            <href>https://maps.google.com/mapfiles/kml/paddle/blu-blank.png</href>
          </Icon>
          <color>ff0015ff</color>
        </IconStyle>
      </Style>
      <Point>
        <coordinates>24.9367281487185,41.4471143435964,0</coordinates>
      </Point>
    </Placemark>
    <Placemark>
      <Snippet maxLines="0"> </Snippet>
      <description> </description>
      <name></name>
      <Style>
        <IconStyle>
          <Icon>
            <href>https://maps.google.com/mapfiles/kml/paddle/blu-blank.png</href>
          </Icon>
          <color>ff0010ff</color>
        </IconStyle>
      </Style>
      <Point>
        <coordinates>24.9238394066858,41.3767092511417,0</coordinates>
      </Point>
    </Placemark>
    <Placemark>
      <Snippet maxLines="0"> </Snippet>
      <description> </description>
      <name></name>
      <Style>
        <IconStyle>
          <Icon>
            <href>https://maps.google.com/mapfiles/kml/paddle/blu-blank.png</href>
          </Icon>
          <color>ff000aff</color>
        </IconStyle>
      </Style>
      <Point>
        <coordinates>11.040873377653,43.0909638332168,0</coordinates>
      </Point>
    </Placemark>
    <Placemark>
      <Snippet maxLines="0"> </Snippet>
      <description> </description>
      <name></name>
      <Style>
        <IconStyle>
          <Icon>
            <href>https://maps.google.com/mapfiles/kml/paddle/blu-blank.png</href>
          </Icon>
          <color>ff000aff</color>
        </IconStyle>
      </Style>
      <Point>
        <coordinates>24.9357032155223,41.3836521443775,0</coordinates>
      </Point>
    </Placemark>
    <Placemark>
      <Snippet maxLines="0"> </Snippet>
      <description> </description>
      <name></name>
      <Style>
        <IconStyle>
          <Icon>
            <href>https://maps.google.com/mapfiles/kml/paddle/blu-blank.png</href>
          </Icon>
          <color>ff000aff</color>
        </IconStyle>
      </Style>
      <Point>
        <coordinates>24.8237673119822,41.8344293895018,0</coordinates>
      </Point>
    </Placemark>
    <Placemark>
      <Snippet maxLines="0"> </Snippet>
      <description> </description>
      <name></name>
      <Style>
        <IconStyle>
          <Icon>
            <href>https://maps.google.com/mapfiles/kml/paddle/blu-blank.png</href>
          </Icon>
          <color>ff000aff</color>
        </IconStyle>
      </Style>
      <Point>
        <coordinates>24.87116305129,41.4614013564027,0</coordinates>
      </Point>
    </Placemark>
    <Placemark>
      <Snippet maxLines="0"> </Snippet>
      <description> </description>
      <name></name>
      <Style>
        <IconStyle>
          <Icon>
            <href>https://maps.google.com/mapfiles/kml/paddle/blu-blank.png</href>
          </Icon>
          <color>ff000aff</color>
        </IconStyle>
      </Style>
      <Point>
        <coordinates>-0.857311440685468,37.6196493238041,0</coordinates>
      </Point>
    </Placemark>
    <Placemark>
      <Snippet maxLines="0"> </Snippet>
      <description> </description>
      <name></name>
      <Style>
        <IconStyle>
          <Icon>
            <href>https://maps.google.com/mapfiles/kml/paddle/blu-blank.png</href>
          </Icon>
          <color>ff000aff</color>
        </IconStyle>
      </Style>
      <Point>
        <coordinates>-0.827181697760656,37.6132586690431,0</coordinates>
      </Point>
    </Placemark>
    <Placemark>
      <Snippet maxLines="0"> </Snippet>
      <description> </description>
      <name></name>
      <Style>
        <IconStyle>
          <Icon>
            <href>https://maps.google.com/mapfiles/kml/paddle/blu-blank.png</href>
          </Icon>
          <color>ff0000ff</color>
        </IconStyle>
      </Style>
      <Point>
        <coordinates>24.9398130268801,41.3752336274581,0</coordinates>
      </Point>
    </Placemark>
    <Placemark>
      <Snippet maxLines="0"> </Snippet>
      <description> </description>
      <name></name>
      <Style>
        <IconStyle>
          <Icon>
            <href>https://maps.google.com/mapfiles/kml/paddle/blu-blank.png</href>
          </Icon>
          <color>ff0000ea</color>
        </IconStyle>
      </Style>
      <Point>
        <coordinates>-1.31932289482374,37.5962494183192,0</coordinates>
      </Point>
    </Placemark>
    <Placemark>
      <Snippet maxLines="0"> </Snippet>
      <description> </description>
      <name></name>
      <Style>
        <IconStyle>
          <Icon>
            <href>https://maps.google.com/mapfiles/kml/paddle/blu-blank.png</href>
          </Icon>
          <color>ff0000e5</color>
        </IconStyle>
      </Style>
      <Point>
        <coordinates>24.5161083777921,41.470131368156,0</coordinates>
      </Point>
    </Placemark>
    <Placemark>
      <Snippet maxLines="0"> </Snippet>
      <description> </description>
      <name></name>
      <Style>
        <IconStyle>
          <Icon>
            <href>https://maps.google.com/mapfiles/kml/paddle/blu-blank.png</href>
          </Icon>
          <color>ff0000e5</color>
        </IconStyle>
      </Style>
      <Point>
        <coordinates>11.0257584635315,43.0848752254799,0</coordinates>
      </Point>
    </Placemark>
    <Placemark>
      <Snippet maxLines="0"> </Snippet>
      <description> </description>
      <name></name>
      <Style>
        <IconStyle>
          <Icon>
            <href>https://maps.google.com/mapfiles/kml/paddle/blu-blank.png</href>
          </Icon>
          <color>ff0000e5</color>
        </IconStyle>
      </Style>
      <Point>
        <coordinates>24.9283025226702,41.3759919358031,0</coordinates>
      </Point>
    </Placemark>
    <Placemark>
      <Snippet maxLines="0"> </Snippet>
      <description> </description>
      <name></name>
      <Style>
        <IconStyle>
          <Icon>
            <href>https://maps.google.com/mapfiles/kml/paddle/blu-blank.png</href>
          </Icon>
          <color>ff0000e5</color>
        </IconStyle>
      </Style>
      <Point>
        <coordinates>24.9348095893155,41.377525529159,0</coordinates>
      </Point>
    </Placemark>
    <Placemark>
      <Snippet maxLines="0"> </Snippet>
      <description> </description>
      <name></name>
      <Style>
        <IconStyle>
          <Icon>
            <href>https://maps.google.com/mapfiles/kml/paddle/blu-blank.png</href>
          </Icon>
          <color>ff0000e0</color>
        </IconStyle>
      </Style>
      <Point>
        <coordinates>24.9207074611104,41.3796330957031,0</coordinates>
      </Point>
    </Placemark>
    <Placemark>
      <Snippet maxLines="0"> </Snippet>
      <description> </description>
      <name></name>
      <Style>
        <IconStyle>
          <Icon>
            <href>https://maps.google.com/mapfiles/kml/paddle/blu-blank.png</href>
          </Icon>
          <color>ff0000e0</color>
        </IconStyle>
      </Style>
      <Point>
        <coordinates>-0.822882794566116,37.6080336096476,0</coordinates>
      </Point>
    </Placemark>
    <Placemark>
      <Snippet maxLines="0"> </Snippet>
      <description> </description>
      <name></name>
      <Style>
        <IconStyle>
          <Icon>
            <href>https://maps.google.com/mapfiles/kml/paddle/blu-blank.png</href>
          </Icon>
          <color>ff0000db</color>
        </IconStyle>
      </Style>
      <Point>
        <coordinates>24.9324634498268,41.3766751935463,0</coordinates>
      </Point>
    </Placemark>
    <Placemark>
      <Snippet maxLines="0"> </Snippet>
      <description> </description>
      <name></name>
      <Style>
        <IconStyle>
          <Icon>
            <href>https://maps.google.com/mapfiles/kml/paddle/blu-blank.png</href>
          </Icon>
          <color>ff0000db</color>
        </IconStyle>
      </Style>
      <Point>
        <coordinates>24.9854652883743,41.4368376945106,0</coordinates>
      </Point>
    </Placemark>
    <Placemark>
      <Snippet maxLines="0"> </Snippet>
      <description> </description>
      <name></name>
      <Style>
        <IconStyle>
          <Icon>
            <href>https://maps.google.com/mapfiles/kml/paddle/blu-blank.png</href>
          </Icon>
          <color>ff0000db</color>
        </IconStyle>
      </Style>
      <Point>
        <coordinates>24.9299882089468,41.3777261807919,0</coordinates>
      </Point>
    </Placemark>
    <Placemark>
      <Snippet maxLines="0"> </Snippet>
      <description> </description>
      <name></name>
      <Style>
        <IconStyle>
          <Icon>
            <href>https://maps.google.com/mapfiles/kml/paddle/blu-blank.png</href>
          </Icon>
          <color>ff0000d5</color>
        </IconStyle>
      </Style>
      <Point>
        <coordinates>-0.850438372992384,37.6023297117045,0</coordinates>
      </Point>
    </Placemark>
    <Placemark>
      <Snippet maxLines="0"> </Snippet>
      <description> </description>
      <name></name>
      <Style>
        <IconStyle>
          <Icon>
            <href>https://maps.google.com/mapfiles/kml/paddle/blu-blank.png</href>
          </Icon>
          <color>ff0000d0</color>
        </IconStyle>
      </Style>
      <Point>
        <coordinates>24.8127122526537,41.776722637712,0</coordinates>
      </Point>
    </Placemark>
    <Placemark>
      <Snippet maxLines="0"> </Snippet>
      <description> </description>
      <name></name>
      <Style>
        <IconStyle>
          <Icon>
            <href>https://maps.google.com/mapfiles/kml/paddle/blu-blank.png</href>
          </Icon>
          <color>ff0000d0</color>
        </IconStyle>
      </Style>
      <Point>
        <coordinates>11.0150861632014,43.1232168135937,0</coordinates>
      </Point>
    </Placemark>
    <Placemark>
      <Snippet maxLines="0"> </Snippet>
      <description> </description>
      <name></name>
      <Style>
        <IconStyle>
          <Icon>
            <href>https://maps.google.com/mapfiles/kml/paddle/blu-blank.png</href>
          </Icon>
          <color>ff0000cb</color>
        </IconStyle>
      </Style>
      <Point>
        <coordinates>11.0211947031268,43.1353405621962,0</coordinates>
      </Point>
    </Placemark>
    <Placemark>
      <Snippet maxLines="0"> </Snippet>
      <description> </description>
      <name></name>
      <Style>
        <IconStyle>
          <Icon>
            <href>https://maps.google.com/mapfiles/kml/paddle/blu-blank.png</href>
          </Icon>
          <color>ff0000bb</color>
        </IconStyle>
      </Style>
      <Point>
        <coordinates>24.9212502344365,41.4844251370226,0</coordinates>
      </Point>
    </Placemark>
    <Placemark>
      <Snippet maxLines="0"> </Snippet>
      <description> </description>
      <name></name>
      <Style>
        <IconStyle>
          <Icon>
            <href>https://maps.google.com/mapfiles/kml/paddle/blu-blank.png</href>
          </Icon>
          <color>ff0000b1</color>
        </IconStyle>
      </Style>
      <Point>
        <coordinates>11.020695544724,43.1310246577501,0</coordinates>
      </Point>
    </Placemark>
    <Placemark>
      <Snippet maxLines="0"> </Snippet>
      <description> </description>
      <name></name>
      <Style>
        <IconStyle>
          <Icon>
            <href>https://maps.google.com/mapfiles/kml/paddle/blu-blank.png</href>
          </Icon>
          <color>ff0000ac</color>
        </IconStyle>
      </Style>
      <Point>
        <coordinates>24.9430365315854,41.4475972920072,0</coordinates>
      </Point>
    </Placemark>
    <Placemark>
      <Snippet maxLines="0"> </Snippet>
      <description> </description>
      <name></name>
      <Style>
        <IconStyle>
          <Icon>
            <href>https://maps.google.com/mapfiles/kml/paddle/blu-blank.png</href>
          </Icon>
          <color>ff0000ac</color>
        </IconStyle>
      </Style>
      <Point>
        <coordinates>24.9340841695003,41.384757934175,0</coordinates>
      </Point>
    </Placemark>
    <Placemark>
      <Snippet maxLines="0"> </Snippet>
      <description> </description>
      <name></name>
      <Style>
        <IconStyle>
          <Icon>
            <href>https://maps.google.com/mapfiles/kml/paddle/blu-blank.png</href>
          </Icon>
          <color>ff000092</color>
        </IconStyle>
      </Style>
      <Point>
        <coordinates>24.9301558497509,41.3703593365122,0</coordinates>
      </Point>
    </Placemark>
    <Placemark>
      <Snippet maxLines="0"> </Snippet>
      <description> </description>
      <name></name>
      <Style>
        <IconStyle>
          <Icon>
            <href>https://maps.google.com/mapfiles/kml/paddle/blu-blank.png</href>
          </Icon>
          <color>ff00008d</color>
        </IconStyle>
      </Style>
      <Point>
        <coordinates>24.9254982684275,41.3826072977676,0</coordinates>
      </Point>
    </Placemark>
    <Placemark>
      <Snippet maxLines="0"> </Snippet>
      <description> </description>
      <name></name>
      <Style>
        <IconStyle>
          <Icon>
            <href>https://maps.google.com/mapfiles/kml/paddle/blu-blank.png</href>
          </Icon>
          <color>ff000082</color>
        </IconStyle>
      </Style>
      <Point>
        <coordinates>25.3025781081068,41.9183484448533,0</coordinates>
      </Point>
    </Placemark>
    <Placemark>
      <Snippet maxLines="0"> </Snippet>
      <description> </description>
      <name></name>
      <Style>
        <IconStyle>
          <Icon>
            <href>https://maps.google.com/mapfiles/kml/paddle/blu-blank.png</href>
          </Icon>
          <color>ff00007d</color>
        </IconStyle>
      </Style>
      <Point>
        <coordinates>38.8134972517425,41.0121618866107,0</coordinates>
      </Point>
    </Placemark>
    <Placemark>
      <Snippet maxLines="0"> </Snippet>
      <description> </description>
      <name></name>
      <Style>
        <IconStyle>
          <Icon>
            <href>https://maps.google.com/mapfiles/kml/paddle/blu-blank.png</href>
          </Icon>
          <color>ff00007d</color>
        </IconStyle>
      </Style>
      <Point>
        <coordinates>10.1975982060191,42.7794373942391,0</coordinates>
      </Point>
    </Placemark>
    <Placemark>
      <Snippet maxLines="0"> </Snippet>
      <description> </description>
      <name></name>
      <Style>
        <IconStyle>
          <Icon>
            <href>https://maps.google.com/mapfiles/kml/paddle/blu-blank.png</href>
          </Icon>
          <color>ff000072</color>
        </IconStyle>
      </Style>
      <Point>
        <coordinates>24.9495569088664,41.4473607723941,0</coordinates>
      </Point>
    </Placemark>
    <Placemark>
      <Snippet maxLines="0"> </Snippet>
      <description> </description>
      <name></name>
      <Style>
        <IconStyle>
          <Icon>
            <href>https://maps.google.com/mapfiles/kml/paddle/blu-blank.png</href>
          </Icon>
          <color>ff000072</color>
        </IconStyle>
      </Style>
      <Point>
        <coordinates>-0.880883891447889,37.6094248468569,0</coordinates>
      </Point>
    </Placemark>
    <Placemark>
      <Snippet maxLines="0"> </Snippet>
      <description> </description>
      <name></name>
      <Style>
        <IconStyle>
          <Icon>
            <href>https://maps.google.com/mapfiles/kml/paddle/blu-blank.png</href>
          </Icon>
          <color>ff000072</color>
        </IconStyle>
      </Style>
      <Point>
        <coordinates>-0.887675406927963,37.6130371528794,0</coordinates>
      </Point>
    </Placemark>
    <Placemark>
      <Snippet maxLines="0"> </Snippet>
      <description> </description>
      <name></name>
      <Style>
        <IconStyle>
          <Icon>
            <href>https://maps.google.com/mapfiles/kml/paddle/blu-blank.png</href>
          </Icon>
          <color>ff00006d</color>
        </IconStyle>
      </Style>
      <Point>
        <coordinates>24.9290690741084,41.3796162640679,0</coordinates>
      </Point>
    </Placemark>
    <Placemark>
      <Snippet maxLines="0"> </Snippet>
      <description> </description>
      <name></name>
      <Style>
        <IconStyle>
          <Icon>
            <href>https://maps.google.com/mapfiles/kml/paddle/blu-blank.png</href>
          </Icon>
          <color>ff00006d</color>
        </IconStyle>
      </Style>
      <Point>
        <coordinates>24.9323507940219,41.3794366311171,0</coordinates>
      </Point>
    </Placemark>
    <Placemark>
      <Snippet maxLines="0"> </Snippet>
      <description> </description>
      <name></name>
      <Style>
        <IconStyle>
          <Icon>
            <href>https://maps.google.com/mapfiles/kml/paddle/blu-blank.png</href>
          </Icon>
          <color>ff000068</color>
        </IconStyle>
      </Style>
      <Point>
        <coordinates>25.8229981058708,41.0140888303123,0</coordinates>
      </Point>
    </Placemark>
    <Placemark>
      <Snippet maxLines="0"> </Snippet>
      <description> </description>
      <name></name>
      <Style>
        <IconStyle>
          <Icon>
            <href>https://maps.google.com/mapfiles/kml/paddle/blu-blank.png</href>
          </Icon>
          <color>ff000068</color>
        </IconStyle>
      </Style>
      <Point>
        <coordinates>10.2016730536078,42.7626262475646,0</coordinates>
      </Point>
    </Placemark>
    <Placemark>
      <Snippet maxLines="0"> </Snippet>
      <description> </description>
      <name></name>
      <Style>
        <IconStyle>
          <Icon>
            <href>https://maps.google.com/mapfiles/kml/paddle/blu-blank.png</href>
          </Icon>
          <color>ff000063</color>
        </IconStyle>
      </Style>
      <Point>
        <coordinates>24.8390438700777,41.838019318898,0</coordinates>
      </Point>
    </Placemark>
    <Placemark>
      <Snippet maxLines="0"> </Snippet>
      <description> </description>
      <name></name>
      <Style>
        <IconStyle>
          <Icon>
            <href>https://maps.google.com/mapfiles/kml/paddle/blu-blank.png</href>
          </Icon>
          <color>ff000063</color>
        </IconStyle>
      </Style>
      <Point>
        <coordinates>21.5260130852711,42.9287933123122,0</coordinates>
      </Point>
    </Placemark>
    <Placemark>
      <Snippet maxLines="0"> </Snippet>
      <description> </description>
      <name></name>
      <Style>
        <IconStyle>
          <Icon>
            <href>https://maps.google.com/mapfiles/kml/paddle/blu-blank.png</href>
          </Icon>
          <color>ff000063</color>
        </IconStyle>
      </Style>
      <Point>
        <coordinates>24.8210680236023,34.9470724888348,0</coordinates>
      </Point>
    </Placemark>
    <Placemark>
      <Snippet maxLines="0"> </Snippet>
      <description> </description>
      <name></name>
      <Style>
        <IconStyle>
          <Icon>
            <href>https://maps.google.com/mapfiles/kml/paddle/blu-blank.png</href>
          </Icon>
          <color>ff000063</color>
        </IconStyle>
      </Style>
      <Point>
        <coordinates>11.9388776284605,42.1493762414719,0</coordinates>
      </Point>
    </Placemark>
    <Placemark>
      <Snippet maxLines="0"> </Snippet>
      <description> </description>
      <name></name>
      <Style>
        <IconStyle>
          <Icon>
            <href>https://maps.google.com/mapfiles/kml/paddle/blu-blank.png</href>
          </Icon>
          <color>ff00005e</color>
        </IconStyle>
      </Style>
      <Point>
        <coordinates>25.3020420314158,41.9115821032712,0</coordinates>
      </Point>
    </Placemark>
    <Placemark>
      <Snippet maxLines="0"> </Snippet>
      <description> </description>
      <name></name>
      <Style>
        <IconStyle>
          <Icon>
            <href>https://maps.google.com/mapfiles/kml/paddle/blu-blank.png</href>
          </Icon>
          <color>ff00005e</color>
        </IconStyle>
      </Style>
      <Point>
        <coordinates>24.8321737359046,41.8253139703,0</coordinates>
      </Point>
    </Placemark>
    <Placemark>
      <Snippet maxLines="0"> </Snippet>
      <description> </description>
      <name></name>
      <Style>
        <IconStyle>
          <Icon>
            <href>https://maps.google.com/mapfiles/kml/paddle/blu-blank.png</href>
          </Icon>
          <color>ff000058</color>
        </IconStyle>
      </Style>
      <Point>
        <coordinates>24.9311553416141,41.3807484070119,0</coordinates>
      </Point>
    </Placemark>
    <Placemark>
      <Snippet maxLines="0"> </Snippet>
      <description> </description>
      <name></name>
      <Style>
        <IconStyle>
          <Icon>
            <href>https://maps.google.com/mapfiles/kml/paddle/blu-blank.png</href>
          </Icon>
          <color>ff000058</color>
        </IconStyle>
      </Style>
      <Point>
        <coordinates>25.3062206735678,41.910245644885,0</coordinates>
      </Point>
    </Placemark>
    <Placemark>
      <Snippet maxLines="0"> </Snippet>
      <description> </description>
      <name></name>
      <Style>
        <IconStyle>
          <Icon>
            <href>https://maps.google.com/mapfiles/kml/paddle/blu-blank.png</href>
          </Icon>
          <color>ff00004e</color>
        </IconStyle>
      </Style>
      <Point>
        <coordinates>24.8733221222074,41.4550164828928,0</coordinates>
      </Point>
    </Placemark>
    <Placemark>
      <Snippet maxLines="0"> </Snippet>
      <description> </description>
      <name></name>
      <Style>
        <IconStyle>
          <Icon>
            <href>https://maps.google.com/mapfiles/kml/paddle/blu-blank.png</href>
          </Icon>
          <color>ff000044</color>
        </IconStyle>
      </Style>
      <Point>
        <coordinates>25.8102672258763,41.0229141864414,0</coordinates>
      </Point>
    </Placemark>
    <Placemark>
      <Snippet maxLines="0"> </Snippet>
      <description> </description>
      <name></name>
      <Style>
        <IconStyle>
          <Icon>
            <href>https://maps.google.com/mapfiles/kml/paddle/blu-blank.png</href>
          </Icon>
          <color>ff000044</color>
        </IconStyle>
      </Style>
      <Point>
        <coordinates>24.9325431290914,41.3767594511266,0</coordinates>
      </Point>
    </Placemark>
    <Placemark>
      <Snippet maxLines="0"> </Snippet>
      <description> </description>
      <name></name>
      <Style>
        <IconStyle>
          <Icon>
            <href>https://maps.google.com/mapfiles/kml/paddle/blu-blank.png</href>
          </Icon>
          <color>ff00003e</color>
        </IconStyle>
      </Style>
      <Point>
        <coordinates>24.9274275597664,41.3836319031343,0</coordinates>
      </Point>
    </Placemark>
    <Placemark>
      <Snippet maxLines="0"> </Snippet>
      <description> </description>
      <name></name>
      <Style>
        <IconStyle>
          <Icon>
            <href>https://maps.google.com/mapfiles/kml/paddle/blu-blank.png</href>
          </Icon>
          <color>ff000039</color>
        </IconStyle>
      </Style>
      <Point>
        <coordinates>24.9157865102443,41.491055779598,0</coordinates>
      </Point>
    </Placemark>
    <Placemark>
      <Snippet maxLines="0"> </Snippet>
      <description> </description>
      <name></name>
      <Style>
        <IconStyle>
          <Icon>
            <href>https://maps.google.com/mapfiles/kml/paddle/blu-blank.png</href>
          </Icon>
          <color>ff00002a</color>
        </IconStyle>
      </Style>
      <Point>
        <coordinates>24.9354480931782,41.3807592668034,0</coordinates>
      </Point>
    </Placemark>
    <Placemark>
      <Snippet maxLines="0"> </Snippet>
      <description> </description>
      <name></name>
      <Style>
        <IconStyle>
          <Icon>
            <href>https://maps.google.com/mapfiles/kml/paddle/blu-blank.png</href>
          </Icon>
          <color>ff00002a</color>
        </IconStyle>
      </Style>
      <Point>
        <coordinates>24.8237168163257,41.8366052963414,0</coordinates>
      </Point>
    </Placemark>
    <Placemark>
      <Snippet maxLines="0"> </Snippet>
      <description> </description>
      <name></name>
      <Style>
        <IconStyle>
          <Icon>
            <href>https://maps.google.com/mapfiles/kml/paddle/blu-blank.png</href>
          </Icon>
          <color>ff000024</color>
        </IconStyle>
      </Style>
      <Point>
        <coordinates>24.8178328694458,34.9457276261287,0</coordinates>
      </Point>
    </Placemark>
    <Placemark>
      <Snippet maxLines="0"> </Snippet>
      <description> </description>
      <name></name>
      <Style>
        <IconStyle>
          <Icon>
            <href>https://maps.google.com/mapfiles/kml/paddle/blu-blank.png</href>
          </Icon>
          <color>ff000015</color>
        </IconStyle>
      </Style>
      <Point>
        <coordinates>24.8822867194406,41.4640923208391,0</coordinates>
      </Point>
    </Placemark>
    <Placemark>
      <Snippet maxLines="0"> </Snippet>
      <description> </description>
      <name></name>
      <Style>
        <IconStyle>
          <Icon>
            <href>https://maps.google.com/mapfiles/kml/paddle/blu-blank.png</href>
          </Icon>
          <color>ff000015</color>
        </IconStyle>
      </Style>
      <Point>
        <coordinates>24.989169741048,41.413896600935,0</coordinates>
      </Point>
    </Placemark>
    <Placemark>
      <Snippet maxLines="0"> </Snippet>
      <description> </description>
      <name></name>
      <Style>
        <IconStyle>
          <Icon>
            <href>https://maps.google.com/mapfiles/kml/paddle/blu-blank.png</href>
          </Icon>
          <color>ff000010</color>
        </IconStyle>
      </Style>
      <Point>
        <coordinates>7.49699886720112,45.7959332010832,0</coordinates>
      </Point>
    </Placemark>
    <Placemark>
      <Snippet maxLines="0"> </Snippet>
      <description> </description>
      <name></name>
      <Style>
        <IconStyle>
          <Icon>
            <href>https://maps.google.com/mapfiles/kml/paddle/blu-blank.png</href>
          </Icon>
          <color>ff000010</color>
        </IconStyle>
      </Style>
      <Point>
        <coordinates>24.8352459985795,41.8327759961319,0</coordinates>
      </Point>
    </Placemark>
    <Placemark>
      <Snippet maxLines="0"> </Snippet>
      <description> </description>
      <name></name>
      <Style>
        <IconStyle>
          <Icon>
            <href>https://maps.google.com/mapfiles/kml/paddle/blu-blank.png</href>
          </Icon>
          <color>ff000010</color>
        </IconStyle>
      </Style>
      <Point>
        <coordinates>24.9581006841574,41.4608663419191,0</coordinates>
      </Point>
    </Placemark>
    <Placemark>
      <Snippet maxLines="0"> </Snippet>
      <description> </description>
      <name></name>
      <Style>
        <IconStyle>
          <Icon>
            <href>https://maps.google.com/mapfiles/kml/paddle/blu-blank.png</href>
          </Icon>
          <color>ff00000a</color>
        </IconStyle>
      </Style>
      <Point>
        <coordinates>24.9237733225742,41.4856610910918,0</coordinates>
      </Point>
    </Placemark>
    <Placemark>
      <Snippet maxLines="0"> </Snippet>
      <description> </description>
      <name></name>
      <Style>
        <IconStyle>
          <Icon>
            <href>https://maps.google.com/mapfiles/kml/paddle/blu-blank.png</href>
          </Icon>
          <color>ff00000a</color>
        </IconStyle>
      </Style>
      <Point>
        <coordinates>24.9751642847504,41.4105421377819,0</coordinates>
      </Point>
    </Placemark>
  </Document>
</kml>
