# Supplementary material for: Tracing metallurgical links and silver provenance in Balkan coinage (5th -1st centuries BCE)
Source: Archaeol Anthropol Sci. 2024 Nov 13;16(12):198. doi: 10.1007/s12520-024-02106-1 (PMC11561118; doi:10.1007/s12520-024-02106-1)
Supplement: Supplementary file 3 — Supplementary Material 3 [file 12520_2024_2106_MOESM3_ESM.zip › ESM3/kml_hit maps/P348.kml]

<?xml version="1.0" encoding="utf-8"?>
<kml xmlns="http://www.opengis.net/kml/2.2">
  <Document>
    <name>P348</name>
    <Placemark>
      <Snippet maxLines="0"> </Snippet>
      <description> </description>
      <name></name>
      <Style>
        <IconStyle>
          <Icon>
            <href>https://maps.google.com/mapfiles/kml/paddle/red-blank.png</href>
          </Icon>
          <color>ffe1ffff</color>
        </IconStyle>
      </Style>
      <Point>
        <coordinates>24.9857643368337,41.4490470541705,0</coordinates>
      </Point>
    </Placemark>
    <Placemark>
      <Snippet maxLines="0"> </Snippet>
      <description> </description>
      <name></name>
      <Style>
        <IconStyle>
          <Icon>
            <href>https://maps.google.com/mapfiles/kml/paddle/red-blank.png</href>
          </Icon>
          <color>ffd2ffff</color>
        </IconStyle>
      </Style>
      <Point>
        <coordinates>24.9860547615307,41.447588968991,0</coordinates>
      </Point>
    </Placemark>
    <Placemark>
      <Snippet maxLines="0"> </Snippet>
      <description> </description>
      <name></name>
      <Style>
        <IconStyle>
          <Icon>
            <href>https://maps.google.com/mapfiles/kml/paddle/red-blank.png</href>
          </Icon>
          <color>ffc3ffff</color>
        </IconStyle>
      </Style>
      <Point>
        <coordinates>24.9309172112773,41.4915446386737,0</coordinates>
      </Point>
    </Placemark>
    <Placemark>
      <Snippet maxLines="0"> </Snippet>
      <description> </description>
      <name></name>
      <Style>
        <IconStyle>
          <Icon>
            <href>https://maps.google.com/mapfiles/kml/paddle/red-blank.png</href>
          </Icon>
          <color>ffb4ffff</color>
        </IconStyle>
      </Style>
      <Point>
        <coordinates>8.82043097030491,36.611039276228,0</coordinates>
      </Point>
    </Placemark>
    <Placemark>
      <Snippet maxLines="0"> </Snippet>
      <description> </description>
      <name></name>
      <Style>
        <IconStyle>
          <Icon>
            <href>https://maps.google.com/mapfiles/kml/paddle/red-blank.png</href>
          </Icon>
          <color>ffa5ffff</color>
        </IconStyle>
      </Style>
      <Point>
        <coordinates>19.3502325105941,44.1423094362936,0</coordinates>
      </Point>
    </Placemark>
    <Placemark>
      <Snippet maxLines="0"> </Snippet>
      <description> </description>
      <name></name>
      <Style>
        <IconStyle>
          <Icon>
            <href>https://maps.google.com/mapfiles/kml/paddle/red-blank.png</href>
          </Icon>
          <color>ffa5ffff</color>
        </IconStyle>
      </Style>
      <Point>
        <coordinates>22.2317605432619,41.9963886801763,0</coordinates>
      </Point>
    </Placemark>
    <Placemark>
      <Snippet maxLines="0"> </Snippet>
      <description> </description>
      <name></name>
      <Style>
        <IconStyle>
          <Icon>
            <href>https://maps.google.com/mapfiles/kml/paddle/red-blank.png</href>
          </Icon>
          <color>ff96ffff</color>
        </IconStyle>
      </Style>
      <Point>
        <coordinates>40.2243076854932,40.2497671961677,0</coordinates>
      </Point>
    </Placemark>
    <Placemark>
      <Snippet maxLines="0"> </Snippet>
      <description> </description>
      <name></name>
      <Style>
        <IconStyle>
          <Icon>
            <href>https://maps.google.com/mapfiles/kml/paddle/red-blank.png</href>
          </Icon>
          <color>ff96ffff</color>
        </IconStyle>
      </Style>
      <Point>
        <coordinates>24.9716964879432,41.4415282042111,0</coordinates>
      </Point>
    </Placemark>
    <Placemark>
      <Snippet maxLines="0"> </Snippet>
      <description> </description>
      <name></name>
      <Style>
        <IconStyle>
          <Icon>
            <href>https://maps.google.com/mapfiles/kml/paddle/red-blank.png</href>
          </Icon>
          <color>ff96ffff</color>
        </IconStyle>
      </Style>
      <Point>
        <coordinates>5.57333697054001,44.4898388194799,0</coordinates>
      </Point>
    </Placemark>
    <Placemark>
      <Snippet maxLines="0"> </Snippet>
      <description> </description>
      <name></name>
      <Style>
        <IconStyle>
          <Icon>
            <href>https://maps.google.com/mapfiles/kml/paddle/red-blank.png</href>
          </Icon>
          <color>ff87ffff</color>
        </IconStyle>
      </Style>
      <Point>
        <coordinates>24.4734779194739,38.0827385909449,0</coordinates>
      </Point>
    </Placemark>
    <Placemark>
      <Snippet maxLines="0"> </Snippet>
      <description> </description>
      <name></name>
      <Style>
        <IconStyle>
          <Icon>
            <href>https://maps.google.com/mapfiles/kml/paddle/red-blank.png</href>
          </Icon>
          <color>ff78ffff</color>
        </IconStyle>
      </Style>
      <Point>
        <coordinates>8.68820969205828,35.2197596731106,0</coordinates>
      </Point>
    </Placemark>
    <Placemark>
      <Snippet maxLines="0"> </Snippet>
      <description> </description>
      <name></name>
      <Style>
        <IconStyle>
          <Icon>
            <href>https://maps.google.com/mapfiles/kml/paddle/red-blank.png</href>
          </Icon>
          <color>ff78ffff</color>
        </IconStyle>
      </Style>
      <Point>
        <coordinates>20.4893381773903,44.1367247971927,0</coordinates>
      </Point>
    </Placemark>
    <Placemark>
      <Snippet maxLines="0"> </Snippet>
      <description> </description>
      <name></name>
      <Style>
        <IconStyle>
          <Icon>
            <href>https://maps.google.com/mapfiles/kml/paddle/red-blank.png</href>
          </Icon>
          <color>ff78ffff</color>
        </IconStyle>
      </Style>
      <Point>
        <coordinates>8.82565081698379,36.6234200541617,0</coordinates>
      </Point>
    </Placemark>
    <Placemark>
      <Snippet maxLines="0"> </Snippet>
      <description> </description>
      <name></name>
      <Style>
        <IconStyle>
          <Icon>
            <href>https://maps.google.com/mapfiles/kml/paddle/red-blank.png</href>
          </Icon>
          <color>ff69ffff</color>
        </IconStyle>
      </Style>
      <Point>
        <coordinates>37.2207708924318,41.0136013888558,0</coordinates>
      </Point>
    </Placemark>
    <Placemark>
      <Snippet maxLines="0"> </Snippet>
      <description> </description>
      <name></name>
      <Style>
        <IconStyle>
          <Icon>
            <href>https://maps.google.com/mapfiles/kml/paddle/red-blank.png</href>
          </Icon>
          <color>ff69ffff</color>
        </IconStyle>
      </Style>
      <Point>
        <coordinates>37.288284246446,41.1211778630119,0</coordinates>
      </Point>
    </Placemark>
    <Placemark>
      <Snippet maxLines="0"> </Snippet>
      <description> </description>
      <name></name>
      <Style>
        <IconStyle>
          <Icon>
            <href>https://maps.google.com/mapfiles/kml/paddle/red-blank.png</href>
          </Icon>
          <color>ff5affff</color>
        </IconStyle>
      </Style>
      <Point>
        <coordinates>20.5136818867447,44.1327426695433,0</coordinates>
      </Point>
    </Placemark>
    <Placemark>
      <Snippet maxLines="0"> </Snippet>
      <description> </description>
      <name></name>
      <Style>
        <IconStyle>
          <Icon>
            <href>https://maps.google.com/mapfiles/kml/paddle/red-blank.png</href>
          </Icon>
          <color>ff4bffff</color>
        </IconStyle>
      </Style>
      <Point>
        <coordinates>24.9956517217267,41.099731126051,0</coordinates>
      </Point>
    </Placemark>
    <Placemark>
      <Snippet maxLines="0"> </Snippet>
      <description> </description>
      <name></name>
      <Style>
        <IconStyle>
          <Icon>
            <href>https://maps.google.com/mapfiles/kml/paddle/red-blank.png</href>
          </Icon>
          <color>ff3cffff</color>
        </IconStyle>
      </Style>
      <Point>
        <coordinates>6.62468487150481,44.3952138027806,0</coordinates>
      </Point>
    </Placemark>
    <Placemark>
      <Snippet maxLines="0"> </Snippet>
      <description> </description>
      <name></name>
      <Style>
        <IconStyle>
          <Icon>
            <href>https://maps.google.com/mapfiles/kml/paddle/red-blank.png</href>
          </Icon>
          <color>ff2dffff</color>
        </IconStyle>
      </Style>
      <Point>
        <coordinates>24.9412421395722,41.3815603443786,0</coordinates>
      </Point>
    </Placemark>
    <Placemark>
      <Snippet maxLines="0"> </Snippet>
      <description> </description>
      <name></name>
      <Style>
        <IconStyle>
          <Icon>
            <href>https://maps.google.com/mapfiles/kml/paddle/red-blank.png</href>
          </Icon>
          <color>ff00ffff</color>
        </IconStyle>
      </Style>
      <Point>
        <coordinates>35.4247423678752,40.9812544537439,0</coordinates>
      </Point>
    </Placemark>
    <Placemark>
      <Snippet maxLines="0"> </Snippet>
      <description> </description>
      <name></name>
      <Style>
        <IconStyle>
          <Icon>
            <href>https://maps.google.com/mapfiles/kml/paddle/red-blank.png</href>
          </Icon>
          <color>ff00e9ff</color>
        </IconStyle>
      </Style>
      <Point>
        <coordinates>19.3532513506872,44.1315768325614,0</coordinates>
      </Point>
    </Placemark>
    <Placemark>
      <Snippet maxLines="0"> </Snippet>
      <description> </description>
      <name></name>
      <Style>
        <IconStyle>
          <Icon>
            <href>https://maps.google.com/mapfiles/kml/paddle/red-blank.png</href>
          </Icon>
          <color>ff00e9ff</color>
        </IconStyle>
      </Style>
      <Point>
        <coordinates>38.8226280631697,41.003239709198,0</coordinates>
      </Point>
    </Placemark>
    <Placemark>
      <Snippet maxLines="0"> </Snippet>
      <description> </description>
      <name></name>
      <Style>
        <IconStyle>
          <Icon>
            <href>https://maps.google.com/mapfiles/kml/paddle/red-blank.png</href>
          </Icon>
          <color>ff00deff</color>
        </IconStyle>
      </Style>
      <Point>
        <coordinates>24.9586781360692,41.4482151544765,0</coordinates>
      </Point>
    </Placemark>
    <Placemark>
      <Snippet maxLines="0"> </Snippet>
      <description> </description>
      <name></name>
      <Style>
        <IconStyle>
          <Icon>
            <href>https://maps.google.com/mapfiles/kml/paddle/red-blank.png</href>
          </Icon>
          <color>ff00d3ff</color>
        </IconStyle>
      </Style>
      <Point>
        <coordinates>22.2325815986688,41.9918705580414,0</coordinates>
      </Point>
    </Placemark>
    <Placemark>
      <Snippet maxLines="0"> </Snippet>
      <description> </description>
      <name></name>
      <Style>
        <IconStyle>
          <Icon>
            <href>https://maps.google.com/mapfiles/kml/paddle/red-blank.png</href>
          </Icon>
          <color>ff00bcff</color>
        </IconStyle>
      </Style>
      <Point>
        <coordinates>-1.3212010109662,37.6064518982539,0</coordinates>
      </Point>
    </Placemark>
    <Placemark>
      <Snippet maxLines="0"> </Snippet>
      <description> </description>
      <name></name>
      <Style>
        <IconStyle>
          <Icon>
            <href>https://maps.google.com/mapfiles/kml/paddle/red-blank.png</href>
          </Icon>
          <color>ff00a6ff</color>
        </IconStyle>
      </Style>
      <Point>
        <coordinates>20.5087162693671,44.1293269573595,0</coordinates>
      </Point>
    </Placemark>
    <Placemark>
      <Snippet maxLines="0"> </Snippet>
      <description> </description>
      <name></name>
      <Style>
        <IconStyle>
          <Icon>
            <href>https://maps.google.com/mapfiles/kml/paddle/red-blank.png</href>
          </Icon>
          <color>ff009bff</color>
        </IconStyle>
      </Style>
      <Point>
        <coordinates>24.8685086761889,41.4676053332146,0</coordinates>
      </Point>
    </Placemark>
    <Placemark>
      <Snippet maxLines="0"> </Snippet>
      <description> </description>
      <name></name>
      <Style>
        <IconStyle>
          <Icon>
            <href>https://maps.google.com/mapfiles/kml/paddle/red-blank.png</href>
          </Icon>
          <color>ff009bff</color>
        </IconStyle>
      </Style>
      <Point>
        <coordinates>-10.0281721860244,51.6414991181706,0</coordinates>
      </Point>
    </Placemark>
    <Placemark>
      <Snippet maxLines="0"> </Snippet>
      <description> </description>
      <name></name>
      <Style>
        <IconStyle>
          <Icon>
            <href>https://maps.google.com/mapfiles/kml/paddle/red-blank.png</href>
          </Icon>
          <color>ff0090ff</color>
        </IconStyle>
      </Style>
      <Point>
        <coordinates>22.2394120945938,42.0022851797314,0</coordinates>
      </Point>
    </Placemark>
    <Placemark>
      <Snippet maxLines="0"> </Snippet>
      <description> </description>
      <name></name>
      <Style>
        <IconStyle>
          <Icon>
            <href>https://maps.google.com/mapfiles/kml/paddle/red-blank.png</href>
          </Icon>
          <color>ff0090ff</color>
        </IconStyle>
      </Style>
      <Point>
        <coordinates>-10.0227368687648,51.6490676961437,0</coordinates>
      </Point>
    </Placemark>
    <Placemark>
      <Snippet maxLines="0"> </Snippet>
      <description> </description>
      <name></name>
      <Style>
        <IconStyle>
          <Icon>
            <href>https://maps.google.com/mapfiles/kml/paddle/red-blank.png</href>
          </Icon>
          <color>ff0090ff</color>
        </IconStyle>
      </Style>
      <Point>
        <coordinates>-1.32655060564404,37.5991417213756,0</coordinates>
      </Point>
    </Placemark>
    <Placemark>
      <Snippet maxLines="0"> </Snippet>
      <description> </description>
      <name></name>
      <Style>
        <IconStyle>
          <Icon>
            <href>https://maps.google.com/mapfiles/kml/paddle/red-blank.png</href>
          </Icon>
          <color>ff007aff</color>
        </IconStyle>
      </Style>
      <Point>
        <coordinates>24.8208293614387,34.9491949627878,0</coordinates>
      </Point>
    </Placemark>
    <Placemark>
      <Snippet maxLines="0"> </Snippet>
      <description> </description>
      <name></name>
      <Style>
        <IconStyle>
          <Icon>
            <href>https://maps.google.com/mapfiles/kml/paddle/red-blank.png</href>
          </Icon>
          <color>ff006fff</color>
        </IconStyle>
      </Style>
      <Point>
        <coordinates>20.5101138736967,44.1313266831155,0</coordinates>
      </Point>
    </Placemark>
    <Placemark>
      <Snippet maxLines="0"> </Snippet>
      <description> </description>
      <name></name>
      <Style>
        <IconStyle>
          <Icon>
            <href>https://maps.google.com/mapfiles/kml/paddle/red-blank.png</href>
          </Icon>
          <color>ff0064ff</color>
        </IconStyle>
      </Style>
      <Point>
        <coordinates>34.7131335769241,37.4860586322955,0</coordinates>
      </Point>
    </Placemark>
    <Placemark>
      <Snippet maxLines="0"> </Snippet>
      <description> </description>
      <name></name>
      <Style>
        <IconStyle>
          <Icon>
            <href>https://maps.google.com/mapfiles/kml/paddle/red-blank.png</href>
          </Icon>
          <color>ff0059ff</color>
        </IconStyle>
      </Style>
      <Point>
        <coordinates>34.4802295861684,37.3438913265289,0</coordinates>
      </Point>
    </Placemark>
    <Placemark>
      <Snippet maxLines="0"> </Snippet>
      <description> </description>
      <name></name>
      <Style>
        <IconStyle>
          <Icon>
            <href>https://maps.google.com/mapfiles/kml/paddle/red-blank.png</href>
          </Icon>
          <color>ff004eff</color>
        </IconStyle>
      </Style>
      <Point>
        <coordinates>19.3571422105511,44.1483315759552,0</coordinates>
      </Point>
    </Placemark>
    <Placemark>
      <Snippet maxLines="0"> </Snippet>
      <description> </description>
      <name></name>
      <Style>
        <IconStyle>
          <Icon>
            <href>https://maps.google.com/mapfiles/kml/paddle/red-blank.png</href>
          </Icon>
          <color>ff0043ff</color>
        </IconStyle>
      </Style>
      <Point>
        <coordinates>20.8409289580724,43.221295063273,0</coordinates>
      </Point>
    </Placemark>
    <Placemark>
      <Snippet maxLines="0"> </Snippet>
      <description> </description>
      <name></name>
      <Style>
        <IconStyle>
          <Icon>
            <href>https://maps.google.com/mapfiles/kml/paddle/red-blank.png</href>
          </Icon>
          <color>ff0043ff</color>
        </IconStyle>
      </Style>
      <Point>
        <coordinates>24.4602742885211,38.0856153581152,0</coordinates>
      </Point>
    </Placemark>
    <Placemark>
      <Snippet maxLines="0"> </Snippet>
      <description> </description>
      <name></name>
      <Style>
        <IconStyle>
          <Icon>
            <href>https://maps.google.com/mapfiles/kml/paddle/red-blank.png</href>
          </Icon>
          <color>ff0037ff</color>
        </IconStyle>
      </Style>
      <Point>
        <coordinates>24.4665605969148,38.0805651668621,0</coordinates>
      </Point>
    </Placemark>
    <Placemark>
      <Snippet maxLines="0"> </Snippet>
      <description> </description>
      <name></name>
      <Style>
        <IconStyle>
          <Icon>
            <href>https://maps.google.com/mapfiles/kml/paddle/red-blank.png</href>
          </Icon>
          <color>ff0037ff</color>
        </IconStyle>
      </Style>
      <Point>
        <coordinates>22.9414471429989,40.6360961123133,0</coordinates>
      </Point>
    </Placemark>
    <Placemark>
      <Snippet maxLines="0"> </Snippet>
      <description> </description>
      <name></name>
      <Style>
        <IconStyle>
          <Icon>
            <href>https://maps.google.com/mapfiles/kml/paddle/red-blank.png</href>
          </Icon>
          <color>ff002cff</color>
        </IconStyle>
      </Style>
      <Point>
        <coordinates>24.0792640689298,42.3094200120148,0</coordinates>
      </Point>
    </Placemark>
    <Placemark>
      <Snippet maxLines="0"> </Snippet>
      <description> </description>
      <name></name>
      <Style>
        <IconStyle>
          <Icon>
            <href>https://maps.google.com/mapfiles/kml/paddle/red-blank.png</href>
          </Icon>
          <color>ff002cff</color>
        </IconStyle>
      </Style>
      <Point>
        <coordinates>24.8750702314244,41.4549259166041,0</coordinates>
      </Point>
    </Placemark>
    <Placemark>
      <Snippet maxLines="0"> </Snippet>
      <description> </description>
      <name></name>
      <Style>
        <IconStyle>
          <Icon>
            <href>https://maps.google.com/mapfiles/kml/paddle/red-blank.png</href>
          </Icon>
          <color>ff0016ff</color>
        </IconStyle>
      </Style>
      <Point>
        <coordinates>25.2400467728597,43.2885644658443,0</coordinates>
      </Point>
    </Placemark>
    <Placemark>
      <Snippet maxLines="0"> </Snippet>
      <description> </description>
      <name></name>
      <Style>
        <IconStyle>
          <Icon>
            <href>https://maps.google.com/mapfiles/kml/paddle/red-blank.png</href>
          </Icon>
          <color>ff0016ff</color>
        </IconStyle>
      </Style>
      <Point>
        <coordinates>7.50654338768637,45.7969813291232,0</coordinates>
      </Point>
    </Placemark>
    <Placemark>
      <Snippet maxLines="0"> </Snippet>
      <description> </description>
      <name></name>
      <Style>
        <IconStyle>
          <Icon>
            <href>https://maps.google.com/mapfiles/kml/paddle/red-blank.png</href>
          </Icon>
          <color>ff000bff</color>
        </IconStyle>
      </Style>
      <Point>
        <coordinates>20.849798145553,43.2285107213832,0</coordinates>
      </Point>
    </Placemark>
    <Placemark>
      <Snippet maxLines="0"> </Snippet>
      <description> </description>
      <name></name>
      <Style>
        <IconStyle>
          <Icon>
            <href>https://maps.google.com/mapfiles/kml/paddle/red-blank.png</href>
          </Icon>
          <color>ff000bff</color>
        </IconStyle>
      </Style>
      <Point>
        <coordinates>22.2287888243736,41.9916518632089,0</coordinates>
      </Point>
    </Placemark>
    <Placemark>
      <Snippet maxLines="0"> </Snippet>
      <description> </description>
      <name></name>
      <Style>
        <IconStyle>
          <Icon>
            <href>https://maps.google.com/mapfiles/kml/paddle/red-blank.png</href>
          </Icon>
          <color>ff000bff</color>
        </IconStyle>
      </Style>
      <Point>
        <coordinates>20.8365715505179,43.2243379859027,0</coordinates>
      </Point>
    </Placemark>
    <Placemark>
      <Snippet maxLines="0"> </Snippet>
      <description> </description>
      <name></name>
      <Style>
        <IconStyle>
          <Icon>
            <href>https://maps.google.com/mapfiles/kml/paddle/red-blank.png</href>
          </Icon>
          <color>ff0000ff</color>
        </IconStyle>
      </Style>
      <Point>
        <coordinates>20.8451450799519,43.233046164359,0</coordinates>
      </Point>
    </Placemark>
    <Placemark>
      <Snippet maxLines="0"> </Snippet>
      <description> </description>
      <name></name>
      <Style>
        <IconStyle>
          <Icon>
            <href>https://maps.google.com/mapfiles/kml/paddle/red-blank.png</href>
          </Icon>
          <color>ff0000f4</color>
        </IconStyle>
      </Style>
      <Point>
        <coordinates>22.9614566611299,45.9658883407575,0</coordinates>
      </Point>
    </Placemark>
    <Placemark>
      <Snippet maxLines="0"> </Snippet>
      <description> </description>
      <name></name>
      <Style>
        <IconStyle>
          <Icon>
            <href>https://maps.google.com/mapfiles/kml/paddle/red-blank.png</href>
          </Icon>
          <color>ff0000f4</color>
        </IconStyle>
      </Style>
      <Point>
        <coordinates>20.8463978475656,43.2440267379128,0</coordinates>
      </Point>
    </Placemark>
    <Placemark>
      <Snippet maxLines="0"> </Snippet>
      <description> </description>
      <name></name>
      <Style>
        <IconStyle>
          <Icon>
            <href>https://maps.google.com/mapfiles/kml/paddle/red-blank.png</href>
          </Icon>
          <color>ff0000e9</color>
        </IconStyle>
      </Style>
      <Point>
        <coordinates>22.2433320139172,41.9909669279888,0</coordinates>
      </Point>
    </Placemark>
    <Placemark>
      <Snippet maxLines="0"> </Snippet>
      <description> </description>
      <name></name>
      <Style>
        <IconStyle>
          <Icon>
            <href>https://maps.google.com/mapfiles/kml/paddle/red-blank.png</href>
          </Icon>
          <color>ff0000e9</color>
        </IconStyle>
      </Style>
      <Point>
        <coordinates>20.8338276448573,43.2269115681746,0</coordinates>
      </Point>
    </Placemark>
    <Placemark>
      <Snippet maxLines="0"> </Snippet>
      <description> </description>
      <name></name>
      <Style>
        <IconStyle>
          <Icon>
            <href>https://maps.google.com/mapfiles/kml/paddle/red-blank.png</href>
          </Icon>
          <color>ff0000de</color>
        </IconStyle>
      </Style>
      <Point>
        <coordinates>24.9615856722391,41.4502402840151,0</coordinates>
      </Point>
    </Placemark>
    <Placemark>
      <Snippet maxLines="0"> </Snippet>
      <description> </description>
      <name></name>
      <Style>
        <IconStyle>
          <Icon>
            <href>https://maps.google.com/mapfiles/kml/paddle/red-blank.png</href>
          </Icon>
          <color>ff0000b1</color>
        </IconStyle>
      </Style>
      <Point>
        <coordinates>20.8522255797143,43.260861781752,0</coordinates>
      </Point>
    </Placemark>
    <Placemark>
      <Snippet maxLines="0"> </Snippet>
      <description> </description>
      <name></name>
      <Style>
        <IconStyle>
          <Icon>
            <href>https://maps.google.com/mapfiles/kml/paddle/red-blank.png</href>
          </Icon>
          <color>ff0000a6</color>
        </IconStyle>
      </Style>
      <Point>
        <coordinates>20.8512018032762,43.2502323549883,0</coordinates>
      </Point>
    </Placemark>
    <Placemark>
      <Snippet maxLines="0"> </Snippet>
      <description> </description>
      <name></name>
      <Style>
        <IconStyle>
          <Icon>
            <href>https://maps.google.com/mapfiles/kml/paddle/red-blank.png</href>
          </Icon>
          <color>ff000090</color>
        </IconStyle>
      </Style>
      <Point>
        <coordinates>22.2388028013483,41.9950529212141,0</coordinates>
      </Point>
    </Placemark>
    <Placemark>
      <Snippet maxLines="0"> </Snippet>
      <description> </description>
      <name></name>
      <Style>
        <IconStyle>
          <Icon>
            <href>https://maps.google.com/mapfiles/kml/paddle/red-blank.png</href>
          </Icon>
          <color>ff000090</color>
        </IconStyle>
      </Style>
      <Point>
        <coordinates>20.8549373681861,43.2683284742738,0</coordinates>
      </Point>
    </Placemark>
    <Placemark>
      <Snippet maxLines="0"> </Snippet>
      <description> </description>
      <name></name>
      <Style>
        <IconStyle>
          <Icon>
            <href>https://maps.google.com/mapfiles/kml/paddle/red-blank.png</href>
          </Icon>
          <color>ff000085</color>
        </IconStyle>
      </Style>
      <Point>
        <coordinates>6.62153868570279,44.3884289742377,0</coordinates>
      </Point>
    </Placemark>
    <Placemark>
      <Snippet maxLines="0"> </Snippet>
      <description> </description>
      <name></name>
      <Style>
        <IconStyle>
          <Icon>
            <href>https://maps.google.com/mapfiles/kml/paddle/red-blank.png</href>
          </Icon>
          <color>ff00007a</color>
        </IconStyle>
      </Style>
      <Point>
        <coordinates>24.9928672673017,41.4176673015734,0</coordinates>
      </Point>
    </Placemark>
    <Placemark>
      <Snippet maxLines="0"> </Snippet>
      <description> </description>
      <name></name>
      <Style>
        <IconStyle>
          <Icon>
            <href>https://maps.google.com/mapfiles/kml/paddle/red-blank.png</href>
          </Icon>
          <color>ff00006f</color>
        </IconStyle>
      </Style>
      <Point>
        <coordinates>24.9841907751019,41.4089788679667,0</coordinates>
      </Point>
    </Placemark>
    <Placemark>
      <Snippet maxLines="0"> </Snippet>
      <description> </description>
      <name></name>
      <Style>
        <IconStyle>
          <Icon>
            <href>https://maps.google.com/mapfiles/kml/paddle/red-blank.png</href>
          </Icon>
          <color>ff000037</color>
        </IconStyle>
      </Style>
      <Point>
        <coordinates>49.6083386585813,33.852408289314,0</coordinates>
      </Point>
    </Placemark>
    <Placemark>
      <Snippet maxLines="0"> </Snippet>
      <description> </description>
      <name></name>
      <Style>
        <IconStyle>
          <Icon>
            <href>https://maps.google.com/mapfiles/kml/paddle/red-blank.png</href>
          </Icon>
          <color>ff00002c</color>
        </IconStyle>
      </Style>
      <Point>
        <coordinates>24.8182989674075,34.948120678308,0</coordinates>
      </Point>
    </Placemark>
    <Placemark>
      <Snippet maxLines="0"> </Snippet>
      <description> </description>
      <name></name>
      <Style>
        <IconStyle>
          <Icon>
            <href>https://maps.google.com/mapfiles/kml/paddle/red-blank.png</href>
          </Icon>
          <color>ff000021</color>
        </IconStyle>
      </Style>
      <Point>
        <coordinates>22.231918509521,42.0038967794099,0</coordinates>
      </Point>
    </Placemark>
  </Document>
</kml>
