# Supplementary material for: Tracing metallurgical links and silver provenance in Balkan coinage (5th -1st centuries BCE)
Source: Archaeol Anthropol Sci. 2024 Nov 13;16(12):198. doi: 10.1007/s12520-024-02106-1 (PMC11561118; doi:10.1007/s12520-024-02106-1)
Supplement: Supplementary file 3 — Supplementary Material 3 [file 12520_2024_2106_MOESM3_ESM.zip › ESM3/kml_hit maps/SK043.kml]

<?xml version="1.0" encoding="utf-8"?>
<kml xmlns="http://www.opengis.net/kml/2.2">
  <Document>
    <name>SK043</name>
    <Placemark>
      <Snippet maxLines="0"> </Snippet>
      <description> </description>
      <name></name>
      <Style>
        <IconStyle>
          <Icon>
            <href>https://maps.google.com/mapfiles/kml/paddle/ylw-blank.png</href>
          </Icon>
          <color>ffddffff</color>
        </IconStyle>
      </Style>
      <Point>
        <coordinates>-2.27600922047433,43.0425850515495,0</coordinates>
      </Point>
    </Placemark>
    <Placemark>
      <Snippet maxLines="0"> </Snippet>
      <description> </description>
      <name></name>
      <Style>
        <IconStyle>
          <Icon>
            <href>https://maps.google.com/mapfiles/kml/paddle/ylw-blank.png</href>
          </Icon>
          <color>ffbbffff</color>
        </IconStyle>
      </Style>
      <Point>
        <coordinates>27.7629931298978,42.1239669863592,0</coordinates>
      </Point>
    </Placemark>
    <Placemark>
      <Snippet maxLines="0"> </Snippet>
      <description> </description>
      <name></name>
      <Style>
        <IconStyle>
          <Icon>
            <href>https://maps.google.com/mapfiles/kml/paddle/ylw-blank.png</href>
          </Icon>
          <color>ffaaffff</color>
        </IconStyle>
      </Style>
      <Point>
        <coordinates>26.9802259991548,42.2644549379394,0</coordinates>
      </Point>
    </Placemark>
    <Placemark>
      <Snippet maxLines="0"> </Snippet>
      <description> </description>
      <name></name>
      <Style>
        <IconStyle>
          <Icon>
            <href>https://maps.google.com/mapfiles/kml/paddle/ylw-blank.png</href>
          </Icon>
          <color>ffaaffff</color>
        </IconStyle>
      </Style>
      <Point>
        <coordinates>-2.36945530082427,42.9927610495081,0</coordinates>
      </Point>
    </Placemark>
    <Placemark>
      <Snippet maxLines="0"> </Snippet>
      <description> </description>
      <name></name>
      <Style>
        <IconStyle>
          <Icon>
            <href>https://maps.google.com/mapfiles/kml/paddle/ylw-blank.png</href>
          </Icon>
          <color>ff99ffff</color>
        </IconStyle>
      </Style>
      <Point>
        <coordinates>-3.22673109164502,43.2850506117437,0</coordinates>
      </Point>
    </Placemark>
    <Placemark>
      <Snippet maxLines="0"> </Snippet>
      <description> </description>
      <name></name>
      <Style>
        <IconStyle>
          <Icon>
            <href>https://maps.google.com/mapfiles/kml/paddle/ylw-blank.png</href>
          </Icon>
          <color>ff55ffff</color>
        </IconStyle>
      </Style>
      <Point>
        <coordinates>2.7596883459756,45.8284609814649,0</coordinates>
      </Point>
    </Placemark>
    <Placemark>
      <Snippet maxLines="0"> </Snippet>
      <description> </description>
      <name></name>
      <Style>
        <IconStyle>
          <Icon>
            <href>https://maps.google.com/mapfiles/kml/paddle/ylw-blank.png</href>
          </Icon>
          <color>ff33ffff</color>
        </IconStyle>
      </Style>
      <Point>
        <coordinates>19.3151156437295,43.280473062109,0</coordinates>
      </Point>
    </Placemark>
    <Placemark>
      <Snippet maxLines="0"> </Snippet>
      <description> </description>
      <name></name>
      <Style>
        <IconStyle>
          <Icon>
            <href>https://maps.google.com/mapfiles/kml/paddle/ylw-blank.png</href>
          </Icon>
          <color>ff22ffff</color>
        </IconStyle>
      </Style>
      <Point>
        <coordinates>23.148823476767,46.3084668030858,0</coordinates>
      </Point>
    </Placemark>
    <Placemark>
      <Snippet maxLines="0"> </Snippet>
      <description> </description>
      <name></name>
      <Style>
        <IconStyle>
          <Icon>
            <href>https://maps.google.com/mapfiles/kml/paddle/ylw-blank.png</href>
          </Icon>
          <color>ff22ffff</color>
        </IconStyle>
      </Style>
      <Point>
        <coordinates>24.832994927553,34.9464228682651,0</coordinates>
      </Point>
    </Placemark>
    <Placemark>
      <Snippet maxLines="0"> </Snippet>
      <description> </description>
      <name></name>
      <Style>
        <IconStyle>
          <Icon>
            <href>https://maps.google.com/mapfiles/kml/paddle/ylw-blank.png</href>
          </Icon>
          <color>ff00ffff</color>
        </IconStyle>
      </Style>
      <Point>
        <coordinates>24.9280065762204,34.925365964634,0</coordinates>
      </Point>
    </Placemark>
    <Placemark>
      <Snippet maxLines="0"> </Snippet>
      <description> </description>
      <name></name>
      <Style>
        <IconStyle>
          <Icon>
            <href>https://maps.google.com/mapfiles/kml/paddle/ylw-blank.png</href>
          </Icon>
          <color>ff00f2ff</color>
        </IconStyle>
      </Style>
      <Point>
        <coordinates>34.7200481724022,37.4879474099591,0</coordinates>
      </Point>
    </Placemark>
    <Placemark>
      <Snippet maxLines="0"> </Snippet>
      <description> </description>
      <name></name>
      <Style>
        <IconStyle>
          <Icon>
            <href>https://maps.google.com/mapfiles/kml/paddle/ylw-blank.png</href>
          </Icon>
          <color>ff00e4ff</color>
        </IconStyle>
      </Style>
      <Point>
        <coordinates>-2.79952808299979,42.9498603794151,0</coordinates>
      </Point>
    </Placemark>
    <Placemark>
      <Snippet maxLines="0"> </Snippet>
      <description> </description>
      <name></name>
      <Style>
        <IconStyle>
          <Icon>
            <href>https://maps.google.com/mapfiles/kml/paddle/ylw-blank.png</href>
          </Icon>
          <color>ff00d7ff</color>
        </IconStyle>
      </Style>
      <Point>
        <coordinates>8.37906736840909,40.345759755122,0</coordinates>
      </Point>
    </Placemark>
    <Placemark>
      <Snippet maxLines="0"> </Snippet>
      <description> </description>
      <name></name>
      <Style>
        <IconStyle>
          <Icon>
            <href>https://maps.google.com/mapfiles/kml/paddle/ylw-blank.png</href>
          </Icon>
          <color>ff00d7ff</color>
        </IconStyle>
      </Style>
      <Point>
        <coordinates>1.1808002497862,46.1327908221332,0</coordinates>
      </Point>
    </Placemark>
    <Placemark>
      <Snippet maxLines="0"> </Snippet>
      <description> </description>
      <name></name>
      <Style>
        <IconStyle>
          <Icon>
            <href>https://maps.google.com/mapfiles/kml/paddle/ylw-blank.png</href>
          </Icon>
          <color>ff00d7ff</color>
        </IconStyle>
      </Style>
      <Point>
        <coordinates>1.17538440619427,46.1269146649028,0</coordinates>
      </Point>
    </Placemark>
    <Placemark>
      <Snippet maxLines="0"> </Snippet>
      <description> </description>
      <name></name>
      <Style>
        <IconStyle>
          <Icon>
            <href>https://maps.google.com/mapfiles/kml/paddle/ylw-blank.png</href>
          </Icon>
          <color>ff00c9ff</color>
        </IconStyle>
      </Style>
      <Point>
        <coordinates>24.2221360514715,42.3491851750012,0</coordinates>
      </Point>
    </Placemark>
    <Placemark>
      <Snippet maxLines="0"> </Snippet>
      <description> </description>
      <name></name>
      <Style>
        <IconStyle>
          <Icon>
            <href>https://maps.google.com/mapfiles/kml/paddle/ylw-blank.png</href>
          </Icon>
          <color>ff00aeff</color>
        </IconStyle>
      </Style>
      <Point>
        <coordinates>41.5659482338907,41.2832417826533,0</coordinates>
      </Point>
    </Placemark>
    <Placemark>
      <Snippet maxLines="0"> </Snippet>
      <description> </description>
      <name></name>
      <Style>
        <IconStyle>
          <Icon>
            <href>https://maps.google.com/mapfiles/kml/paddle/ylw-blank.png</href>
          </Icon>
          <color>ff00aeff</color>
        </IconStyle>
      </Style>
      <Point>
        <coordinates>-3.21233772767839,43.277622763502,0</coordinates>
      </Point>
    </Placemark>
    <Placemark>
      <Snippet maxLines="0"> </Snippet>
      <description> </description>
      <name></name>
      <Style>
        <IconStyle>
          <Icon>
            <href>https://maps.google.com/mapfiles/kml/paddle/ylw-blank.png</href>
          </Icon>
          <color>ff00aeff</color>
        </IconStyle>
      </Style>
      <Point>
        <coordinates>23.2446157164439,37.3941938274962,0</coordinates>
      </Point>
    </Placemark>
    <Placemark>
      <Snippet maxLines="0"> </Snippet>
      <description> </description>
      <name></name>
      <Style>
        <IconStyle>
          <Icon>
            <href>https://maps.google.com/mapfiles/kml/paddle/ylw-blank.png</href>
          </Icon>
          <color>ff00aeff</color>
        </IconStyle>
      </Style>
      <Point>
        <coordinates>8.38454944680036,40.3363775143387,0</coordinates>
      </Point>
    </Placemark>
    <Placemark>
      <Snippet maxLines="0"> </Snippet>
      <description> </description>
      <name></name>
      <Style>
        <IconStyle>
          <Icon>
            <href>https://maps.google.com/mapfiles/kml/paddle/ylw-blank.png</href>
          </Icon>
          <color>ff00a1ff</color>
        </IconStyle>
      </Style>
      <Point>
        <coordinates>-2.27318215386207,43.0335352260211,0</coordinates>
      </Point>
    </Placemark>
    <Placemark>
      <Snippet maxLines="0"> </Snippet>
      <description> </description>
      <name></name>
      <Style>
        <IconStyle>
          <Icon>
            <href>https://maps.google.com/mapfiles/kml/paddle/ylw-blank.png</href>
          </Icon>
          <color>ff00a1ff</color>
        </IconStyle>
      </Style>
      <Point>
        <coordinates>8.38104221372486,40.338771601046,0</coordinates>
      </Point>
    </Placemark>
    <Placemark>
      <Snippet maxLines="0"> </Snippet>
      <description> </description>
      <name></name>
      <Style>
        <IconStyle>
          <Icon>
            <href>https://maps.google.com/mapfiles/kml/paddle/ylw-blank.png</href>
          </Icon>
          <color>ff0094ff</color>
        </IconStyle>
      </Style>
      <Point>
        <coordinates>8.32900721391465,40.5467497437615,0</coordinates>
      </Point>
    </Placemark>
    <Placemark>
      <Snippet maxLines="0"> </Snippet>
      <description> </description>
      <name></name>
      <Style>
        <IconStyle>
          <Icon>
            <href>https://maps.google.com/mapfiles/kml/paddle/ylw-blank.png</href>
          </Icon>
          <color>ff0086ff</color>
        </IconStyle>
      </Style>
      <Point>
        <coordinates>24.1813403734968,42.5048313534154,0</coordinates>
      </Point>
    </Placemark>
    <Placemark>
      <Snippet maxLines="0"> </Snippet>
      <description> </description>
      <name></name>
      <Style>
        <IconStyle>
          <Icon>
            <href>https://maps.google.com/mapfiles/kml/paddle/ylw-blank.png</href>
          </Icon>
          <color>ff0086ff</color>
        </IconStyle>
      </Style>
      <Point>
        <coordinates>24.9438657002474,34.9760698380985,0</coordinates>
      </Point>
    </Placemark>
    <Placemark>
      <Snippet maxLines="0"> </Snippet>
      <description> </description>
      <name></name>
      <Style>
        <IconStyle>
          <Icon>
            <href>https://maps.google.com/mapfiles/kml/paddle/ylw-blank.png</href>
          </Icon>
          <color>ff0079ff</color>
        </IconStyle>
      </Style>
      <Point>
        <coordinates>24.8290743408775,34.9487673489102,0</coordinates>
      </Point>
    </Placemark>
    <Placemark>
      <Snippet maxLines="0"> </Snippet>
      <description> </description>
      <name></name>
      <Style>
        <IconStyle>
          <Icon>
            <href>https://maps.google.com/mapfiles/kml/paddle/ylw-blank.png</href>
          </Icon>
          <color>ff0079ff</color>
        </IconStyle>
      </Style>
      <Point>
        <coordinates>24.8282343158372,34.9395682974924,0</coordinates>
      </Point>
    </Placemark>
    <Placemark>
      <Snippet maxLines="0"> </Snippet>
      <description> </description>
      <name></name>
      <Style>
        <IconStyle>
          <Icon>
            <href>https://maps.google.com/mapfiles/kml/paddle/ylw-blank.png</href>
          </Icon>
          <color>ff0079ff</color>
        </IconStyle>
      </Style>
      <Point>
        <coordinates>21.4271723591749,42.6067302377457,0</coordinates>
      </Point>
    </Placemark>
    <Placemark>
      <Snippet maxLines="0"> </Snippet>
      <description> </description>
      <name></name>
      <Style>
        <IconStyle>
          <Icon>
            <href>https://maps.google.com/mapfiles/kml/paddle/ylw-blank.png</href>
          </Icon>
          <color>ff006bff</color>
        </IconStyle>
      </Style>
      <Point>
        <coordinates>21.4275496922704,42.6235724453661,0</coordinates>
      </Point>
    </Placemark>
    <Placemark>
      <Snippet maxLines="0"> </Snippet>
      <description> </description>
      <name></name>
      <Style>
        <IconStyle>
          <Icon>
            <href>https://maps.google.com/mapfiles/kml/paddle/ylw-blank.png</href>
          </Icon>
          <color>ff006bff</color>
        </IconStyle>
      </Style>
      <Point>
        <coordinates>-3.23868581512518,43.2722324403072,0</coordinates>
      </Point>
    </Placemark>
    <Placemark>
      <Snippet maxLines="0"> </Snippet>
      <description> </description>
      <name></name>
      <Style>
        <IconStyle>
          <Icon>
            <href>https://maps.google.com/mapfiles/kml/paddle/ylw-blank.png</href>
          </Icon>
          <color>ff0036ff</color>
        </IconStyle>
      </Style>
      <Point>
        <coordinates>-3.23171710788135,43.2818129027333,0</coordinates>
      </Point>
    </Placemark>
    <Placemark>
      <Snippet maxLines="0"> </Snippet>
      <description> </description>
      <name></name>
      <Style>
        <IconStyle>
          <Icon>
            <href>https://maps.google.com/mapfiles/kml/paddle/ylw-blank.png</href>
          </Icon>
          <color>ff001bff</color>
        </IconStyle>
      </Style>
      <Point>
        <coordinates>21.4200661156006,42.6012686278529,0</coordinates>
      </Point>
    </Placemark>
    <Placemark>
      <Snippet maxLines="0"> </Snippet>
      <description> </description>
      <name></name>
      <Style>
        <IconStyle>
          <Icon>
            <href>https://maps.google.com/mapfiles/kml/paddle/ylw-blank.png</href>
          </Icon>
          <color>ff000dff</color>
        </IconStyle>
      </Style>
      <Point>
        <coordinates>21.4319395191263,42.6063864902014,0</coordinates>
      </Point>
    </Placemark>
    <Placemark>
      <Snippet maxLines="0"> </Snippet>
      <description> </description>
      <name></name>
      <Style>
        <IconStyle>
          <Icon>
            <href>https://maps.google.com/mapfiles/kml/paddle/ylw-blank.png</href>
          </Icon>
          <color>ff0000f2</color>
        </IconStyle>
      </Style>
      <Point>
        <coordinates>20.2349664363253,44.2250149832525,0</coordinates>
      </Point>
    </Placemark>
    <Placemark>
      <Snippet maxLines="0"> </Snippet>
      <description> </description>
      <name></name>
      <Style>
        <IconStyle>
          <Icon>
            <href>https://maps.google.com/mapfiles/kml/paddle/ylw-blank.png</href>
          </Icon>
          <color>ff0000f2</color>
        </IconStyle>
      </Style>
      <Point>
        <coordinates>21.4273458706612,42.6272693423657,0</coordinates>
      </Point>
    </Placemark>
    <Placemark>
      <Snippet maxLines="0"> </Snippet>
      <description> </description>
      <name></name>
      <Style>
        <IconStyle>
          <Icon>
            <href>https://maps.google.com/mapfiles/kml/paddle/ylw-blank.png</href>
          </Icon>
          <color>ff0000e4</color>
        </IconStyle>
      </Style>
      <Point>
        <coordinates>-2.27870607264988,43.0413658881543,0</coordinates>
      </Point>
    </Placemark>
    <Placemark>
      <Snippet maxLines="0"> </Snippet>
      <description> </description>
      <name></name>
      <Style>
        <IconStyle>
          <Icon>
            <href>https://maps.google.com/mapfiles/kml/paddle/ylw-blank.png</href>
          </Icon>
          <color>ff0000c9</color>
        </IconStyle>
      </Style>
      <Point>
        <coordinates>25.002991506192,45.9947498194443,0</coordinates>
      </Point>
    </Placemark>
    <Placemark>
      <Snippet maxLines="0"> </Snippet>
      <description> </description>
      <name></name>
      <Style>
        <IconStyle>
          <Icon>
            <href>https://maps.google.com/mapfiles/kml/paddle/ylw-blank.png</href>
          </Icon>
          <color>ff0000c9</color>
        </IconStyle>
      </Style>
      <Point>
        <coordinates>21.4256876960061,42.632604675459,0</coordinates>
      </Point>
    </Placemark>
    <Placemark>
      <Snippet maxLines="0"> </Snippet>
      <description> </description>
      <name></name>
      <Style>
        <IconStyle>
          <Icon>
            <href>https://maps.google.com/mapfiles/kml/paddle/ylw-blank.png</href>
          </Icon>
          <color>ff0000ae</color>
        </IconStyle>
      </Style>
      <Point>
        <coordinates>21.4372187454575,42.6270271734561,0</coordinates>
      </Point>
    </Placemark>
    <Placemark>
      <Snippet maxLines="0"> </Snippet>
      <description> </description>
      <name></name>
      <Style>
        <IconStyle>
          <Icon>
            <href>https://maps.google.com/mapfiles/kml/paddle/ylw-blank.png</href>
          </Icon>
          <color>ff0000ae</color>
        </IconStyle>
      </Style>
      <Point>
        <coordinates>21.4307647681231,42.6094097791295,0</coordinates>
      </Point>
    </Placemark>
    <Placemark>
      <Snippet maxLines="0"> </Snippet>
      <description> </description>
      <name></name>
      <Style>
        <IconStyle>
          <Icon>
            <href>https://maps.google.com/mapfiles/kml/paddle/ylw-blank.png</href>
          </Icon>
          <color>ff000094</color>
        </IconStyle>
      </Style>
      <Point>
        <coordinates>24.0602239911524,42.7334849354808,0</coordinates>
      </Point>
    </Placemark>
    <Placemark>
      <Snippet maxLines="0"> </Snippet>
      <description> </description>
      <name></name>
      <Style>
        <IconStyle>
          <Icon>
            <href>https://maps.google.com/mapfiles/kml/paddle/ylw-blank.png</href>
          </Icon>
          <color>ff000094</color>
        </IconStyle>
      </Style>
      <Point>
        <coordinates>24.0325553474172,42.7542461006311,0</coordinates>
      </Point>
    </Placemark>
    <Placemark>
      <Snippet maxLines="0"> </Snippet>
      <description> </description>
      <name></name>
      <Style>
        <IconStyle>
          <Icon>
            <href>https://maps.google.com/mapfiles/kml/paddle/ylw-blank.png</href>
          </Icon>
          <color>ff000086</color>
        </IconStyle>
      </Style>
      <Point>
        <coordinates>-2.27783145586764,43.0296181753112,0</coordinates>
      </Point>
    </Placemark>
    <Placemark>
      <Snippet maxLines="0"> </Snippet>
      <description> </description>
      <name></name>
      <Style>
        <IconStyle>
          <Icon>
            <href>https://maps.google.com/mapfiles/kml/paddle/ylw-blank.png</href>
          </Icon>
          <color>ff00006b</color>
        </IconStyle>
      </Style>
      <Point>
        <coordinates>41.9945885181445,38.1289151367801,0</coordinates>
      </Point>
    </Placemark>
    <Placemark>
      <Snippet maxLines="0"> </Snippet>
      <description> </description>
      <name></name>
      <Style>
        <IconStyle>
          <Icon>
            <href>https://maps.google.com/mapfiles/kml/paddle/ylw-blank.png</href>
          </Icon>
          <color>ff000043</color>
        </IconStyle>
      </Style>
      <Point>
        <coordinates>41.5681888064947,41.2704919919907,0</coordinates>
      </Point>
    </Placemark>
    <Placemark>
      <Snippet maxLines="0"> </Snippet>
      <description> </description>
      <name></name>
      <Style>
        <IconStyle>
          <Icon>
            <href>https://maps.google.com/mapfiles/kml/paddle/ylw-blank.png</href>
          </Icon>
          <color>ff000036</color>
        </IconStyle>
      </Style>
      <Point>
        <coordinates>21.4322545813347,42.6101591910018,0</coordinates>
      </Point>
    </Placemark>
    <Placemark>
      <Snippet maxLines="0"> </Snippet>
      <description> </description>
      <name></name>
      <Style>
        <IconStyle>
          <Icon>
            <href>https://maps.google.com/mapfiles/kml/paddle/ylw-blank.png</href>
          </Icon>
          <color>ff000036</color>
        </IconStyle>
      </Style>
      <Point>
        <coordinates>21.4450156775163,42.6139281602659,0</coordinates>
      </Point>
    </Placemark>
    <Placemark>
      <Snippet maxLines="0"> </Snippet>
      <description> </description>
      <name></name>
      <Style>
        <IconStyle>
          <Icon>
            <href>https://maps.google.com/mapfiles/kml/paddle/ylw-blank.png</href>
          </Icon>
          <color>ff000028</color>
        </IconStyle>
      </Style>
      <Point>
        <coordinates>41.5735343370413,41.2788313889102,0</coordinates>
      </Point>
    </Placemark>
    <Placemark>
      <Snippet maxLines="0"> </Snippet>
      <description> </description>
      <name></name>
      <Style>
        <IconStyle>
          <Icon>
            <href>https://maps.google.com/mapfiles/kml/paddle/ylw-blank.png</href>
          </Icon>
          <color>ff000028</color>
        </IconStyle>
      </Style>
      <Point>
        <coordinates>21.4400581931036,42.6055479380121,0</coordinates>
      </Point>
    </Placemark>
    <Placemark>
      <Snippet maxLines="0"> </Snippet>
      <description> </description>
      <name></name>
      <Style>
        <IconStyle>
          <Icon>
            <href>https://maps.google.com/mapfiles/kml/paddle/ylw-blank.png</href>
          </Icon>
          <color>ff000028</color>
        </IconStyle>
      </Style>
      <Point>
        <coordinates>23.1579499515872,46.3103134696376,0</coordinates>
      </Point>
    </Placemark>
    <Placemark>
      <Snippet maxLines="0"> </Snippet>
      <description> </description>
      <name></name>
      <Style>
        <IconStyle>
          <Icon>
            <href>https://maps.google.com/mapfiles/kml/paddle/ylw-blank.png</href>
          </Icon>
          <color>ff000028</color>
        </IconStyle>
      </Style>
      <Point>
        <coordinates>23.6166206369309,35.3047649898146,0</coordinates>
      </Point>
    </Placemark>
    <Placemark>
      <Snippet maxLines="0"> </Snippet>
      <description> </description>
      <name></name>
      <Style>
        <IconStyle>
          <Icon>
            <href>https://maps.google.com/mapfiles/kml/paddle/ylw-blank.png</href>
          </Icon>
          <color>ff00001b</color>
        </IconStyle>
      </Style>
      <Point>
        <coordinates>23.1579429814018,46.3092584153374,0</coordinates>
      </Point>
    </Placemark>
    <Placemark>
      <Snippet maxLines="0"> </Snippet>
      <description> </description>
      <name></name>
      <Style>
        <IconStyle>
          <Icon>
            <href>https://maps.google.com/mapfiles/kml/paddle/ylw-blank.png</href>
          </Icon>
          <color>ff00000d</color>
        </IconStyle>
      </Style>
      <Point>
        <coordinates>23.1619724704023,46.3171524362773,0</coordinates>
      </Point>
    </Placemark>
  </Document>
</kml>
