# Supplementary material for: Tracing metallurgical links and silver provenance in Balkan coinage (5th -1st centuries BCE)
Source: Archaeol Anthropol Sci. 2024 Nov 13;16(12):198. doi: 10.1007/s12520-024-02106-1 (PMC11561118; doi:10.1007/s12520-024-02106-1)
Supplement: Supplementary file 3 — Supplementary Material 3 [file 12520_2024_2106_MOESM3_ESM.zip › ESM3/kml_hit maps/SK045.kml]

<?xml version="1.0" encoding="utf-8"?>
<kml xmlns="http://www.opengis.net/kml/2.2">
  <Document>
    <name>SK045</name>
    <Placemark>
      <Snippet maxLines="0"> </Snippet>
      <description> </description>
      <name></name>
      <Style>
        <IconStyle>
          <Icon>
            <href>https://maps.google.com/mapfiles/kml/paddle/ylw-blank.png</href>
          </Icon>
          <color>ffd8ffff</color>
        </IconStyle>
      </Style>
      <Point>
        <coordinates>41.5624040362763,41.2762477348238,0</coordinates>
      </Point>
    </Placemark>
    <Placemark>
      <Snippet maxLines="0"> </Snippet>
      <description> </description>
      <name></name>
      <Style>
        <IconStyle>
          <Icon>
            <href>https://maps.google.com/mapfiles/kml/paddle/ylw-blank.png</href>
          </Icon>
          <color>ffd8ffff</color>
        </IconStyle>
      </Style>
      <Point>
        <coordinates>41.5641700435812,41.2719402865162,0</coordinates>
      </Point>
    </Placemark>
    <Placemark>
      <Snippet maxLines="0"> </Snippet>
      <description> </description>
      <name></name>
      <Style>
        <IconStyle>
          <Icon>
            <href>https://maps.google.com/mapfiles/kml/paddle/ylw-blank.png</href>
          </Icon>
          <color>ffd8ffff</color>
        </IconStyle>
      </Style>
      <Point>
        <coordinates>3.64713435736484,44.5500588399301,0</coordinates>
      </Point>
    </Placemark>
    <Placemark>
      <Snippet maxLines="0"> </Snippet>
      <description> </description>
      <name></name>
      <Style>
        <IconStyle>
          <Icon>
            <href>https://maps.google.com/mapfiles/kml/paddle/ylw-blank.png</href>
          </Icon>
          <color>ffd8ffff</color>
        </IconStyle>
      </Style>
      <Point>
        <coordinates>12.7168388765852,46.8313705491236,0</coordinates>
      </Point>
    </Placemark>
    <Placemark>
      <Snippet maxLines="0"> </Snippet>
      <description> </description>
      <name></name>
      <Style>
        <IconStyle>
          <Icon>
            <href>https://maps.google.com/mapfiles/kml/paddle/ylw-blank.png</href>
          </Icon>
          <color>ffc4ffff</color>
        </IconStyle>
      </Style>
      <Point>
        <coordinates>24.139452796882,42.5563278538302,0</coordinates>
      </Point>
    </Placemark>
    <Placemark>
      <Snippet maxLines="0"> </Snippet>
      <description> </description>
      <name></name>
      <Style>
        <IconStyle>
          <Icon>
            <href>https://maps.google.com/mapfiles/kml/paddle/ylw-blank.png</href>
          </Icon>
          <color>ffc4ffff</color>
        </IconStyle>
      </Style>
      <Point>
        <coordinates>21.4406856980317,42.6121421673115,0</coordinates>
      </Point>
    </Placemark>
    <Placemark>
      <Snippet maxLines="0"> </Snippet>
      <description> </description>
      <name></name>
      <Style>
        <IconStyle>
          <Icon>
            <href>https://maps.google.com/mapfiles/kml/paddle/ylw-blank.png</href>
          </Icon>
          <color>ffb1ffff</color>
        </IconStyle>
      </Style>
      <Point>
        <coordinates>3.79019762430773,44.4538652717184,0</coordinates>
      </Point>
    </Placemark>
    <Placemark>
      <Snippet maxLines="0"> </Snippet>
      <description> </description>
      <name></name>
      <Style>
        <IconStyle>
          <Icon>
            <href>https://maps.google.com/mapfiles/kml/paddle/ylw-blank.png</href>
          </Icon>
          <color>ff9dffff</color>
        </IconStyle>
      </Style>
      <Point>
        <coordinates>21.4388864142821,42.6048059571574,0</coordinates>
      </Point>
    </Placemark>
    <Placemark>
      <Snippet maxLines="0"> </Snippet>
      <description> </description>
      <name></name>
      <Style>
        <IconStyle>
          <Icon>
            <href>https://maps.google.com/mapfiles/kml/paddle/ylw-blank.png</href>
          </Icon>
          <color>ff62ffff</color>
        </IconStyle>
      </Style>
      <Point>
        <coordinates>20.244681718712,44.216725676277,0</coordinates>
      </Point>
    </Placemark>
    <Placemark>
      <Snippet maxLines="0"> </Snippet>
      <description> </description>
      <name></name>
      <Style>
        <IconStyle>
          <Icon>
            <href>https://maps.google.com/mapfiles/kml/paddle/ylw-blank.png</href>
          </Icon>
          <color>ff62ffff</color>
        </IconStyle>
      </Style>
      <Point>
        <coordinates>-2.27748915603155,43.0298352762555,0</coordinates>
      </Point>
    </Placemark>
    <Placemark>
      <Snippet maxLines="0"> </Snippet>
      <description> </description>
      <name></name>
      <Style>
        <IconStyle>
          <Icon>
            <href>https://maps.google.com/mapfiles/kml/paddle/ylw-blank.png</href>
          </Icon>
          <color>ff4effff</color>
        </IconStyle>
      </Style>
      <Point>
        <coordinates>22.5542501720263,39.0781410389847,0</coordinates>
      </Point>
    </Placemark>
    <Placemark>
      <Snippet maxLines="0"> </Snippet>
      <description> </description>
      <name></name>
      <Style>
        <IconStyle>
          <Icon>
            <href>https://maps.google.com/mapfiles/kml/paddle/ylw-blank.png</href>
          </Icon>
          <color>ff4effff</color>
        </IconStyle>
      </Style>
      <Point>
        <coordinates>-2.28003017106783,43.0341225488454,0</coordinates>
      </Point>
    </Placemark>
    <Placemark>
      <Snippet maxLines="0"> </Snippet>
      <description> </description>
      <name></name>
      <Style>
        <IconStyle>
          <Icon>
            <href>https://maps.google.com/mapfiles/kml/paddle/ylw-blank.png</href>
          </Icon>
          <color>ff14ffff</color>
        </IconStyle>
      </Style>
      <Point>
        <coordinates>26.9856790682087,42.263369741347,0</coordinates>
      </Point>
    </Placemark>
    <Placemark>
      <Snippet maxLines="0"> </Snippet>
      <description> </description>
      <name></name>
      <Style>
        <IconStyle>
          <Icon>
            <href>https://maps.google.com/mapfiles/kml/paddle/ylw-blank.png</href>
          </Icon>
          <color>ff00ffff</color>
        </IconStyle>
      </Style>
      <Point>
        <coordinates>24.0859335475789,42.6933740870415,0</coordinates>
      </Point>
    </Placemark>
    <Placemark>
      <Snippet maxLines="0"> </Snippet>
      <description> </description>
      <name></name>
      <Style>
        <IconStyle>
          <Icon>
            <href>https://maps.google.com/mapfiles/kml/paddle/ylw-blank.png</href>
          </Icon>
          <color>ff00ffff</color>
        </IconStyle>
      </Style>
      <Point>
        <coordinates>24.3544058332395,42.0447010171761,0</coordinates>
      </Point>
    </Placemark>
    <Placemark>
      <Snippet maxLines="0"> </Snippet>
      <description> </description>
      <name></name>
      <Style>
        <IconStyle>
          <Icon>
            <href>https://maps.google.com/mapfiles/kml/paddle/ylw-blank.png</href>
          </Icon>
          <color>ff00e1ff</color>
        </IconStyle>
      </Style>
      <Point>
        <coordinates>27.7692338731592,42.1269765706053,0</coordinates>
      </Point>
    </Placemark>
    <Placemark>
      <Snippet maxLines="0"> </Snippet>
      <description> </description>
      <name></name>
      <Style>
        <IconStyle>
          <Icon>
            <href>https://maps.google.com/mapfiles/kml/paddle/ylw-blank.png</href>
          </Icon>
          <color>ff00c3ff</color>
        </IconStyle>
      </Style>
      <Point>
        <coordinates>41.5724082998866,41.2800085225728,0</coordinates>
      </Point>
    </Placemark>
    <Placemark>
      <Snippet maxLines="0"> </Snippet>
      <description> </description>
      <name></name>
      <Style>
        <IconStyle>
          <Icon>
            <href>https://maps.google.com/mapfiles/kml/paddle/ylw-blank.png</href>
          </Icon>
          <color>ff0096ff</color>
        </IconStyle>
      </Style>
      <Point>
        <coordinates>23.2768917769991,46.3728341733665,0</coordinates>
      </Point>
    </Placemark>
    <Placemark>
      <Snippet maxLines="0"> </Snippet>
      <description> </description>
      <name></name>
      <Style>
        <IconStyle>
          <Icon>
            <href>https://maps.google.com/mapfiles/kml/paddle/ylw-blank.png</href>
          </Icon>
          <color>ff0069ff</color>
        </IconStyle>
      </Style>
      <Point>
        <coordinates>12.6907690421679,50.542844038616,0</coordinates>
      </Point>
    </Placemark>
    <Placemark>
      <Snippet maxLines="0"> </Snippet>
      <description> </description>
      <name></name>
      <Style>
        <IconStyle>
          <Icon>
            <href>https://maps.google.com/mapfiles/kml/paddle/ylw-blank.png</href>
          </Icon>
          <color>ff005aff</color>
        </IconStyle>
      </Style>
      <Point>
        <coordinates>8.38030245691895,40.5363452397986,0</coordinates>
      </Point>
    </Placemark>
    <Placemark>
      <Snippet maxLines="0"> </Snippet>
      <description> </description>
      <name></name>
      <Style>
        <IconStyle>
          <Icon>
            <href>https://maps.google.com/mapfiles/kml/paddle/ylw-blank.png</href>
          </Icon>
          <color>ff004bff</color>
        </IconStyle>
      </Style>
      <Point>
        <coordinates>23.167344816848,46.3055543610684,0</coordinates>
      </Point>
    </Placemark>
    <Placemark>
      <Snippet maxLines="0"> </Snippet>
      <description> </description>
      <name></name>
      <Style>
        <IconStyle>
          <Icon>
            <href>https://maps.google.com/mapfiles/kml/paddle/ylw-blank.png</href>
          </Icon>
          <color>ff004bff</color>
        </IconStyle>
      </Style>
      <Point>
        <coordinates>24.9197415427336,34.9378026046219,0</coordinates>
      </Point>
    </Placemark>
    <Placemark>
      <Snippet maxLines="0"> </Snippet>
      <description> </description>
      <name></name>
      <Style>
        <IconStyle>
          <Icon>
            <href>https://maps.google.com/mapfiles/kml/paddle/ylw-blank.png</href>
          </Icon>
          <color>ff003cff</color>
        </IconStyle>
      </Style>
      <Point>
        <coordinates>-3.36139223548622,43.2175384215672,0</coordinates>
      </Point>
    </Placemark>
    <Placemark>
      <Snippet maxLines="0"> </Snippet>
      <description> </description>
      <name></name>
      <Style>
        <IconStyle>
          <Icon>
            <href>https://maps.google.com/mapfiles/kml/paddle/ylw-blank.png</href>
          </Icon>
          <color>ff001eff</color>
        </IconStyle>
      </Style>
      <Point>
        <coordinates>23.6210002665146,35.3025275979395,0</coordinates>
      </Point>
    </Placemark>
    <Placemark>
      <Snippet maxLines="0"> </Snippet>
      <description> </description>
      <name></name>
      <Style>
        <IconStyle>
          <Icon>
            <href>https://maps.google.com/mapfiles/kml/paddle/ylw-blank.png</href>
          </Icon>
          <color>ff001eff</color>
        </IconStyle>
      </Style>
      <Point>
        <coordinates>23.1518260601792,46.3004099708701,0</coordinates>
      </Point>
    </Placemark>
    <Placemark>
      <Snippet maxLines="0"> </Snippet>
      <description> </description>
      <name></name>
      <Style>
        <IconStyle>
          <Icon>
            <href>https://maps.google.com/mapfiles/kml/paddle/ylw-blank.png</href>
          </Icon>
          <color>ff0000ff</color>
        </IconStyle>
      </Style>
      <Point>
        <coordinates>-2.37604620891891,42.9921203236255,0</coordinates>
      </Point>
    </Placemark>
    <Placemark>
      <Snippet maxLines="0"> </Snippet>
      <description> </description>
      <name></name>
      <Style>
        <IconStyle>
          <Icon>
            <href>https://maps.google.com/mapfiles/kml/paddle/ylw-blank.png</href>
          </Icon>
          <color>ff0000ff</color>
        </IconStyle>
      </Style>
      <Point>
        <coordinates>-2.26896779743076,43.0353655412275,0</coordinates>
      </Point>
    </Placemark>
    <Placemark>
      <Snippet maxLines="0"> </Snippet>
      <description> </description>
      <name></name>
      <Style>
        <IconStyle>
          <Icon>
            <href>https://maps.google.com/mapfiles/kml/paddle/ylw-blank.png</href>
          </Icon>
          <color>ff0000ff</color>
        </IconStyle>
      </Style>
      <Point>
        <coordinates>41.5717960322006,41.2772879312391,0</coordinates>
      </Point>
    </Placemark>
    <Placemark>
      <Snippet maxLines="0"> </Snippet>
      <description> </description>
      <name></name>
      <Style>
        <IconStyle>
          <Icon>
            <href>https://maps.google.com/mapfiles/kml/paddle/ylw-blank.png</href>
          </Icon>
          <color>ff0000f0</color>
        </IconStyle>
      </Style>
      <Point>
        <coordinates>23.161136066508,46.3157966229355,0</coordinates>
      </Point>
    </Placemark>
    <Placemark>
      <Snippet maxLines="0"> </Snippet>
      <description> </description>
      <name></name>
      <Style>
        <IconStyle>
          <Icon>
            <href>https://maps.google.com/mapfiles/kml/paddle/ylw-blank.png</href>
          </Icon>
          <color>ff0000c3</color>
        </IconStyle>
      </Style>
      <Point>
        <coordinates>41.5678297154265,41.2695672818993,0</coordinates>
      </Point>
    </Placemark>
    <Placemark>
      <Snippet maxLines="0"> </Snippet>
      <description> </description>
      <name></name>
      <Style>
        <IconStyle>
          <Icon>
            <href>https://maps.google.com/mapfiles/kml/paddle/ylw-blank.png</href>
          </Icon>
          <color>ff0000a5</color>
        </IconStyle>
      </Style>
      <Point>
        <coordinates>41.5601334351641,41.2671427766564,0</coordinates>
      </Point>
    </Placemark>
    <Placemark>
      <Snippet maxLines="0"> </Snippet>
      <description> </description>
      <name></name>
      <Style>
        <IconStyle>
          <Icon>
            <href>https://maps.google.com/mapfiles/kml/paddle/ylw-blank.png</href>
          </Icon>
          <color>ff0000a5</color>
        </IconStyle>
      </Style>
      <Point>
        <coordinates>25.0023792247051,46.0016125726708,0</coordinates>
      </Point>
    </Placemark>
    <Placemark>
      <Snippet maxLines="0"> </Snippet>
      <description> </description>
      <name></name>
      <Style>
        <IconStyle>
          <Icon>
            <href>https://maps.google.com/mapfiles/kml/paddle/ylw-blank.png</href>
          </Icon>
          <color>ff000087</color>
        </IconStyle>
      </Style>
      <Point>
        <coordinates>8.38691856091853,40.5439530294588,0</coordinates>
      </Point>
    </Placemark>
    <Placemark>
      <Snippet maxLines="0"> </Snippet>
      <description> </description>
      <name></name>
      <Style>
        <IconStyle>
          <Icon>
            <href>https://maps.google.com/mapfiles/kml/paddle/ylw-blank.png</href>
          </Icon>
          <color>ff000069</color>
        </IconStyle>
      </Style>
      <Point>
        <coordinates>8.53429699898113,40.2777626890223,0</coordinates>
      </Point>
    </Placemark>
    <Placemark>
      <Snippet maxLines="0"> </Snippet>
      <description> </description>
      <name></name>
      <Style>
        <IconStyle>
          <Icon>
            <href>https://maps.google.com/mapfiles/kml/paddle/ylw-blank.png</href>
          </Icon>
          <color>ff00004b</color>
        </IconStyle>
      </Style>
      <Point>
        <coordinates>34.7078698657037,37.4887929673887,0</coordinates>
      </Point>
    </Placemark>
    <Placemark>
      <Snippet maxLines="0"> </Snippet>
      <description> </description>
      <name></name>
      <Style>
        <IconStyle>
          <Icon>
            <href>https://maps.google.com/mapfiles/kml/paddle/ylw-blank.png</href>
          </Icon>
          <color>ff00004b</color>
        </IconStyle>
      </Style>
      <Point>
        <coordinates>-3.37394108469261,43.2434332841064,0</coordinates>
      </Point>
    </Placemark>
    <Placemark>
      <Snippet maxLines="0"> </Snippet>
      <description> </description>
      <name></name>
      <Style>
        <IconStyle>
          <Icon>
            <href>https://maps.google.com/mapfiles/kml/paddle/ylw-blank.png</href>
          </Icon>
          <color>ff00003c</color>
        </IconStyle>
      </Style>
      <Point>
        <coordinates>8.3941920811574,40.3416603057593,0</coordinates>
      </Point>
    </Placemark>
    <Placemark>
      <Snippet maxLines="0"> </Snippet>
      <description> </description>
      <name></name>
      <Style>
        <IconStyle>
          <Icon>
            <href>https://maps.google.com/mapfiles/kml/paddle/ylw-blank.png</href>
          </Icon>
          <color>ff00003c</color>
        </IconStyle>
      </Style>
      <Point>
        <coordinates>23.2410869449221,37.3832146508651,0</coordinates>
      </Point>
    </Placemark>
    <Placemark>
      <Snippet maxLines="0"> </Snippet>
      <description> </description>
      <name></name>
      <Style>
        <IconStyle>
          <Icon>
            <href>https://maps.google.com/mapfiles/kml/paddle/ylw-blank.png</href>
          </Icon>
          <color>ff00002d</color>
        </IconStyle>
      </Style>
      <Point>
        <coordinates>-2.26810307835471,43.0348791168549,0</coordinates>
      </Point>
    </Placemark>
    <Placemark>
      <Snippet maxLines="0"> </Snippet>
      <description> </description>
      <name></name>
      <Style>
        <IconStyle>
          <Icon>
            <href>https://maps.google.com/mapfiles/kml/paddle/ylw-blank.png</href>
          </Icon>
          <color>ff00001e</color>
        </IconStyle>
      </Style>
      <Point>
        <coordinates>-3.22760743264516,43.2790343731406,0</coordinates>
      </Point>
    </Placemark>
    <Placemark>
      <Snippet maxLines="0"> </Snippet>
      <description> </description>
      <name></name>
      <Style>
        <IconStyle>
          <Icon>
            <href>https://maps.google.com/mapfiles/kml/paddle/ylw-blank.png</href>
          </Icon>
          <color>ff00001e</color>
        </IconStyle>
      </Style>
      <Point>
        <coordinates>-3.23601515661509,43.2777188614272,0</coordinates>
      </Point>
    </Placemark>
    <Placemark>
      <Snippet maxLines="0"> </Snippet>
      <description> </description>
      <name></name>
      <Style>
        <IconStyle>
          <Icon>
            <href>https://maps.google.com/mapfiles/kml/paddle/ylw-blank.png</href>
          </Icon>
          <color>ff00001e</color>
        </IconStyle>
      </Style>
      <Point>
        <coordinates>-3.22198189714975,43.283135848745,0</coordinates>
      </Point>
    </Placemark>
    <Placemark>
      <Snippet maxLines="0"> </Snippet>
      <description> </description>
      <name></name>
      <Style>
        <IconStyle>
          <Icon>
            <href>https://maps.google.com/mapfiles/kml/paddle/ylw-blank.png</href>
          </Icon>
          <color>ff00000f</color>
        </IconStyle>
      </Style>
      <Point>
        <coordinates>41.5590771715116,41.2723572979593,0</coordinates>
      </Point>
    </Placemark>
    <Placemark>
      <Snippet maxLines="0"> </Snippet>
      <description> </description>
      <name></name>
      <Style>
        <IconStyle>
          <Icon>
            <href>https://maps.google.com/mapfiles/kml/paddle/ylw-blank.png</href>
          </Icon>
          <color>ff00000f</color>
        </IconStyle>
      </Style>
      <Point>
        <coordinates>8.37717914792341,40.3411847773033,0</coordinates>
      </Point>
    </Placemark>
    <Placemark>
      <Snippet maxLines="0"> </Snippet>
      <description> </description>
      <name></name>
      <Style>
        <IconStyle>
          <Icon>
            <href>https://maps.google.com/mapfiles/kml/paddle/ylw-blank.png</href>
          </Icon>
          <color>ff00000f</color>
        </IconStyle>
      </Style>
      <Point>
        <coordinates>8.38392359475131,40.3462179075655,0</coordinates>
      </Point>
    </Placemark>
    <Placemark>
      <Snippet maxLines="0"> </Snippet>
      <description> </description>
      <name></name>
      <Style>
        <IconStyle>
          <Icon>
            <href>https://maps.google.com/mapfiles/kml/paddle/ylw-blank.png</href>
          </Icon>
          <color>ff00000f</color>
        </IconStyle>
      </Style>
      <Point>
        <coordinates>-3.2171300061776,43.273419811698,0</coordinates>
      </Point>
    </Placemark>
    <Placemark>
      <Snippet maxLines="0"> </Snippet>
      <description> </description>
      <name></name>
      <Style>
        <IconStyle>
          <Icon>
            <href>https://maps.google.com/mapfiles/kml/paddle/ylw-blank.png</href>
          </Icon>
          <color>ff00000f</color>
        </IconStyle>
      </Style>
      <Point>
        <coordinates>8.38127435044396,40.3491318295611,0</coordinates>
      </Point>
    </Placemark>
  </Document>
</kml>
