# Supplementary material for: Tracing metallurgical links and silver provenance in Balkan coinage (5th -1st centuries BCE)
Source: Archaeol Anthropol Sci. 2024 Nov 13;16(12):198. doi: 10.1007/s12520-024-02106-1 (PMC11561118; doi:10.1007/s12520-024-02106-1)
Supplement: Supplementary file 3 — Supplementary Material 3 [file 12520_2024_2106_MOESM3_ESM.zip › ESM3/kml_hit maps/SK046.kml]

<?xml version="1.0" encoding="utf-8"?>
<kml xmlns="http://www.opengis.net/kml/2.2">
  <Document>
    <name>SK046</name>
    <Placemark>
      <Snippet maxLines="0"> </Snippet>
      <description> </description>
      <name></name>
      <Style>
        <IconStyle>
          <Icon>
            <href>https://maps.google.com/mapfiles/kml/paddle/wht-blank.png</href>
          </Icon>
          <color>fff8ffff</color>
        </IconStyle>
      </Style>
      <Point>
        <coordinates>24.4740838225848,37.4263630226466,0</coordinates>
      </Point>
    </Placemark>
    <Placemark>
      <Snippet maxLines="0"> </Snippet>
      <description> </description>
      <name></name>
      <Style>
        <IconStyle>
          <Icon>
            <href>https://maps.google.com/mapfiles/kml/paddle/wht-blank.png</href>
          </Icon>
          <color>fff8ffff</color>
        </IconStyle>
      </Style>
      <Point>
        <coordinates>27.1981624985432,38.4598132556128,0</coordinates>
      </Point>
    </Placemark>
    <Placemark>
      <Snippet maxLines="0"> </Snippet>
      <description> </description>
      <name></name>
      <Style>
        <IconStyle>
          <Icon>
            <href>https://maps.google.com/mapfiles/kml/paddle/wht-blank.png</href>
          </Icon>
          <color>fff8ffff</color>
        </IconStyle>
      </Style>
      <Point>
        <coordinates>35.8891287468102,39.6625504228493,0</coordinates>
      </Point>
    </Placemark>
    <Placemark>
      <Snippet maxLines="0"> </Snippet>
      <description> </description>
      <name></name>
      <Style>
        <IconStyle>
          <Icon>
            <href>https://maps.google.com/mapfiles/kml/paddle/wht-blank.png</href>
          </Icon>
          <color>ffe9ffff</color>
        </IconStyle>
      </Style>
      <Point>
        <coordinates>27.2922148527742,40.0362369468683,0</coordinates>
      </Point>
    </Placemark>
    <Placemark>
      <Snippet maxLines="0"> </Snippet>
      <description> </description>
      <name></name>
      <Style>
        <IconStyle>
          <Icon>
            <href>https://maps.google.com/mapfiles/kml/paddle/wht-blank.png</href>
          </Icon>
          <color>ffe9ffff</color>
        </IconStyle>
      </Style>
      <Point>
        <coordinates>24.886354562513,37.3694650578343,0</coordinates>
      </Point>
    </Placemark>
    <Placemark>
      <Snippet maxLines="0"> </Snippet>
      <description> </description>
      <name></name>
      <Style>
        <IconStyle>
          <Icon>
            <href>https://maps.google.com/mapfiles/kml/paddle/wht-blank.png</href>
          </Icon>
          <color>ffe2ffff</color>
        </IconStyle>
      </Style>
      <Point>
        <coordinates>27.303548669854,40.0351000651011,0</coordinates>
      </Point>
    </Placemark>
    <Placemark>
      <Snippet maxLines="0"> </Snippet>
      <description> </description>
      <name></name>
      <Style>
        <IconStyle>
          <Icon>
            <href>https://maps.google.com/mapfiles/kml/paddle/wht-blank.png</href>
          </Icon>
          <color>ffe2ffff</color>
        </IconStyle>
      </Style>
      <Point>
        <coordinates>22.9676794754752,39.3540491157918,0</coordinates>
      </Point>
    </Placemark>
    <Placemark>
      <Snippet maxLines="0"> </Snippet>
      <description> </description>
      <name></name>
      <Style>
        <IconStyle>
          <Icon>
            <href>https://maps.google.com/mapfiles/kml/paddle/wht-blank.png</href>
          </Icon>
          <color>ffe2ffff</color>
        </IconStyle>
      </Style>
      <Point>
        <coordinates>23.7882511082063,40.5249152263329,0</coordinates>
      </Point>
    </Placemark>
    <Placemark>
      <Snippet maxLines="0"> </Snippet>
      <description> </description>
      <name></name>
      <Style>
        <IconStyle>
          <Icon>
            <href>https://maps.google.com/mapfiles/kml/paddle/wht-blank.png</href>
          </Icon>
          <color>ffccffff</color>
        </IconStyle>
      </Style>
      <Point>
        <coordinates>23.7968218049888,40.5150128850478,0</coordinates>
      </Point>
    </Placemark>
    <Placemark>
      <Snippet maxLines="0"> </Snippet>
      <description> </description>
      <name></name>
      <Style>
        <IconStyle>
          <Icon>
            <href>https://maps.google.com/mapfiles/kml/paddle/wht-blank.png</href>
          </Icon>
          <color>ffc5ffff</color>
        </IconStyle>
      </Style>
      <Point>
        <coordinates>24.8799596202282,37.37546182314,0</coordinates>
      </Point>
    </Placemark>
    <Placemark>
      <Snippet maxLines="0"> </Snippet>
      <description> </description>
      <name></name>
      <Style>
        <IconStyle>
          <Icon>
            <href>https://maps.google.com/mapfiles/kml/paddle/wht-blank.png</href>
          </Icon>
          <color>ffc5ffff</color>
        </IconStyle>
      </Style>
      <Point>
        <coordinates>25.0228580009561,36.9848977060772,0</coordinates>
      </Point>
    </Placemark>
    <Placemark>
      <Snippet maxLines="0"> </Snippet>
      <description> </description>
      <name></name>
      <Style>
        <IconStyle>
          <Icon>
            <href>https://maps.google.com/mapfiles/kml/paddle/wht-blank.png</href>
          </Icon>
          <color>ffbdffff</color>
        </IconStyle>
      </Style>
      <Point>
        <coordinates>24.8846233177105,37.3836382315372,0</coordinates>
      </Point>
    </Placemark>
    <Placemark>
      <Snippet maxLines="0"> </Snippet>
      <description> </description>
      <name></name>
      <Style>
        <IconStyle>
          <Icon>
            <href>https://maps.google.com/mapfiles/kml/paddle/wht-blank.png</href>
          </Icon>
          <color>ffb6ffff</color>
        </IconStyle>
      </Style>
      <Point>
        <coordinates>24.886629043542,37.3814381418231,0</coordinates>
      </Point>
    </Placemark>
    <Placemark>
      <Snippet maxLines="0"> </Snippet>
      <description> </description>
      <name></name>
      <Style>
        <IconStyle>
          <Icon>
            <href>https://maps.google.com/mapfiles/kml/paddle/wht-blank.png</href>
          </Icon>
          <color>ffb6ffff</color>
        </IconStyle>
      </Style>
      <Point>
        <coordinates>24.8752004356907,37.3790184446903,0</coordinates>
      </Point>
    </Placemark>
    <Placemark>
      <Snippet maxLines="0"> </Snippet>
      <description> </description>
      <name></name>
      <Style>
        <IconStyle>
          <Icon>
            <href>https://maps.google.com/mapfiles/kml/paddle/wht-blank.png</href>
          </Icon>
          <color>ffa8ffff</color>
        </IconStyle>
      </Style>
      <Point>
        <coordinates>24.5682555966293,40.6801635515141,0</coordinates>
      </Point>
    </Placemark>
    <Placemark>
      <Snippet maxLines="0"> </Snippet>
      <description> </description>
      <name></name>
      <Style>
        <IconStyle>
          <Icon>
            <href>https://maps.google.com/mapfiles/kml/paddle/wht-blank.png</href>
          </Icon>
          <color>ffa8ffff</color>
        </IconStyle>
      </Style>
      <Point>
        <coordinates>24.4724335252158,37.4092562926284,0</coordinates>
      </Point>
    </Placemark>
    <Placemark>
      <Snippet maxLines="0"> </Snippet>
      <description> </description>
      <name></name>
      <Style>
        <IconStyle>
          <Icon>
            <href>https://maps.google.com/mapfiles/kml/paddle/wht-blank.png</href>
          </Icon>
          <color>ffa8ffff</color>
        </IconStyle>
      </Style>
      <Point>
        <coordinates>24.8768832367739,37.3741333272896,0</coordinates>
      </Point>
    </Placemark>
    <Placemark>
      <Snippet maxLines="0"> </Snippet>
      <description> </description>
      <name></name>
      <Style>
        <IconStyle>
          <Icon>
            <href>https://maps.google.com/mapfiles/kml/paddle/wht-blank.png</href>
          </Icon>
          <color>ffa0ffff</color>
        </IconStyle>
      </Style>
      <Point>
        <coordinates>21.2490708697456,42.5963958516847,0</coordinates>
      </Point>
    </Placemark>
    <Placemark>
      <Snippet maxLines="0"> </Snippet>
      <description> </description>
      <name></name>
      <Style>
        <IconStyle>
          <Icon>
            <href>https://maps.google.com/mapfiles/kml/paddle/wht-blank.png</href>
          </Icon>
          <color>ffa0ffff</color>
        </IconStyle>
      </Style>
      <Point>
        <coordinates>24.8761105428052,37.3704606055842,0</coordinates>
      </Point>
    </Placemark>
    <Placemark>
      <Snippet maxLines="0"> </Snippet>
      <description> </description>
      <name></name>
      <Style>
        <IconStyle>
          <Icon>
            <href>https://maps.google.com/mapfiles/kml/paddle/wht-blank.png</href>
          </Icon>
          <color>ff99ffff</color>
        </IconStyle>
      </Style>
      <Point>
        <coordinates>27.3070447929374,40.0329760528181,0</coordinates>
      </Point>
    </Placemark>
    <Placemark>
      <Snippet maxLines="0"> </Snippet>
      <description> </description>
      <name></name>
      <Style>
        <IconStyle>
          <Icon>
            <href>https://maps.google.com/mapfiles/kml/paddle/wht-blank.png</href>
          </Icon>
          <color>ff8affff</color>
        </IconStyle>
      </Style>
      <Point>
        <coordinates>21.2521515743542,42.5796028826261,0</coordinates>
      </Point>
    </Placemark>
    <Placemark>
      <Snippet maxLines="0"> </Snippet>
      <description> </description>
      <name></name>
      <Style>
        <IconStyle>
          <Icon>
            <href>https://maps.google.com/mapfiles/kml/paddle/wht-blank.png</href>
          </Icon>
          <color>ff83ffff</color>
        </IconStyle>
      </Style>
      <Point>
        <coordinates>33.3835751258763,40.4691624640924,0</coordinates>
      </Point>
    </Placemark>
    <Placemark>
      <Snippet maxLines="0"> </Snippet>
      <description> </description>
      <name></name>
      <Style>
        <IconStyle>
          <Icon>
            <href>https://maps.google.com/mapfiles/kml/paddle/wht-blank.png</href>
          </Icon>
          <color>ff83ffff</color>
        </IconStyle>
      </Style>
      <Point>
        <coordinates>-2.14499154001269,36.7445931489294,0</coordinates>
      </Point>
    </Placemark>
    <Placemark>
      <Snippet maxLines="0"> </Snippet>
      <description> </description>
      <name></name>
      <Style>
        <IconStyle>
          <Icon>
            <href>https://maps.google.com/mapfiles/kml/paddle/wht-blank.png</href>
          </Icon>
          <color>ff75ffff</color>
        </IconStyle>
      </Style>
      <Point>
        <coordinates>20.6955197418248,43.2511622705257,0</coordinates>
      </Point>
    </Placemark>
    <Placemark>
      <Snippet maxLines="0"> </Snippet>
      <description> </description>
      <name></name>
      <Style>
        <IconStyle>
          <Icon>
            <href>https://maps.google.com/mapfiles/kml/paddle/wht-blank.png</href>
          </Icon>
          <color>ff6dffff</color>
        </IconStyle>
      </Style>
      <Point>
        <coordinates>-2.14783111331096,36.7473773010586,0</coordinates>
      </Point>
    </Placemark>
    <Placemark>
      <Snippet maxLines="0"> </Snippet>
      <description> </description>
      <name></name>
      <Style>
        <IconStyle>
          <Icon>
            <href>https://maps.google.com/mapfiles/kml/paddle/wht-blank.png</href>
          </Icon>
          <color>ff6dffff</color>
        </IconStyle>
      </Style>
      <Point>
        <coordinates>-2.12037866283693,36.8475542673382,0</coordinates>
      </Point>
    </Placemark>
    <Placemark>
      <Snippet maxLines="0"> </Snippet>
      <description> </description>
      <name></name>
      <Style>
        <IconStyle>
          <Icon>
            <href>https://maps.google.com/mapfiles/kml/paddle/wht-blank.png</href>
          </Icon>
          <color>ff57ffff</color>
        </IconStyle>
      </Style>
      <Point>
        <coordinates>24.7181199561132,40.7785985910638,0</coordinates>
      </Point>
    </Placemark>
    <Placemark>
      <Snippet maxLines="0"> </Snippet>
      <description> </description>
      <name></name>
      <Style>
        <IconStyle>
          <Icon>
            <href>https://maps.google.com/mapfiles/kml/paddle/wht-blank.png</href>
          </Icon>
          <color>ff50ffff</color>
        </IconStyle>
      </Style>
      <Point>
        <coordinates>23.7871106344321,40.513195120717,0</coordinates>
      </Point>
    </Placemark>
    <Placemark>
      <Snippet maxLines="0"> </Snippet>
      <description> </description>
      <name></name>
      <Style>
        <IconStyle>
          <Icon>
            <href>https://maps.google.com/mapfiles/kml/paddle/wht-blank.png</href>
          </Icon>
          <color>ff50ffff</color>
        </IconStyle>
      </Style>
      <Point>
        <coordinates>9.10409538761658,35.7498952568044,0</coordinates>
      </Point>
    </Placemark>
    <Placemark>
      <Snippet maxLines="0"> </Snippet>
      <description> </description>
      <name></name>
      <Style>
        <IconStyle>
          <Icon>
            <href>https://maps.google.com/mapfiles/kml/paddle/wht-blank.png</href>
          </Icon>
          <color>ff50ffff</color>
        </IconStyle>
      </Style>
      <Point>
        <coordinates>24.7178221399673,40.7821384188199,0</coordinates>
      </Point>
    </Placemark>
    <Placemark>
      <Snippet maxLines="0"> </Snippet>
      <description> </description>
      <name></name>
      <Style>
        <IconStyle>
          <Icon>
            <href>https://maps.google.com/mapfiles/kml/paddle/wht-blank.png</href>
          </Icon>
          <color>ff2cffff</color>
        </IconStyle>
      </Style>
      <Point>
        <coordinates>25.027984831349,36.9699345811229,0</coordinates>
      </Point>
    </Placemark>
    <Placemark>
      <Snippet maxLines="0"> </Snippet>
      <description> </description>
      <name></name>
      <Style>
        <IconStyle>
          <Icon>
            <href>https://maps.google.com/mapfiles/kml/paddle/wht-blank.png</href>
          </Icon>
          <color>ff2cffff</color>
        </IconStyle>
      </Style>
      <Point>
        <coordinates>23.7235501630254,40.5020760414192,0</coordinates>
      </Point>
    </Placemark>
    <Placemark>
      <Snippet maxLines="0"> </Snippet>
      <description> </description>
      <name></name>
      <Style>
        <IconStyle>
          <Icon>
            <href>https://maps.google.com/mapfiles/kml/paddle/wht-blank.png</href>
          </Icon>
          <color>ff24ffff</color>
        </IconStyle>
      </Style>
      <Point>
        <coordinates>-2.12677577549202,36.8371221266381,0</coordinates>
      </Point>
    </Placemark>
    <Placemark>
      <Snippet maxLines="0"> </Snippet>
      <description> </description>
      <name></name>
      <Style>
        <IconStyle>
          <Icon>
            <href>https://maps.google.com/mapfiles/kml/paddle/wht-blank.png</href>
          </Icon>
          <color>ff24ffff</color>
        </IconStyle>
      </Style>
      <Point>
        <coordinates>27.3067964798187,40.0294478149488,0</coordinates>
      </Point>
    </Placemark>
    <Placemark>
      <Snippet maxLines="0"> </Snippet>
      <description> </description>
      <name></name>
      <Style>
        <IconStyle>
          <Icon>
            <href>https://maps.google.com/mapfiles/kml/paddle/wht-blank.png</href>
          </Icon>
          <color>ff24ffff</color>
        </IconStyle>
      </Style>
      <Point>
        <coordinates>13.4211208775607,40.7991487711593,0</coordinates>
      </Point>
    </Placemark>
    <Placemark>
      <Snippet maxLines="0"> </Snippet>
      <description> </description>
      <name></name>
      <Style>
        <IconStyle>
          <Icon>
            <href>https://maps.google.com/mapfiles/kml/paddle/wht-blank.png</href>
          </Icon>
          <color>ff24ffff</color>
        </IconStyle>
      </Style>
      <Point>
        <coordinates>-2.13653754373838,36.8418497579388,0</coordinates>
      </Point>
    </Placemark>
    <Placemark>
      <Snippet maxLines="0"> </Snippet>
      <description> </description>
      <name></name>
      <Style>
        <IconStyle>
          <Icon>
            <href>https://maps.google.com/mapfiles/kml/paddle/wht-blank.png</href>
          </Icon>
          <color>ff1dffff</color>
        </IconStyle>
      </Style>
      <Point>
        <coordinates>-2.12687263934875,36.8350842641527,0</coordinates>
      </Point>
    </Placemark>
    <Placemark>
      <Snippet maxLines="0"> </Snippet>
      <description> </description>
      <name></name>
      <Style>
        <IconStyle>
          <Icon>
            <href>https://maps.google.com/mapfiles/kml/paddle/wht-blank.png</href>
          </Icon>
          <color>ff0fffff</color>
        </IconStyle>
      </Style>
      <Point>
        <coordinates>22.8036599237627,36.8878589023868,0</coordinates>
      </Point>
    </Placemark>
    <Placemark>
      <Snippet maxLines="0"> </Snippet>
      <description> </description>
      <name></name>
      <Style>
        <IconStyle>
          <Icon>
            <href>https://maps.google.com/mapfiles/kml/paddle/wht-blank.png</href>
          </Icon>
          <color>ff07ffff</color>
        </IconStyle>
      </Style>
      <Point>
        <coordinates>21.2479641902893,42.5887988990245,0</coordinates>
      </Point>
    </Placemark>
    <Placemark>
      <Snippet maxLines="0"> </Snippet>
      <description> </description>
      <name></name>
      <Style>
        <IconStyle>
          <Icon>
            <href>https://maps.google.com/mapfiles/kml/paddle/wht-blank.png</href>
          </Icon>
          <color>ff00faff</color>
        </IconStyle>
      </Style>
      <Point>
        <coordinates>23.7887104258091,40.5142910483952,0</coordinates>
      </Point>
    </Placemark>
    <Placemark>
      <Snippet maxLines="0"> </Snippet>
      <description> </description>
      <name></name>
      <Style>
        <IconStyle>
          <Icon>
            <href>https://maps.google.com/mapfiles/kml/paddle/wht-blank.png</href>
          </Icon>
          <color>ff00f5ff</color>
        </IconStyle>
      </Style>
      <Point>
        <coordinates>25.0296499785528,36.9942806309714,0</coordinates>
      </Point>
    </Placemark>
    <Placemark>
      <Snippet maxLines="0"> </Snippet>
      <description> </description>
      <name></name>
      <Style>
        <IconStyle>
          <Icon>
            <href>https://maps.google.com/mapfiles/kml/paddle/wht-blank.png</href>
          </Icon>
          <color>ff00f5ff</color>
        </IconStyle>
      </Style>
      <Point>
        <coordinates>34.6473081978121,37.5556826379018,0</coordinates>
      </Point>
    </Placemark>
    <Placemark>
      <Snippet maxLines="0"> </Snippet>
      <description> </description>
      <name></name>
      <Style>
        <IconStyle>
          <Icon>
            <href>https://maps.google.com/mapfiles/kml/paddle/wht-blank.png</href>
          </Icon>
          <color>ff00ebff</color>
        </IconStyle>
      </Style>
      <Point>
        <coordinates>19.3175396066856,43.2871123999687,0</coordinates>
      </Point>
    </Placemark>
    <Placemark>
      <Snippet maxLines="0"> </Snippet>
      <description> </description>
      <name></name>
      <Style>
        <IconStyle>
          <Icon>
            <href>https://maps.google.com/mapfiles/kml/paddle/wht-blank.png</href>
          </Icon>
          <color>ff00ebff</color>
        </IconStyle>
      </Style>
      <Point>
        <coordinates>25.0321060542946,36.9883928676037,0</coordinates>
      </Point>
    </Placemark>
    <Placemark>
      <Snippet maxLines="0"> </Snippet>
      <description> </description>
      <name></name>
      <Style>
        <IconStyle>
          <Icon>
            <href>https://maps.google.com/mapfiles/kml/paddle/wht-blank.png</href>
          </Icon>
          <color>ff00ebff</color>
        </IconStyle>
      </Style>
      <Point>
        <coordinates>24.8828429082568,41.7949575334706,0</coordinates>
      </Point>
    </Placemark>
    <Placemark>
      <Snippet maxLines="0"> </Snippet>
      <description> </description>
      <name></name>
      <Style>
        <IconStyle>
          <Icon>
            <href>https://maps.google.com/mapfiles/kml/paddle/wht-blank.png</href>
          </Icon>
          <color>ff00e0ff</color>
        </IconStyle>
      </Style>
      <Point>
        <coordinates>24.8716176158414,41.7871375737025,0</coordinates>
      </Point>
    </Placemark>
    <Placemark>
      <Snippet maxLines="0"> </Snippet>
      <description> </description>
      <name></name>
      <Style>
        <IconStyle>
          <Icon>
            <href>https://maps.google.com/mapfiles/kml/paddle/wht-blank.png</href>
          </Icon>
          <color>ff00dbff</color>
        </IconStyle>
      </Style>
      <Point>
        <coordinates>-2.13041064459797,36.8503705319894,0</coordinates>
      </Point>
    </Placemark>
    <Placemark>
      <Snippet maxLines="0"> </Snippet>
      <description> </description>
      <name></name>
      <Style>
        <IconStyle>
          <Icon>
            <href>https://maps.google.com/mapfiles/kml/paddle/wht-blank.png</href>
          </Icon>
          <color>ff00d6ff</color>
        </IconStyle>
      </Style>
      <Point>
        <coordinates>13.4309888574641,40.806210142326,0</coordinates>
      </Point>
    </Placemark>
    <Placemark>
      <Snippet maxLines="0"> </Snippet>
      <description> </description>
      <name></name>
      <Style>
        <IconStyle>
          <Icon>
            <href>https://maps.google.com/mapfiles/kml/paddle/wht-blank.png</href>
          </Icon>
          <color>ff00d1ff</color>
        </IconStyle>
      </Style>
      <Point>
        <coordinates>-2.13555914169019,36.7751938110772,0</coordinates>
      </Point>
    </Placemark>
    <Placemark>
      <Snippet maxLines="0"> </Snippet>
      <description> </description>
      <name></name>
      <Style>
        <IconStyle>
          <Icon>
            <href>https://maps.google.com/mapfiles/kml/paddle/wht-blank.png</href>
          </Icon>
          <color>ff00ccff</color>
        </IconStyle>
      </Style>
      <Point>
        <coordinates>9.09432949659542,35.7420245597466,0</coordinates>
      </Point>
    </Placemark>
    <Placemark>
      <Snippet maxLines="0"> </Snippet>
      <description> </description>
      <name></name>
      <Style>
        <IconStyle>
          <Icon>
            <href>https://maps.google.com/mapfiles/kml/paddle/wht-blank.png</href>
          </Icon>
          <color>ff00c7ff</color>
        </IconStyle>
      </Style>
      <Point>
        <coordinates>-2.12308545813549,36.8458529384469,0</coordinates>
      </Point>
    </Placemark>
    <Placemark>
      <Snippet maxLines="0"> </Snippet>
      <description> </description>
      <name></name>
      <Style>
        <IconStyle>
          <Icon>
            <href>https://maps.google.com/mapfiles/kml/paddle/wht-blank.png</href>
          </Icon>
          <color>ff00c2ff</color>
        </IconStyle>
      </Style>
      <Point>
        <coordinates>21.2571163121938,42.58413881723,0</coordinates>
      </Point>
    </Placemark>
    <Placemark>
      <Snippet maxLines="0"> </Snippet>
      <description> </description>
      <name></name>
      <Style>
        <IconStyle>
          <Icon>
            <href>https://maps.google.com/mapfiles/kml/paddle/wht-blank.png</href>
          </Icon>
          <color>ff00c2ff</color>
        </IconStyle>
      </Style>
      <Point>
        <coordinates>-2.13020638112514,36.843044921233,0</coordinates>
      </Point>
    </Placemark>
    <Placemark>
      <Snippet maxLines="0"> </Snippet>
      <description> </description>
      <name></name>
      <Style>
        <IconStyle>
          <Icon>
            <href>https://maps.google.com/mapfiles/kml/paddle/wht-blank.png</href>
          </Icon>
          <color>ff00b8ff</color>
        </IconStyle>
      </Style>
      <Point>
        <coordinates>23.8002515102385,40.5215821916745,0</coordinates>
      </Point>
    </Placemark>
    <Placemark>
      <Snippet maxLines="0"> </Snippet>
      <description> </description>
      <name></name>
      <Style>
        <IconStyle>
          <Icon>
            <href>https://maps.google.com/mapfiles/kml/paddle/wht-blank.png</href>
          </Icon>
          <color>ff00b8ff</color>
        </IconStyle>
      </Style>
      <Point>
        <coordinates>23.7986836853184,40.5216307408532,0</coordinates>
      </Point>
    </Placemark>
    <Placemark>
      <Snippet maxLines="0"> </Snippet>
      <description> </description>
      <name></name>
      <Style>
        <IconStyle>
          <Icon>
            <href>https://maps.google.com/mapfiles/kml/paddle/wht-blank.png</href>
          </Icon>
          <color>ff00b3ff</color>
        </IconStyle>
      </Style>
      <Point>
        <coordinates>7.53014039918023,36.9744272035426,0</coordinates>
      </Point>
    </Placemark>
    <Placemark>
      <Snippet maxLines="0"> </Snippet>
      <description> </description>
      <name></name>
      <Style>
        <IconStyle>
          <Icon>
            <href>https://maps.google.com/mapfiles/kml/paddle/wht-blank.png</href>
          </Icon>
          <color>ff00b3ff</color>
        </IconStyle>
      </Style>
      <Point>
        <coordinates>26.4088356097166,42.2347280792326,0</coordinates>
      </Point>
    </Placemark>
    <Placemark>
      <Snippet maxLines="0"> </Snippet>
      <description> </description>
      <name></name>
      <Style>
        <IconStyle>
          <Icon>
            <href>https://maps.google.com/mapfiles/kml/paddle/wht-blank.png</href>
          </Icon>
          <color>ff00a8ff</color>
        </IconStyle>
      </Style>
      <Point>
        <coordinates>23.7990407083717,40.5112249893017,0</coordinates>
      </Point>
    </Placemark>
    <Placemark>
      <Snippet maxLines="0"> </Snippet>
      <description> </description>
      <name></name>
      <Style>
        <IconStyle>
          <Icon>
            <href>https://maps.google.com/mapfiles/kml/paddle/wht-blank.png</href>
          </Icon>
          <color>ff00a8ff</color>
        </IconStyle>
      </Style>
      <Point>
        <coordinates>25.0303335599047,36.9798380494718,0</coordinates>
      </Point>
    </Placemark>
    <Placemark>
      <Snippet maxLines="0"> </Snippet>
      <description> </description>
      <name></name>
      <Style>
        <IconStyle>
          <Icon>
            <href>https://maps.google.com/mapfiles/kml/paddle/wht-blank.png</href>
          </Icon>
          <color>ff00a8ff</color>
        </IconStyle>
      </Style>
      <Point>
        <coordinates>25.0338214660176,36.9712548603366,0</coordinates>
      </Point>
    </Placemark>
    <Placemark>
      <Snippet maxLines="0"> </Snippet>
      <description> </description>
      <name></name>
      <Style>
        <IconStyle>
          <Icon>
            <href>https://maps.google.com/mapfiles/kml/paddle/wht-blank.png</href>
          </Icon>
          <color>ff009eff</color>
        </IconStyle>
      </Style>
      <Point>
        <coordinates>25.0209213234584,36.9749997577059,0</coordinates>
      </Point>
    </Placemark>
    <Placemark>
      <Snippet maxLines="0"> </Snippet>
      <description> </description>
      <name></name>
      <Style>
        <IconStyle>
          <Icon>
            <href>https://maps.google.com/mapfiles/kml/paddle/wht-blank.png</href>
          </Icon>
          <color>ff0099ff</color>
        </IconStyle>
      </Style>
      <Point>
        <coordinates>24.993558539194,45.9976781783232,0</coordinates>
      </Point>
    </Placemark>
    <Placemark>
      <Snippet maxLines="0"> </Snippet>
      <description> </description>
      <name></name>
      <Style>
        <IconStyle>
          <Icon>
            <href>https://maps.google.com/mapfiles/kml/paddle/wht-blank.png</href>
          </Icon>
          <color>ff0099ff</color>
        </IconStyle>
      </Style>
      <Point>
        <coordinates>27.6362984783693,39.2135622701135,0</coordinates>
      </Point>
    </Placemark>
    <Placemark>
      <Snippet maxLines="0"> </Snippet>
      <description> </description>
      <name></name>
      <Style>
        <IconStyle>
          <Icon>
            <href>https://maps.google.com/mapfiles/kml/paddle/wht-blank.png</href>
          </Icon>
          <color>ff0094ff</color>
        </IconStyle>
      </Style>
      <Point>
        <coordinates>21.23064843039,42.5934033955283,0</coordinates>
      </Point>
    </Placemark>
    <Placemark>
      <Snippet maxLines="0"> </Snippet>
      <description> </description>
      <name></name>
      <Style>
        <IconStyle>
          <Icon>
            <href>https://maps.google.com/mapfiles/kml/paddle/wht-blank.png</href>
          </Icon>
          <color>ff008fff</color>
        </IconStyle>
      </Style>
      <Point>
        <coordinates>21.2364527673092,42.5851464885213,0</coordinates>
      </Point>
    </Placemark>
    <Placemark>
      <Snippet maxLines="0"> </Snippet>
      <description> </description>
      <name></name>
      <Style>
        <IconStyle>
          <Icon>
            <href>https://maps.google.com/mapfiles/kml/paddle/wht-blank.png</href>
          </Icon>
          <color>ff008fff</color>
        </IconStyle>
      </Style>
      <Point>
        <coordinates>23.7964774262232,40.5241103834845,0</coordinates>
      </Point>
    </Placemark>
    <Placemark>
      <Snippet maxLines="0"> </Snippet>
      <description> </description>
      <name></name>
      <Style>
        <IconStyle>
          <Icon>
            <href>https://maps.google.com/mapfiles/kml/paddle/wht-blank.png</href>
          </Icon>
          <color>ff008fff</color>
        </IconStyle>
      </Style>
      <Point>
        <coordinates>27.2782715835965,39.9964119009748,0</coordinates>
      </Point>
    </Placemark>
    <Placemark>
      <Snippet maxLines="0"> </Snippet>
      <description> </description>
      <name></name>
      <Style>
        <IconStyle>
          <Icon>
            <href>https://maps.google.com/mapfiles/kml/paddle/wht-blank.png</href>
          </Icon>
          <color>ff008aff</color>
        </IconStyle>
      </Style>
      <Point>
        <coordinates>35.4521396697605,40.874164138363,0</coordinates>
      </Point>
    </Placemark>
    <Placemark>
      <Snippet maxLines="0"> </Snippet>
      <description> </description>
      <name></name>
      <Style>
        <IconStyle>
          <Icon>
            <href>https://maps.google.com/mapfiles/kml/paddle/wht-blank.png</href>
          </Icon>
          <color>ff008aff</color>
        </IconStyle>
      </Style>
      <Point>
        <coordinates>23.4918684620217,40.5947684404327,0</coordinates>
      </Point>
    </Placemark>
    <Placemark>
      <Snippet maxLines="0"> </Snippet>
      <description> </description>
      <name></name>
      <Style>
        <IconStyle>
          <Icon>
            <href>https://maps.google.com/mapfiles/kml/paddle/wht-blank.png</href>
          </Icon>
          <color>ff008aff</color>
        </IconStyle>
      </Style>
      <Point>
        <coordinates>-2.9646924037364,35.1314149760977,0</coordinates>
      </Point>
    </Placemark>
    <Placemark>
      <Snippet maxLines="0"> </Snippet>
      <description> </description>
      <name></name>
      <Style>
        <IconStyle>
          <Icon>
            <href>https://maps.google.com/mapfiles/kml/paddle/wht-blank.png</href>
          </Icon>
          <color>ff0085ff</color>
        </IconStyle>
      </Style>
      <Point>
        <coordinates>-2.12567757927301,36.8370451687212,0</coordinates>
      </Point>
    </Placemark>
    <Placemark>
      <Snippet maxLines="0"> </Snippet>
      <description> </description>
      <name></name>
      <Style>
        <IconStyle>
          <Icon>
            <href>https://maps.google.com/mapfiles/kml/paddle/wht-blank.png</href>
          </Icon>
          <color>ff0085ff</color>
        </IconStyle>
      </Style>
      <Point>
        <coordinates>-2.12245427698467,36.8380974075084,0</coordinates>
      </Point>
    </Placemark>
    <Placemark>
      <Snippet maxLines="0"> </Snippet>
      <description> </description>
      <name></name>
      <Style>
        <IconStyle>
          <Icon>
            <href>https://maps.google.com/mapfiles/kml/paddle/wht-blank.png</href>
          </Icon>
          <color>ff0085ff</color>
        </IconStyle>
      </Style>
      <Point>
        <coordinates>23.7955357876965,40.5246546676766,0</coordinates>
      </Point>
    </Placemark>
    <Placemark>
      <Snippet maxLines="0"> </Snippet>
      <description> </description>
      <name></name>
      <Style>
        <IconStyle>
          <Icon>
            <href>https://maps.google.com/mapfiles/kml/paddle/wht-blank.png</href>
          </Icon>
          <color>ff0085ff</color>
        </IconStyle>
      </Style>
      <Point>
        <coordinates>25.029322509688,36.9846223266851,0</coordinates>
      </Point>
    </Placemark>
    <Placemark>
      <Snippet maxLines="0"> </Snippet>
      <description> </description>
      <name></name>
      <Style>
        <IconStyle>
          <Icon>
            <href>https://maps.google.com/mapfiles/kml/paddle/wht-blank.png</href>
          </Icon>
          <color>ff0080ff</color>
        </IconStyle>
      </Style>
      <Point>
        <coordinates>21.2324630252065,42.5967809246399,0</coordinates>
      </Point>
    </Placemark>
    <Placemark>
      <Snippet maxLines="0"> </Snippet>
      <description> </description>
      <name></name>
      <Style>
        <IconStyle>
          <Icon>
            <href>https://maps.google.com/mapfiles/kml/paddle/wht-blank.png</href>
          </Icon>
          <color>ff007aff</color>
        </IconStyle>
      </Style>
      <Point>
        <coordinates>-2.13471869556991,36.8395057111922,0</coordinates>
      </Point>
    </Placemark>
    <Placemark>
      <Snippet maxLines="0"> </Snippet>
      <description> </description>
      <name></name>
      <Style>
        <IconStyle>
          <Icon>
            <href>https://maps.google.com/mapfiles/kml/paddle/wht-blank.png</href>
          </Icon>
          <color>ff0075ff</color>
        </IconStyle>
      </Style>
      <Point>
        <coordinates>34.7282881342699,37.4727712317998,0</coordinates>
      </Point>
    </Placemark>
    <Placemark>
      <Snippet maxLines="0"> </Snippet>
      <description> </description>
      <name></name>
      <Style>
        <IconStyle>
          <Icon>
            <href>https://maps.google.com/mapfiles/kml/paddle/wht-blank.png</href>
          </Icon>
          <color>ff0075ff</color>
        </IconStyle>
      </Style>
      <Point>
        <coordinates>21.2315008475386,42.587801012715,0</coordinates>
      </Point>
    </Placemark>
    <Placemark>
      <Snippet maxLines="0"> </Snippet>
      <description> </description>
      <name></name>
      <Style>
        <IconStyle>
          <Icon>
            <href>https://maps.google.com/mapfiles/kml/paddle/wht-blank.png</href>
          </Icon>
          <color>ff0075ff</color>
        </IconStyle>
      </Style>
      <Point>
        <coordinates>21.2357410958021,42.6009444119237,0</coordinates>
      </Point>
    </Placemark>
    <Placemark>
      <Snippet maxLines="0"> </Snippet>
      <description> </description>
      <name></name>
      <Style>
        <IconStyle>
          <Icon>
            <href>https://maps.google.com/mapfiles/kml/paddle/wht-blank.png</href>
          </Icon>
          <color>ff0075ff</color>
        </IconStyle>
      </Style>
      <Point>
        <coordinates>6.63071294193316,47.7440065453475,0</coordinates>
      </Point>
    </Placemark>
    <Placemark>
      <Snippet maxLines="0"> </Snippet>
      <description> </description>
      <name></name>
      <Style>
        <IconStyle>
          <Icon>
            <href>https://maps.google.com/mapfiles/kml/paddle/wht-blank.png</href>
          </Icon>
          <color>ff0075ff</color>
        </IconStyle>
      </Style>
      <Point>
        <coordinates>21.241923637855,42.5824140686455,0</coordinates>
      </Point>
    </Placemark>
    <Placemark>
      <Snippet maxLines="0"> </Snippet>
      <description> </description>
      <name></name>
      <Style>
        <IconStyle>
          <Icon>
            <href>https://maps.google.com/mapfiles/kml/paddle/wht-blank.png</href>
          </Icon>
          <color>ff0070ff</color>
        </IconStyle>
      </Style>
      <Point>
        <coordinates>21.2412918196267,42.5968571915335,0</coordinates>
      </Point>
    </Placemark>
    <Placemark>
      <Snippet maxLines="0"> </Snippet>
      <description> </description>
      <name></name>
      <Style>
        <IconStyle>
          <Icon>
            <href>https://maps.google.com/mapfiles/kml/paddle/wht-blank.png</href>
          </Icon>
          <color>ff006bff</color>
        </IconStyle>
      </Style>
      <Point>
        <coordinates>23.7850320664114,40.5170600803614,0</coordinates>
      </Point>
    </Placemark>
    <Placemark>
      <Snippet maxLines="0"> </Snippet>
      <description> </description>
      <name></name>
      <Style>
        <IconStyle>
          <Icon>
            <href>https://maps.google.com/mapfiles/kml/paddle/wht-blank.png</href>
          </Icon>
          <color>ff006bff</color>
        </IconStyle>
      </Style>
      <Point>
        <coordinates>21.2368089800605,42.5838386205604,0</coordinates>
      </Point>
    </Placemark>
    <Placemark>
      <Snippet maxLines="0"> </Snippet>
      <description> </description>
      <name></name>
      <Style>
        <IconStyle>
          <Icon>
            <href>https://maps.google.com/mapfiles/kml/paddle/wht-blank.png</href>
          </Icon>
          <color>ff0066ff</color>
        </IconStyle>
      </Style>
      <Point>
        <coordinates>21.2384831970049,42.5960929860366,0</coordinates>
      </Point>
    </Placemark>
    <Placemark>
      <Snippet maxLines="0"> </Snippet>
      <description> </description>
      <name></name>
      <Style>
        <IconStyle>
          <Icon>
            <href>https://maps.google.com/mapfiles/kml/paddle/wht-blank.png</href>
          </Icon>
          <color>ff0061ff</color>
        </IconStyle>
      </Style>
      <Point>
        <coordinates>25.028697977219,36.9731146675109,0</coordinates>
      </Point>
    </Placemark>
    <Placemark>
      <Snippet maxLines="0"> </Snippet>
      <description> </description>
      <name></name>
      <Style>
        <IconStyle>
          <Icon>
            <href>https://maps.google.com/mapfiles/kml/paddle/wht-blank.png</href>
          </Icon>
          <color>ff0042ff</color>
        </IconStyle>
      </Style>
      <Point>
        <coordinates>20.6702177400989,43.2452588482755,0</coordinates>
      </Point>
    </Placemark>
    <Placemark>
      <Snippet maxLines="0"> </Snippet>
      <description> </description>
      <name></name>
      <Style>
        <IconStyle>
          <Icon>
            <href>https://maps.google.com/mapfiles/kml/paddle/wht-blank.png</href>
          </Icon>
          <color>ff0042ff</color>
        </IconStyle>
      </Style>
      <Point>
        <coordinates>21.2337540335991,42.5944923488569,0</coordinates>
      </Point>
    </Placemark>
    <Placemark>
      <Snippet maxLines="0"> </Snippet>
      <description> </description>
      <name></name>
      <Style>
        <IconStyle>
          <Icon>
            <href>https://maps.google.com/mapfiles/kml/paddle/wht-blank.png</href>
          </Icon>
          <color>ff003dff</color>
        </IconStyle>
      </Style>
      <Point>
        <coordinates>13.4239591825603,40.7984381876674,0</coordinates>
      </Point>
    </Placemark>
    <Placemark>
      <Snippet maxLines="0"> </Snippet>
      <description> </description>
      <name></name>
      <Style>
        <IconStyle>
          <Icon>
            <href>https://maps.google.com/mapfiles/kml/paddle/wht-blank.png</href>
          </Icon>
          <color>ff003dff</color>
        </IconStyle>
      </Style>
      <Point>
        <coordinates>11.9353964758865,42.1479556591483,0</coordinates>
      </Point>
    </Placemark>
    <Placemark>
      <Snippet maxLines="0"> </Snippet>
      <description> </description>
      <name></name>
      <Style>
        <IconStyle>
          <Icon>
            <href>https://maps.google.com/mapfiles/kml/paddle/wht-blank.png</href>
          </Icon>
          <color>ff0038ff</color>
        </IconStyle>
      </Style>
      <Point>
        <coordinates>21.2314896485147,42.5958692609969,0</coordinates>
      </Point>
    </Placemark>
    <Placemark>
      <Snippet maxLines="0"> </Snippet>
      <description> </description>
      <name></name>
      <Style>
        <IconStyle>
          <Icon>
            <href>https://maps.google.com/mapfiles/kml/paddle/wht-blank.png</href>
          </Icon>
          <color>ff0033ff</color>
        </IconStyle>
      </Style>
      <Point>
        <coordinates>24.4744626770325,37.4254916356031,0</coordinates>
      </Point>
    </Placemark>
    <Placemark>
      <Snippet maxLines="0"> </Snippet>
      <description> </description>
      <name></name>
      <Style>
        <IconStyle>
          <Icon>
            <href>https://maps.google.com/mapfiles/kml/paddle/wht-blank.png</href>
          </Icon>
          <color>ff0033ff</color>
        </IconStyle>
      </Style>
      <Point>
        <coordinates>23.7886043643104,40.5187987729195,0</coordinates>
      </Point>
    </Placemark>
    <Placemark>
      <Snippet maxLines="0"> </Snippet>
      <description> </description>
      <name></name>
      <Style>
        <IconStyle>
          <Icon>
            <href>https://maps.google.com/mapfiles/kml/paddle/wht-blank.png</href>
          </Icon>
          <color>ff002eff</color>
        </IconStyle>
      </Style>
      <Point>
        <coordinates>20.2748764922909,43.3476711309353,0</coordinates>
      </Point>
    </Placemark>
    <Placemark>
      <Snippet maxLines="0"> </Snippet>
      <description> </description>
      <name></name>
      <Style>
        <IconStyle>
          <Icon>
            <href>https://maps.google.com/mapfiles/kml/paddle/wht-blank.png</href>
          </Icon>
          <color>ff0024ff</color>
        </IconStyle>
      </Style>
      <Point>
        <coordinates>25.0294827392152,36.981791645416,0</coordinates>
      </Point>
    </Placemark>
    <Placemark>
      <Snippet maxLines="0"> </Snippet>
      <description> </description>
      <name></name>
      <Style>
        <IconStyle>
          <Icon>
            <href>https://maps.google.com/mapfiles/kml/paddle/wht-blank.png</href>
          </Icon>
          <color>ff0024ff</color>
        </IconStyle>
      </Style>
      <Point>
        <coordinates>21.2368247351779,42.5888645311796,0</coordinates>
      </Point>
    </Placemark>
    <Placemark>
      <Snippet maxLines="0"> </Snippet>
      <description> </description>
      <name></name>
      <Style>
        <IconStyle>
          <Icon>
            <href>https://maps.google.com/mapfiles/kml/paddle/wht-blank.png</href>
          </Icon>
          <color>ff001fff</color>
        </IconStyle>
      </Style>
      <Point>
        <coordinates>34.949790299904,37.849507574884,0</coordinates>
      </Point>
    </Placemark>
    <Placemark>
      <Snippet maxLines="0"> </Snippet>
      <description> </description>
      <name></name>
      <Style>
        <IconStyle>
          <Icon>
            <href>https://maps.google.com/mapfiles/kml/paddle/wht-blank.png</href>
          </Icon>
          <color>ff0000ff</color>
        </IconStyle>
      </Style>
      <Point>
        <coordinates>21.2273132619159,42.5941712357961,0</coordinates>
      </Point>
    </Placemark>
    <Placemark>
      <Snippet maxLines="0"> </Snippet>
      <description> </description>
      <name></name>
      <Style>
        <IconStyle>
          <Icon>
            <href>https://maps.google.com/mapfiles/kml/paddle/wht-blank.png</href>
          </Icon>
          <color>ff0000fa</color>
        </IconStyle>
      </Style>
      <Point>
        <coordinates>25.0239356841497,36.9727398191,0</coordinates>
      </Point>
    </Placemark>
    <Placemark>
      <Snippet maxLines="0"> </Snippet>
      <description> </description>
      <name></name>
      <Style>
        <IconStyle>
          <Icon>
            <href>https://maps.google.com/mapfiles/kml/paddle/wht-blank.png</href>
          </Icon>
          <color>ff0000fa</color>
        </IconStyle>
      </Style>
      <Point>
        <coordinates>25.0336389904473,36.9786001130464,0</coordinates>
      </Point>
    </Placemark>
    <Placemark>
      <Snippet maxLines="0"> </Snippet>
      <description> </description>
      <name></name>
      <Style>
        <IconStyle>
          <Icon>
            <href>https://maps.google.com/mapfiles/kml/paddle/wht-blank.png</href>
          </Icon>
          <color>ff0000f5</color>
        </IconStyle>
      </Style>
      <Point>
        <coordinates>-3.03374165969075,35.1160821150814,0</coordinates>
      </Point>
    </Placemark>
    <Placemark>
      <Snippet maxLines="0"> </Snippet>
      <description> </description>
      <name></name>
      <Style>
        <IconStyle>
          <Icon>
            <href>https://maps.google.com/mapfiles/kml/paddle/wht-blank.png</href>
          </Icon>
          <color>ff0000f0</color>
        </IconStyle>
      </Style>
      <Point>
        <coordinates>24.5315334147338,40.7053073971087,0</coordinates>
      </Point>
    </Placemark>
    <Placemark>
      <Snippet maxLines="0"> </Snippet>
      <description> </description>
      <name></name>
      <Style>
        <IconStyle>
          <Icon>
            <href>https://maps.google.com/mapfiles/kml/paddle/wht-blank.png</href>
          </Icon>
          <color>ff0000eb</color>
        </IconStyle>
      </Style>
      <Point>
        <coordinates>25.7518990899429,41.0139522283281,0</coordinates>
      </Point>
    </Placemark>
    <Placemark>
      <Snippet maxLines="0"> </Snippet>
      <description> </description>
      <name></name>
      <Style>
        <IconStyle>
          <Icon>
            <href>https://maps.google.com/mapfiles/kml/paddle/wht-blank.png</href>
          </Icon>
          <color>ff0000eb</color>
        </IconStyle>
      </Style>
      <Point>
        <coordinates>11.0035648074162,42.9907019474741,0</coordinates>
      </Point>
    </Placemark>
    <Placemark>
      <Snippet maxLines="0"> </Snippet>
      <description> </description>
      <name></name>
      <Style>
        <IconStyle>
          <Icon>
            <href>https://maps.google.com/mapfiles/kml/paddle/wht-blank.png</href>
          </Icon>
          <color>ff0000e0</color>
        </IconStyle>
      </Style>
      <Point>
        <coordinates>23.7938229164752,40.5100755016259,0</coordinates>
      </Point>
    </Placemark>
    <Placemark>
      <Snippet maxLines="0"> </Snippet>
      <description> </description>
      <name></name>
      <Style>
        <IconStyle>
          <Icon>
            <href>https://maps.google.com/mapfiles/kml/paddle/wht-blank.png</href>
          </Icon>
          <color>ff0000db</color>
        </IconStyle>
      </Style>
      <Point>
        <coordinates>24.42849578925,37.3840960370695,0</coordinates>
      </Point>
    </Placemark>
    <Placemark>
      <Snippet maxLines="0"> </Snippet>
      <description> </description>
      <name></name>
      <Style>
        <IconStyle>
          <Icon>
            <href>https://maps.google.com/mapfiles/kml/paddle/wht-blank.png</href>
          </Icon>
          <color>ff0000d6</color>
        </IconStyle>
      </Style>
      <Point>
        <coordinates>7.50450553836616,45.7972578279447,0</coordinates>
      </Point>
    </Placemark>
    <Placemark>
      <Snippet maxLines="0"> </Snippet>
      <description> </description>
      <name></name>
      <Style>
        <IconStyle>
          <Icon>
            <href>https://maps.google.com/mapfiles/kml/paddle/wht-blank.png</href>
          </Icon>
          <color>ff0000d1</color>
        </IconStyle>
      </Style>
      <Point>
        <coordinates>25.0333819692841,36.9713627799412,0</coordinates>
      </Point>
    </Placemark>
    <Placemark>
      <Snippet maxLines="0"> </Snippet>
      <description> </description>
      <name></name>
      <Style>
        <IconStyle>
          <Icon>
            <href>https://maps.google.com/mapfiles/kml/paddle/wht-blank.png</href>
          </Icon>
          <color>ff0000d1</color>
        </IconStyle>
      </Style>
      <Point>
        <coordinates>25.0327722214917,36.977225183771,0</coordinates>
      </Point>
    </Placemark>
    <Placemark>
      <Snippet maxLines="0"> </Snippet>
      <description> </description>
      <name></name>
      <Style>
        <IconStyle>
          <Icon>
            <href>https://maps.google.com/mapfiles/kml/paddle/wht-blank.png</href>
          </Icon>
          <color>ff0000d1</color>
        </IconStyle>
      </Style>
      <Point>
        <coordinates>21.2268447852648,42.5940652620662,0</coordinates>
      </Point>
    </Placemark>
    <Placemark>
      <Snippet maxLines="0"> </Snippet>
      <description> </description>
      <name></name>
      <Style>
        <IconStyle>
          <Icon>
            <href>https://maps.google.com/mapfiles/kml/paddle/wht-blank.png</href>
          </Icon>
          <color>ff0000c7</color>
        </IconStyle>
      </Style>
      <Point>
        <coordinates>-2.1684184412479,36.7536502039408,0</coordinates>
      </Point>
    </Placemark>
    <Placemark>
      <Snippet maxLines="0"> </Snippet>
      <description> </description>
      <name></name>
      <Style>
        <IconStyle>
          <Icon>
            <href>https://maps.google.com/mapfiles/kml/paddle/wht-blank.png</href>
          </Icon>
          <color>ff0000c2</color>
        </IconStyle>
      </Style>
      <Point>
        <coordinates>25.0208260513924,36.977875638939,0</coordinates>
      </Point>
    </Placemark>
    <Placemark>
      <Snippet maxLines="0"> </Snippet>
      <description> </description>
      <name></name>
      <Style>
        <IconStyle>
          <Icon>
            <href>https://maps.google.com/mapfiles/kml/paddle/wht-blank.png</href>
          </Icon>
          <color>ff0000bd</color>
        </IconStyle>
      </Style>
      <Point>
        <coordinates>35.4674382086062,40.8709391044445,0</coordinates>
      </Point>
    </Placemark>
    <Placemark>
      <Snippet maxLines="0"> </Snippet>
      <description> </description>
      <name></name>
      <Style>
        <IconStyle>
          <Icon>
            <href>https://maps.google.com/mapfiles/kml/paddle/wht-blank.png</href>
          </Icon>
          <color>ff0000b3</color>
        </IconStyle>
      </Style>
      <Point>
        <coordinates>25.0215576542371,36.9761696127042,0</coordinates>
      </Point>
    </Placemark>
    <Placemark>
      <Snippet maxLines="0"> </Snippet>
      <description> </description>
      <name></name>
      <Style>
        <IconStyle>
          <Icon>
            <href>https://maps.google.com/mapfiles/kml/paddle/wht-blank.png</href>
          </Icon>
          <color>ff00009e</color>
        </IconStyle>
      </Style>
      <Point>
        <coordinates>23.7945775092779,40.5243351278739,0</coordinates>
      </Point>
    </Placemark>
    <Placemark>
      <Snippet maxLines="0"> </Snippet>
      <description> </description>
      <name></name>
      <Style>
        <IconStyle>
          <Icon>
            <href>https://maps.google.com/mapfiles/kml/paddle/wht-blank.png</href>
          </Icon>
          <color>ff000099</color>
        </IconStyle>
      </Style>
      <Point>
        <coordinates>27.3801747729874,39.9045430230174,0</coordinates>
      </Point>
    </Placemark>
    <Placemark>
      <Snippet maxLines="0"> </Snippet>
      <description> </description>
      <name></name>
      <Style>
        <IconStyle>
          <Icon>
            <href>https://maps.google.com/mapfiles/kml/paddle/wht-blank.png</href>
          </Icon>
          <color>ff000099</color>
        </IconStyle>
      </Style>
      <Point>
        <coordinates>23.7937167199637,40.5200243557245,0</coordinates>
      </Point>
    </Placemark>
    <Placemark>
      <Snippet maxLines="0"> </Snippet>
      <description> </description>
      <name></name>
      <Style>
        <IconStyle>
          <Icon>
            <href>https://maps.google.com/mapfiles/kml/paddle/wht-blank.png</href>
          </Icon>
          <color>ff00008a</color>
        </IconStyle>
      </Style>
      <Point>
        <coordinates>25.022932600471,36.9760755131413,0</coordinates>
      </Point>
    </Placemark>
    <Placemark>
      <Snippet maxLines="0"> </Snippet>
      <description> </description>
      <name></name>
      <Style>
        <IconStyle>
          <Icon>
            <href>https://maps.google.com/mapfiles/kml/paddle/wht-blank.png</href>
          </Icon>
          <color>ff000075</color>
        </IconStyle>
      </Style>
      <Point>
        <coordinates>-2.09313953655906,36.7752457880517,0</coordinates>
      </Point>
    </Placemark>
    <Placemark>
      <Snippet maxLines="0"> </Snippet>
      <description> </description>
      <name></name>
      <Style>
        <IconStyle>
          <Icon>
            <href>https://maps.google.com/mapfiles/kml/paddle/wht-blank.png</href>
          </Icon>
          <color>ff00006b</color>
        </IconStyle>
      </Style>
      <Point>
        <coordinates>25.0282526969529,36.9822604347555,0</coordinates>
      </Point>
    </Placemark>
    <Placemark>
      <Snippet maxLines="0"> </Snippet>
      <description> </description>
      <name></name>
      <Style>
        <IconStyle>
          <Icon>
            <href>https://maps.google.com/mapfiles/kml/paddle/wht-blank.png</href>
          </Icon>
          <color>ff000066</color>
        </IconStyle>
      </Style>
      <Point>
        <coordinates>25.0219635563656,36.9816114011501,0</coordinates>
      </Point>
    </Placemark>
    <Placemark>
      <Snippet maxLines="0"> </Snippet>
      <description> </description>
      <name></name>
      <Style>
        <IconStyle>
          <Icon>
            <href>https://maps.google.com/mapfiles/kml/paddle/wht-blank.png</href>
          </Icon>
          <color>ff000057</color>
        </IconStyle>
      </Style>
      <Point>
        <coordinates>25.0282047813899,36.9876327609205,0</coordinates>
      </Point>
    </Placemark>
    <Placemark>
      <Snippet maxLines="0"> </Snippet>
      <description> </description>
      <name></name>
      <Style>
        <IconStyle>
          <Icon>
            <href>https://maps.google.com/mapfiles/kml/paddle/wht-blank.png</href>
          </Icon>
          <color>ff00004d</color>
        </IconStyle>
      </Style>
      <Point>
        <coordinates>25.0289323993939,36.9827355914275,0</coordinates>
      </Point>
    </Placemark>
    <Placemark>
      <Snippet maxLines="0"> </Snippet>
      <description> </description>
      <name></name>
      <Style>
        <IconStyle>
          <Icon>
            <href>https://maps.google.com/mapfiles/kml/paddle/wht-blank.png</href>
          </Icon>
          <color>ff000047</color>
        </IconStyle>
      </Style>
      <Point>
        <coordinates>24.465977540958,37.4196886345594,0</coordinates>
      </Point>
    </Placemark>
    <Placemark>
      <Snippet maxLines="0"> </Snippet>
      <description> </description>
      <name></name>
      <Style>
        <IconStyle>
          <Icon>
            <href>https://maps.google.com/mapfiles/kml/paddle/wht-blank.png</href>
          </Icon>
          <color>ff000047</color>
        </IconStyle>
      </Style>
      <Point>
        <coordinates>53.1727190499188,35.4130892503697,0</coordinates>
      </Point>
    </Placemark>
    <Placemark>
      <Snippet maxLines="0"> </Snippet>
      <description> </description>
      <name></name>
      <Style>
        <IconStyle>
          <Icon>
            <href>https://maps.google.com/mapfiles/kml/paddle/wht-blank.png</href>
          </Icon>
          <color>ff000042</color>
        </IconStyle>
      </Style>
      <Point>
        <coordinates>25.0279093133651,36.9837277493569,0</coordinates>
      </Point>
    </Placemark>
    <Placemark>
      <Snippet maxLines="0"> </Snippet>
      <description> </description>
      <name></name>
      <Style>
        <IconStyle>
          <Icon>
            <href>https://maps.google.com/mapfiles/kml/paddle/wht-blank.png</href>
          </Icon>
          <color>ff00003d</color>
        </IconStyle>
      </Style>
      <Point>
        <coordinates>13.4348348080855,40.8029250506135,0</coordinates>
      </Point>
    </Placemark>
    <Placemark>
      <Snippet maxLines="0"> </Snippet>
      <description> </description>
      <name></name>
      <Style>
        <IconStyle>
          <Icon>
            <href>https://maps.google.com/mapfiles/kml/paddle/wht-blank.png</href>
          </Icon>
          <color>ff00003d</color>
        </IconStyle>
      </Style>
      <Point>
        <coordinates>25.0250719051892,36.9885714191172,0</coordinates>
      </Point>
    </Placemark>
    <Placemark>
      <Snippet maxLines="0"> </Snippet>
      <description> </description>
      <name></name>
      <Style>
        <IconStyle>
          <Icon>
            <href>https://maps.google.com/mapfiles/kml/paddle/wht-blank.png</href>
          </Icon>
          <color>ff00003d</color>
        </IconStyle>
      </Style>
      <Point>
        <coordinates>25.0212992920126,36.9778468769803,0</coordinates>
      </Point>
    </Placemark>
    <Placemark>
      <Snippet maxLines="0"> </Snippet>
      <description> </description>
      <name></name>
      <Style>
        <IconStyle>
          <Icon>
            <href>https://maps.google.com/mapfiles/kml/paddle/wht-blank.png</href>
          </Icon>
          <color>ff000038</color>
        </IconStyle>
      </Style>
      <Point>
        <coordinates>-3.37660184608637,48.6115751134354,0</coordinates>
      </Point>
    </Placemark>
    <Placemark>
      <Snippet maxLines="0"> </Snippet>
      <description> </description>
      <name></name>
      <Style>
        <IconStyle>
          <Icon>
            <href>https://maps.google.com/mapfiles/kml/paddle/wht-blank.png</href>
          </Icon>
          <color>ff00002e</color>
        </IconStyle>
      </Style>
      <Point>
        <coordinates>7.54261863254194,36.9803666743267,0</coordinates>
      </Point>
    </Placemark>
    <Placemark>
      <Snippet maxLines="0"> </Snippet>
      <description> </description>
      <name></name>
      <Style>
        <IconStyle>
          <Icon>
            <href>https://maps.google.com/mapfiles/kml/paddle/wht-blank.png</href>
          </Icon>
          <color>ff000029</color>
        </IconStyle>
      </Style>
      <Point>
        <coordinates>25.0330719752413,36.98617690233,0</coordinates>
      </Point>
    </Placemark>
    <Placemark>
      <Snippet maxLines="0"> </Snippet>
      <description> </description>
      <name></name>
      <Style>
        <IconStyle>
          <Icon>
            <href>https://maps.google.com/mapfiles/kml/paddle/wht-blank.png</href>
          </Icon>
          <color>ff000024</color>
        </IconStyle>
      </Style>
      <Point>
        <coordinates>34.1810020675523,40.6345226523155,0</coordinates>
      </Point>
    </Placemark>
    <Placemark>
      <Snippet maxLines="0"> </Snippet>
      <description> </description>
      <name></name>
      <Style>
        <IconStyle>
          <Icon>
            <href>https://maps.google.com/mapfiles/kml/paddle/wht-blank.png</href>
          </Icon>
          <color>ff000024</color>
        </IconStyle>
      </Style>
      <Point>
        <coordinates>23.7499951464593,40.6101612064597,0</coordinates>
      </Point>
    </Placemark>
    <Placemark>
      <Snippet maxLines="0"> </Snippet>
      <description> </description>
      <name></name>
      <Style>
        <IconStyle>
          <Icon>
            <href>https://maps.google.com/mapfiles/kml/paddle/wht-blank.png</href>
          </Icon>
          <color>ff000005</color>
        </IconStyle>
      </Style>
      <Point>
        <coordinates>24.6365774790191,47.6989081049235,0</coordinates>
      </Point>
    </Placemark>
  </Document>
</kml>
