# Supplementary material for: Tracing metallurgical links and silver provenance in Balkan coinage (5th -1st centuries BCE)
Source: Archaeol Anthropol Sci. 2024 Nov 13;16(12):198. doi: 10.1007/s12520-024-02106-1 (PMC11561118; doi:10.1007/s12520-024-02106-1)
Supplement: Supplementary file 3 — Supplementary Material 3 [file 12520_2024_2106_MOESM3_ESM.zip › ESM3/kml_hit maps/SK052.kml]

<?xml version="1.0" encoding="utf-8"?>
<kml xmlns="http://www.opengis.net/kml/2.2">
  <Document>
    <name>SK052</name>
    <Placemark>
      <Snippet maxLines="0"> </Snippet>
      <description> </description>
      <name></name>
      <Style>
        <IconStyle>
          <Icon>
            <href>https://maps.google.com/mapfiles/kml/paddle/wht-blank.png</href>
          </Icon>
          <color>ffefffff</color>
        </IconStyle>
      </Style>
      <Point>
        <coordinates>23.7959850811977,40.5131079802476,0</coordinates>
      </Point>
    </Placemark>
    <Placemark>
      <Snippet maxLines="0"> </Snippet>
      <description> </description>
      <name></name>
      <Style>
        <IconStyle>
          <Icon>
            <href>https://maps.google.com/mapfiles/kml/paddle/wht-blank.png</href>
          </Icon>
          <color>ffe7ffff</color>
        </IconStyle>
      </Style>
      <Point>
        <coordinates>25.0350779510165,36.9875203882709,0</coordinates>
      </Point>
    </Placemark>
    <Placemark>
      <Snippet maxLines="0"> </Snippet>
      <description> </description>
      <name></name>
      <Style>
        <IconStyle>
          <Icon>
            <href>https://maps.google.com/mapfiles/kml/paddle/wht-blank.png</href>
          </Icon>
          <color>ffd7ffff</color>
        </IconStyle>
      </Style>
      <Point>
        <coordinates>25.0300897768166,36.9908495457273,0</coordinates>
      </Point>
    </Placemark>
    <Placemark>
      <Snippet maxLines="0"> </Snippet>
      <description> </description>
      <name></name>
      <Style>
        <IconStyle>
          <Icon>
            <href>https://maps.google.com/mapfiles/kml/paddle/wht-blank.png</href>
          </Icon>
          <color>ffbfffff</color>
        </IconStyle>
      </Style>
      <Point>
        <coordinates>13.4254246965355,40.7958155833025,0</coordinates>
      </Point>
    </Placemark>
    <Placemark>
      <Snippet maxLines="0"> </Snippet>
      <description> </description>
      <name></name>
      <Style>
        <IconStyle>
          <Icon>
            <href>https://maps.google.com/mapfiles/kml/paddle/wht-blank.png</href>
          </Icon>
          <color>ffbfffff</color>
        </IconStyle>
      </Style>
      <Point>
        <coordinates>19.9305763138481,44.4310215863663,0</coordinates>
      </Point>
    </Placemark>
    <Placemark>
      <Snippet maxLines="0"> </Snippet>
      <description> </description>
      <name></name>
      <Style>
        <IconStyle>
          <Icon>
            <href>https://maps.google.com/mapfiles/kml/paddle/wht-blank.png</href>
          </Icon>
          <color>ffbfffff</color>
        </IconStyle>
      </Style>
      <Point>
        <coordinates>19.9689737504894,43.9705078241476,0</coordinates>
      </Point>
    </Placemark>
    <Placemark>
      <Snippet maxLines="0"> </Snippet>
      <description> </description>
      <name></name>
      <Style>
        <IconStyle>
          <Icon>
            <href>https://maps.google.com/mapfiles/kml/paddle/wht-blank.png</href>
          </Icon>
          <color>ff9fffff</color>
        </IconStyle>
      </Style>
      <Point>
        <coordinates>27.3039116732327,40.0424417385978,0</coordinates>
      </Point>
    </Placemark>
    <Placemark>
      <Snippet maxLines="0"> </Snippet>
      <description> </description>
      <name></name>
      <Style>
        <IconStyle>
          <Icon>
            <href>https://maps.google.com/mapfiles/kml/paddle/wht-blank.png</href>
          </Icon>
          <color>ff9fffff</color>
        </IconStyle>
      </Style>
      <Point>
        <coordinates>-2.15083387297955,36.7612545178133,0</coordinates>
      </Point>
    </Placemark>
    <Placemark>
      <Snippet maxLines="0"> </Snippet>
      <description> </description>
      <name></name>
      <Style>
        <IconStyle>
          <Icon>
            <href>https://maps.google.com/mapfiles/kml/paddle/wht-blank.png</href>
          </Icon>
          <color>ff97ffff</color>
        </IconStyle>
      </Style>
      <Point>
        <coordinates>24.5669799002211,40.6832573500201,0</coordinates>
      </Point>
    </Placemark>
    <Placemark>
      <Snippet maxLines="0"> </Snippet>
      <description> </description>
      <name></name>
      <Style>
        <IconStyle>
          <Icon>
            <href>https://maps.google.com/mapfiles/kml/paddle/wht-blank.png</href>
          </Icon>
          <color>ff97ffff</color>
        </IconStyle>
      </Style>
      <Point>
        <coordinates>21.251102881698,42.5915357898688,0</coordinates>
      </Point>
    </Placemark>
    <Placemark>
      <Snippet maxLines="0"> </Snippet>
      <description> </description>
      <name></name>
      <Style>
        <IconStyle>
          <Icon>
            <href>https://maps.google.com/mapfiles/kml/paddle/wht-blank.png</href>
          </Icon>
          <color>ff8fffff</color>
        </IconStyle>
      </Style>
      <Point>
        <coordinates>27.374355190977,39.8964795669961,0</coordinates>
      </Point>
    </Placemark>
    <Placemark>
      <Snippet maxLines="0"> </Snippet>
      <description> </description>
      <name></name>
      <Style>
        <IconStyle>
          <Icon>
            <href>https://maps.google.com/mapfiles/kml/paddle/wht-blank.png</href>
          </Icon>
          <color>ff78ffff</color>
        </IconStyle>
      </Style>
      <Point>
        <coordinates>23.7160111725437,40.5024361327605,0</coordinates>
      </Point>
    </Placemark>
    <Placemark>
      <Snippet maxLines="0"> </Snippet>
      <description> </description>
      <name></name>
      <Style>
        <IconStyle>
          <Icon>
            <href>https://maps.google.com/mapfiles/kml/paddle/wht-blank.png</href>
          </Icon>
          <color>ff78ffff</color>
        </IconStyle>
      </Style>
      <Point>
        <coordinates>27.221792754085,39.9884540469576,0</coordinates>
      </Point>
    </Placemark>
    <Placemark>
      <Snippet maxLines="0"> </Snippet>
      <description> </description>
      <name></name>
      <Style>
        <IconStyle>
          <Icon>
            <href>https://maps.google.com/mapfiles/kml/paddle/wht-blank.png</href>
          </Icon>
          <color>ff58ffff</color>
        </IconStyle>
      </Style>
      <Point>
        <coordinates>25.0369241094053,36.9821527828683,0</coordinates>
      </Point>
    </Placemark>
    <Placemark>
      <Snippet maxLines="0"> </Snippet>
      <description> </description>
      <name></name>
      <Style>
        <IconStyle>
          <Icon>
            <href>https://maps.google.com/mapfiles/kml/paddle/wht-blank.png</href>
          </Icon>
          <color>ff58ffff</color>
        </IconStyle>
      </Style>
      <Point>
        <coordinates>24.4737133476724,37.4243149475432,0</coordinates>
      </Point>
    </Placemark>
    <Placemark>
      <Snippet maxLines="0"> </Snippet>
      <description> </description>
      <name></name>
      <Style>
        <IconStyle>
          <Icon>
            <href>https://maps.google.com/mapfiles/kml/paddle/wht-blank.png</href>
          </Icon>
          <color>ff58ffff</color>
        </IconStyle>
      </Style>
      <Point>
        <coordinates>34.6541729005196,37.5437764967873,0</coordinates>
      </Point>
    </Placemark>
    <Placemark>
      <Snippet maxLines="0"> </Snippet>
      <description> </description>
      <name></name>
      <Style>
        <IconStyle>
          <Icon>
            <href>https://maps.google.com/mapfiles/kml/paddle/wht-blank.png</href>
          </Icon>
          <color>ff58ffff</color>
        </IconStyle>
      </Style>
      <Point>
        <coordinates>24.8299330028615,41.8339497046015,0</coordinates>
      </Point>
    </Placemark>
    <Placemark>
      <Snippet maxLines="0"> </Snippet>
      <description> </description>
      <name></name>
      <Style>
        <IconStyle>
          <Icon>
            <href>https://maps.google.com/mapfiles/kml/paddle/wht-blank.png</href>
          </Icon>
          <color>ff58ffff</color>
        </IconStyle>
      </Style>
      <Point>
        <coordinates>25.0245780143741,36.9800227891485,0</coordinates>
      </Point>
    </Placemark>
    <Placemark>
      <Snippet maxLines="0"> </Snippet>
      <description> </description>
      <name></name>
      <Style>
        <IconStyle>
          <Icon>
            <href>https://maps.google.com/mapfiles/kml/paddle/wht-blank.png</href>
          </Icon>
          <color>ff50ffff</color>
        </IconStyle>
      </Style>
      <Point>
        <coordinates>-2.14860659473816,36.7739248713577,0</coordinates>
      </Point>
    </Placemark>
    <Placemark>
      <Snippet maxLines="0"> </Snippet>
      <description> </description>
      <name></name>
      <Style>
        <IconStyle>
          <Icon>
            <href>https://maps.google.com/mapfiles/kml/paddle/wht-blank.png</href>
          </Icon>
          <color>ff50ffff</color>
        </IconStyle>
      </Style>
      <Point>
        <coordinates>25.0321600883743,36.9838265629058,0</coordinates>
      </Point>
    </Placemark>
    <Placemark>
      <Snippet maxLines="0"> </Snippet>
      <description> </description>
      <name></name>
      <Style>
        <IconStyle>
          <Icon>
            <href>https://maps.google.com/mapfiles/kml/paddle/wht-blank.png</href>
          </Icon>
          <color>ff48ffff</color>
        </IconStyle>
      </Style>
      <Point>
        <coordinates>21.2377215048873,42.5910412287078,0</coordinates>
      </Point>
    </Placemark>
    <Placemark>
      <Snippet maxLines="0"> </Snippet>
      <description> </description>
      <name></name>
      <Style>
        <IconStyle>
          <Icon>
            <href>https://maps.google.com/mapfiles/kml/paddle/wht-blank.png</href>
          </Icon>
          <color>ff40ffff</color>
        </IconStyle>
      </Style>
      <Point>
        <coordinates>24.7221333834145,40.7829351192362,0</coordinates>
      </Point>
    </Placemark>
    <Placemark>
      <Snippet maxLines="0"> </Snippet>
      <description> </description>
      <name></name>
      <Style>
        <IconStyle>
          <Icon>
            <href>https://maps.google.com/mapfiles/kml/paddle/wht-blank.png</href>
          </Icon>
          <color>ff40ffff</color>
        </IconStyle>
      </Style>
      <Point>
        <coordinates>9.10354504413591,35.7455814950015,0</coordinates>
      </Point>
    </Placemark>
    <Placemark>
      <Snippet maxLines="0"> </Snippet>
      <description> </description>
      <name></name>
      <Style>
        <IconStyle>
          <Icon>
            <href>https://maps.google.com/mapfiles/kml/paddle/wht-blank.png</href>
          </Icon>
          <color>ff38ffff</color>
        </IconStyle>
      </Style>
      <Point>
        <coordinates>21.2418789966224,42.588984151009,0</coordinates>
      </Point>
    </Placemark>
    <Placemark>
      <Snippet maxLines="0"> </Snippet>
      <description> </description>
      <name></name>
      <Style>
        <IconStyle>
          <Icon>
            <href>https://maps.google.com/mapfiles/kml/paddle/wht-blank.png</href>
          </Icon>
          <color>ff20ffff</color>
        </IconStyle>
      </Style>
      <Point>
        <coordinates>25.0291746185603,36.9841212079541,0</coordinates>
      </Point>
    </Placemark>
    <Placemark>
      <Snippet maxLines="0"> </Snippet>
      <description> </description>
      <name></name>
      <Style>
        <IconStyle>
          <Icon>
            <href>https://maps.google.com/mapfiles/kml/paddle/wht-blank.png</href>
          </Icon>
          <color>ff20ffff</color>
        </IconStyle>
      </Style>
      <Point>
        <coordinates>21.238891309875,42.5827680194206,0</coordinates>
      </Point>
    </Placemark>
    <Placemark>
      <Snippet maxLines="0"> </Snippet>
      <description> </description>
      <name></name>
      <Style>
        <IconStyle>
          <Icon>
            <href>https://maps.google.com/mapfiles/kml/paddle/wht-blank.png</href>
          </Icon>
          <color>ff18ffff</color>
        </IconStyle>
      </Style>
      <Point>
        <coordinates>23.7903872272795,40.5153247608621,0</coordinates>
      </Point>
    </Placemark>
    <Placemark>
      <Snippet maxLines="0"> </Snippet>
      <description> </description>
      <name></name>
      <Style>
        <IconStyle>
          <Icon>
            <href>https://maps.google.com/mapfiles/kml/paddle/wht-blank.png</href>
          </Icon>
          <color>ff18ffff</color>
        </IconStyle>
      </Style>
      <Point>
        <coordinates>24.721159020816,40.7809713805968,0</coordinates>
      </Point>
    </Placemark>
    <Placemark>
      <Snippet maxLines="0"> </Snippet>
      <description> </description>
      <name></name>
      <Style>
        <IconStyle>
          <Icon>
            <href>https://maps.google.com/mapfiles/kml/paddle/wht-blank.png</href>
          </Icon>
          <color>ff18ffff</color>
        </IconStyle>
      </Style>
      <Point>
        <coordinates>27.3661080544756,39.8854200833861,0</coordinates>
      </Point>
    </Placemark>
    <Placemark>
      <Snippet maxLines="0"> </Snippet>
      <description> </description>
      <name></name>
      <Style>
        <IconStyle>
          <Icon>
            <href>https://maps.google.com/mapfiles/kml/paddle/wht-blank.png</href>
          </Icon>
          <color>ff10ffff</color>
        </IconStyle>
      </Style>
      <Point>
        <coordinates>23.7952222162896,40.5248827899896,0</coordinates>
      </Point>
    </Placemark>
    <Placemark>
      <Snippet maxLines="0"> </Snippet>
      <description> </description>
      <name></name>
      <Style>
        <IconStyle>
          <Icon>
            <href>https://maps.google.com/mapfiles/kml/paddle/wht-blank.png</href>
          </Icon>
          <color>ff10ffff</color>
        </IconStyle>
      </Style>
      <Point>
        <coordinates>21.2390969444786,42.5780001028764,0</coordinates>
      </Point>
    </Placemark>
    <Placemark>
      <Snippet maxLines="0"> </Snippet>
      <description> </description>
      <name></name>
      <Style>
        <IconStyle>
          <Icon>
            <href>https://maps.google.com/mapfiles/kml/paddle/wht-blank.png</href>
          </Icon>
          <color>ff10ffff</color>
        </IconStyle>
      </Style>
      <Point>
        <coordinates>21.2263347545299,42.6064189599487,0</coordinates>
      </Point>
    </Placemark>
    <Placemark>
      <Snippet maxLines="0"> </Snippet>
      <description> </description>
      <name></name>
      <Style>
        <IconStyle>
          <Icon>
            <href>https://maps.google.com/mapfiles/kml/paddle/wht-blank.png</href>
          </Icon>
          <color>ff10ffff</color>
        </IconStyle>
      </Style>
      <Point>
        <coordinates>-2.11955354234443,36.844114518717,0</coordinates>
      </Point>
    </Placemark>
    <Placemark>
      <Snippet maxLines="0"> </Snippet>
      <description> </description>
      <name></name>
      <Style>
        <IconStyle>
          <Icon>
            <href>https://maps.google.com/mapfiles/kml/paddle/wht-blank.png</href>
          </Icon>
          <color>ff08ffff</color>
        </IconStyle>
      </Style>
      <Point>
        <coordinates>21.2403543997364,42.5946746641441,0</coordinates>
      </Point>
    </Placemark>
    <Placemark>
      <Snippet maxLines="0"> </Snippet>
      <description> </description>
      <name></name>
      <Style>
        <IconStyle>
          <Icon>
            <href>https://maps.google.com/mapfiles/kml/paddle/wht-blank.png</href>
          </Icon>
          <color>ff08ffff</color>
        </IconStyle>
      </Style>
      <Point>
        <coordinates>27.1958764782118,38.4598439595713,0</coordinates>
      </Point>
    </Placemark>
    <Placemark>
      <Snippet maxLines="0"> </Snippet>
      <description> </description>
      <name></name>
      <Style>
        <IconStyle>
          <Icon>
            <href>https://maps.google.com/mapfiles/kml/paddle/wht-blank.png</href>
          </Icon>
          <color>ff08ffff</color>
        </IconStyle>
      </Style>
      <Point>
        <coordinates>27.3663217899226,39.8912062836862,0</coordinates>
      </Point>
    </Placemark>
    <Placemark>
      <Snippet maxLines="0"> </Snippet>
      <description> </description>
      <name></name>
      <Style>
        <IconStyle>
          <Icon>
            <href>https://maps.google.com/mapfiles/kml/paddle/wht-blank.png</href>
          </Icon>
          <color>ff08ffff</color>
        </IconStyle>
      </Style>
      <Point>
        <coordinates>-2.12579971034419,36.8492979907575,0</coordinates>
      </Point>
    </Placemark>
    <Placemark>
      <Snippet maxLines="0"> </Snippet>
      <description> </description>
      <name></name>
      <Style>
        <IconStyle>
          <Icon>
            <href>https://maps.google.com/mapfiles/kml/paddle/wht-blank.png</href>
          </Icon>
          <color>ff00ffff</color>
        </IconStyle>
      </Style>
      <Point>
        <coordinates>21.2412983985882,42.5853262822101,0</coordinates>
      </Point>
    </Placemark>
    <Placemark>
      <Snippet maxLines="0"> </Snippet>
      <description> </description>
      <name></name>
      <Style>
        <IconStyle>
          <Icon>
            <href>https://maps.google.com/mapfiles/kml/paddle/wht-blank.png</href>
          </Icon>
          <color>ff00ffff</color>
        </IconStyle>
      </Style>
      <Point>
        <coordinates>27.2009390217013,39.6979642376915,0</coordinates>
      </Point>
    </Placemark>
    <Placemark>
      <Snippet maxLines="0"> </Snippet>
      <description> </description>
      <name></name>
      <Style>
        <IconStyle>
          <Icon>
            <href>https://maps.google.com/mapfiles/kml/paddle/wht-blank.png</href>
          </Icon>
          <color>ff00faff</color>
        </IconStyle>
      </Style>
      <Point>
        <coordinates>21.2318664171459,42.5863717441468,0</coordinates>
      </Point>
    </Placemark>
    <Placemark>
      <Snippet maxLines="0"> </Snippet>
      <description> </description>
      <name></name>
      <Style>
        <IconStyle>
          <Icon>
            <href>https://maps.google.com/mapfiles/kml/paddle/wht-blank.png</href>
          </Icon>
          <color>ff00faff</color>
        </IconStyle>
      </Style>
      <Point>
        <coordinates>21.2345056499936,42.597457948011,0</coordinates>
      </Point>
    </Placemark>
    <Placemark>
      <Snippet maxLines="0"> </Snippet>
      <description> </description>
      <name></name>
      <Style>
        <IconStyle>
          <Icon>
            <href>https://maps.google.com/mapfiles/kml/paddle/wht-blank.png</href>
          </Icon>
          <color>ff00faff</color>
        </IconStyle>
      </Style>
      <Point>
        <coordinates>-2.12404817110915,36.8419234485657,0</coordinates>
      </Point>
    </Placemark>
    <Placemark>
      <Snippet maxLines="0"> </Snippet>
      <description> </description>
      <name></name>
      <Style>
        <IconStyle>
          <Icon>
            <href>https://maps.google.com/mapfiles/kml/paddle/wht-blank.png</href>
          </Icon>
          <color>ff00f4ff</color>
        </IconStyle>
      </Style>
      <Point>
        <coordinates>33.3754509766718,40.4644886677131,0</coordinates>
      </Point>
    </Placemark>
    <Placemark>
      <Snippet maxLines="0"> </Snippet>
      <description> </description>
      <name></name>
      <Style>
        <IconStyle>
          <Icon>
            <href>https://maps.google.com/mapfiles/kml/paddle/wht-blank.png</href>
          </Icon>
          <color>ff00f4ff</color>
        </IconStyle>
      </Style>
      <Point>
        <coordinates>24.994163523409,46.0047426683934,0</coordinates>
      </Point>
    </Placemark>
    <Placemark>
      <Snippet maxLines="0"> </Snippet>
      <description> </description>
      <name></name>
      <Style>
        <IconStyle>
          <Icon>
            <href>https://maps.google.com/mapfiles/kml/paddle/wht-blank.png</href>
          </Icon>
          <color>ff00f4ff</color>
        </IconStyle>
      </Style>
      <Point>
        <coordinates>-2.12851666548561,36.8349267667101,0</coordinates>
      </Point>
    </Placemark>
    <Placemark>
      <Snippet maxLines="0"> </Snippet>
      <description> </description>
      <name></name>
      <Style>
        <IconStyle>
          <Icon>
            <href>https://maps.google.com/mapfiles/kml/paddle/wht-blank.png</href>
          </Icon>
          <color>ff00efff</color>
        </IconStyle>
      </Style>
      <Point>
        <coordinates>23.7960790810008,40.5223766981294,0</coordinates>
      </Point>
    </Placemark>
    <Placemark>
      <Snippet maxLines="0"> </Snippet>
      <description> </description>
      <name></name>
      <Style>
        <IconStyle>
          <Icon>
            <href>https://maps.google.com/mapfiles/kml/paddle/wht-blank.png</href>
          </Icon>
          <color>ff00efff</color>
        </IconStyle>
      </Style>
      <Point>
        <coordinates>23.7993980694001,40.5211696708577,0</coordinates>
      </Point>
    </Placemark>
    <Placemark>
      <Snippet maxLines="0"> </Snippet>
      <description> </description>
      <name></name>
      <Style>
        <IconStyle>
          <Icon>
            <href>https://maps.google.com/mapfiles/kml/paddle/wht-blank.png</href>
          </Icon>
          <color>ff00eaff</color>
        </IconStyle>
      </Style>
      <Point>
        <coordinates>27.2904419939139,40.0296902287623,0</coordinates>
      </Point>
    </Placemark>
    <Placemark>
      <Snippet maxLines="0"> </Snippet>
      <description> </description>
      <name></name>
      <Style>
        <IconStyle>
          <Icon>
            <href>https://maps.google.com/mapfiles/kml/paddle/wht-blank.png</href>
          </Icon>
          <color>ff00e4ff</color>
        </IconStyle>
      </Style>
      <Point>
        <coordinates>9.09368340199591,35.7546298231102,0</coordinates>
      </Point>
    </Placemark>
    <Placemark>
      <Snippet maxLines="0"> </Snippet>
      <description> </description>
      <name></name>
      <Style>
        <IconStyle>
          <Icon>
            <href>https://maps.google.com/mapfiles/kml/paddle/wht-blank.png</href>
          </Icon>
          <color>ff00e4ff</color>
        </IconStyle>
      </Style>
      <Point>
        <coordinates>23.7900405611519,40.5225108061681,0</coordinates>
      </Point>
    </Placemark>
    <Placemark>
      <Snippet maxLines="0"> </Snippet>
      <description> </description>
      <name></name>
      <Style>
        <IconStyle>
          <Icon>
            <href>https://maps.google.com/mapfiles/kml/paddle/wht-blank.png</href>
          </Icon>
          <color>ff00e4ff</color>
        </IconStyle>
      </Style>
      <Point>
        <coordinates>27.2955856227262,40.0412871001294,0</coordinates>
      </Point>
    </Placemark>
    <Placemark>
      <Snippet maxLines="0"> </Snippet>
      <description> </description>
      <name></name>
      <Style>
        <IconStyle>
          <Icon>
            <href>https://maps.google.com/mapfiles/kml/paddle/wht-blank.png</href>
          </Icon>
          <color>ff00dfff</color>
        </IconStyle>
      </Style>
      <Point>
        <coordinates>-2.1236063797507,36.8375369125067,0</coordinates>
      </Point>
    </Placemark>
    <Placemark>
      <Snippet maxLines="0"> </Snippet>
      <description> </description>
      <name></name>
      <Style>
        <IconStyle>
          <Icon>
            <href>https://maps.google.com/mapfiles/kml/paddle/wht-blank.png</href>
          </Icon>
          <color>ff00dfff</color>
        </IconStyle>
      </Style>
      <Point>
        <coordinates>23.7869188658273,40.5212282980995,0</coordinates>
      </Point>
    </Placemark>
    <Placemark>
      <Snippet maxLines="0"> </Snippet>
      <description> </description>
      <name></name>
      <Style>
        <IconStyle>
          <Icon>
            <href>https://maps.google.com/mapfiles/kml/paddle/wht-blank.png</href>
          </Icon>
          <color>ff00cfff</color>
        </IconStyle>
      </Style>
      <Point>
        <coordinates>21.240322299873,42.5960102517201,0</coordinates>
      </Point>
    </Placemark>
    <Placemark>
      <Snippet maxLines="0"> </Snippet>
      <description> </description>
      <name></name>
      <Style>
        <IconStyle>
          <Icon>
            <href>https://maps.google.com/mapfiles/kml/paddle/wht-blank.png</href>
          </Icon>
          <color>ff00caff</color>
        </IconStyle>
      </Style>
      <Point>
        <coordinates>27.3082820391325,40.0330757663967,0</coordinates>
      </Point>
    </Placemark>
    <Placemark>
      <Snippet maxLines="0"> </Snippet>
      <description> </description>
      <name></name>
      <Style>
        <IconStyle>
          <Icon>
            <href>https://maps.google.com/mapfiles/kml/paddle/wht-blank.png</href>
          </Icon>
          <color>ff00caff</color>
        </IconStyle>
      </Style>
      <Point>
        <coordinates>13.4331751973312,40.795780256281,0</coordinates>
      </Point>
    </Placemark>
    <Placemark>
      <Snippet maxLines="0"> </Snippet>
      <description> </description>
      <name></name>
      <Style>
        <IconStyle>
          <Icon>
            <href>https://maps.google.com/mapfiles/kml/paddle/wht-blank.png</href>
          </Icon>
          <color>ff00c5ff</color>
        </IconStyle>
      </Style>
      <Point>
        <coordinates>-2.96676962271355,35.1359449432173,0</coordinates>
      </Point>
    </Placemark>
    <Placemark>
      <Snippet maxLines="0"> </Snippet>
      <description> </description>
      <name></name>
      <Style>
        <IconStyle>
          <Icon>
            <href>https://maps.google.com/mapfiles/kml/paddle/wht-blank.png</href>
          </Icon>
          <color>ff00c5ff</color>
        </IconStyle>
      </Style>
      <Point>
        <coordinates>21.2375291426876,42.5841829789936,0</coordinates>
      </Point>
    </Placemark>
    <Placemark>
      <Snippet maxLines="0"> </Snippet>
      <description> </description>
      <name></name>
      <Style>
        <IconStyle>
          <Icon>
            <href>https://maps.google.com/mapfiles/kml/paddle/wht-blank.png</href>
          </Icon>
          <color>ff00c5ff</color>
        </IconStyle>
      </Style>
      <Point>
        <coordinates>-2.12485680365747,36.850332049688,0</coordinates>
      </Point>
    </Placemark>
    <Placemark>
      <Snippet maxLines="0"> </Snippet>
      <description> </description>
      <name></name>
      <Style>
        <IconStyle>
          <Icon>
            <href>https://maps.google.com/mapfiles/kml/paddle/wht-blank.png</href>
          </Icon>
          <color>ff00bfff</color>
        </IconStyle>
      </Style>
      <Point>
        <coordinates>-2.13335411507582,36.8483056132341,0</coordinates>
      </Point>
    </Placemark>
    <Placemark>
      <Snippet maxLines="0"> </Snippet>
      <description> </description>
      <name></name>
      <Style>
        <IconStyle>
          <Icon>
            <href>https://maps.google.com/mapfiles/kml/paddle/wht-blank.png</href>
          </Icon>
          <color>ff00baff</color>
        </IconStyle>
      </Style>
      <Point>
        <coordinates>23.7898348227799,40.5120331236413,0</coordinates>
      </Point>
    </Placemark>
    <Placemark>
      <Snippet maxLines="0"> </Snippet>
      <description> </description>
      <name></name>
      <Style>
        <IconStyle>
          <Icon>
            <href>https://maps.google.com/mapfiles/kml/paddle/wht-blank.png</href>
          </Icon>
          <color>ff00aaff</color>
        </IconStyle>
      </Style>
      <Point>
        <coordinates>-2.14145279966087,36.7518693691592,0</coordinates>
      </Point>
    </Placemark>
    <Placemark>
      <Snippet maxLines="0"> </Snippet>
      <description> </description>
      <name></name>
      <Style>
        <IconStyle>
          <Icon>
            <href>https://maps.google.com/mapfiles/kml/paddle/wht-blank.png</href>
          </Icon>
          <color>ff00aaff</color>
        </IconStyle>
      </Style>
      <Point>
        <coordinates>21.2282407744111,42.5878434341068,0</coordinates>
      </Point>
    </Placemark>
    <Placemark>
      <Snippet maxLines="0"> </Snippet>
      <description> </description>
      <name></name>
      <Style>
        <IconStyle>
          <Icon>
            <href>https://maps.google.com/mapfiles/kml/paddle/wht-blank.png</href>
          </Icon>
          <color>ff00a5ff</color>
        </IconStyle>
      </Style>
      <Point>
        <coordinates>20.6909946788057,43.2544909506362,0</coordinates>
      </Point>
    </Placemark>
    <Placemark>
      <Snippet maxLines="0"> </Snippet>
      <description> </description>
      <name></name>
      <Style>
        <IconStyle>
          <Icon>
            <href>https://maps.google.com/mapfiles/kml/paddle/wht-blank.png</href>
          </Icon>
          <color>ff00a5ff</color>
        </IconStyle>
      </Style>
      <Point>
        <coordinates>6.62201027041549,47.7556952111212,0</coordinates>
      </Point>
    </Placemark>
    <Placemark>
      <Snippet maxLines="0"> </Snippet>
      <description> </description>
      <name></name>
      <Style>
        <IconStyle>
          <Icon>
            <href>https://maps.google.com/mapfiles/kml/paddle/wht-blank.png</href>
          </Icon>
          <color>ff00a5ff</color>
        </IconStyle>
      </Style>
      <Point>
        <coordinates>25.0309562627544,36.9786301891877,0</coordinates>
      </Point>
    </Placemark>
    <Placemark>
      <Snippet maxLines="0"> </Snippet>
      <description> </description>
      <name></name>
      <Style>
        <IconStyle>
          <Icon>
            <href>https://maps.google.com/mapfiles/kml/paddle/wht-blank.png</href>
          </Icon>
          <color>ff009aff</color>
        </IconStyle>
      </Style>
      <Point>
        <coordinates>-2.15523329568851,36.7571435054189,0</coordinates>
      </Point>
    </Placemark>
    <Placemark>
      <Snippet maxLines="0"> </Snippet>
      <description> </description>
      <name></name>
      <Style>
        <IconStyle>
          <Icon>
            <href>https://maps.google.com/mapfiles/kml/paddle/wht-blank.png</href>
          </Icon>
          <color>ff0085ff</color>
        </IconStyle>
      </Style>
      <Point>
        <coordinates>24.8832048272367,41.7946101721938,0</coordinates>
      </Point>
    </Placemark>
    <Placemark>
      <Snippet maxLines="0"> </Snippet>
      <description> </description>
      <name></name>
      <Style>
        <IconStyle>
          <Icon>
            <href>https://maps.google.com/mapfiles/kml/paddle/wht-blank.png</href>
          </Icon>
          <color>ff0085ff</color>
        </IconStyle>
      </Style>
      <Point>
        <coordinates>23.7961458416666,40.514223774372,0</coordinates>
      </Point>
    </Placemark>
    <Placemark>
      <Snippet maxLines="0"> </Snippet>
      <description> </description>
      <name></name>
      <Style>
        <IconStyle>
          <Icon>
            <href>https://maps.google.com/mapfiles/kml/paddle/wht-blank.png</href>
          </Icon>
          <color>ff0080ff</color>
        </IconStyle>
      </Style>
      <Point>
        <coordinates>25.024102304961,36.9792672054429,0</coordinates>
      </Point>
    </Placemark>
    <Placemark>
      <Snippet maxLines="0"> </Snippet>
      <description> </description>
      <name></name>
      <Style>
        <IconStyle>
          <Icon>
            <href>https://maps.google.com/mapfiles/kml/paddle/wht-blank.png</href>
          </Icon>
          <color>ff0080ff</color>
        </IconStyle>
      </Style>
      <Point>
        <coordinates>24.8834459294695,41.7927169095563,0</coordinates>
      </Point>
    </Placemark>
    <Placemark>
      <Snippet maxLines="0"> </Snippet>
      <description> </description>
      <name></name>
      <Style>
        <IconStyle>
          <Icon>
            <href>https://maps.google.com/mapfiles/kml/paddle/wht-blank.png</href>
          </Icon>
          <color>ff0080ff</color>
        </IconStyle>
      </Style>
      <Point>
        <coordinates>21.2265725412876,42.5927893400713,0</coordinates>
      </Point>
    </Placemark>
    <Placemark>
      <Snippet maxLines="0"> </Snippet>
      <description> </description>
      <name></name>
      <Style>
        <IconStyle>
          <Icon>
            <href>https://maps.google.com/mapfiles/kml/paddle/wht-blank.png</href>
          </Icon>
          <color>ff0080ff</color>
        </IconStyle>
      </Style>
      <Point>
        <coordinates>-2.11956492224898,36.8422237628968,0</coordinates>
      </Point>
    </Placemark>
    <Placemark>
      <Snippet maxLines="0"> </Snippet>
      <description> </description>
      <name></name>
      <Style>
        <IconStyle>
          <Icon>
            <href>https://maps.google.com/mapfiles/kml/paddle/wht-blank.png</href>
          </Icon>
          <color>ff007aff</color>
        </IconStyle>
      </Style>
      <Point>
        <coordinates>27.2981445288546,40.0433343889429,0</coordinates>
      </Point>
    </Placemark>
    <Placemark>
      <Snippet maxLines="0"> </Snippet>
      <description> </description>
      <name></name>
      <Style>
        <IconStyle>
          <Icon>
            <href>https://maps.google.com/mapfiles/kml/paddle/wht-blank.png</href>
          </Icon>
          <color>ff007aff</color>
        </IconStyle>
      </Style>
      <Point>
        <coordinates>-2.12960655184483,36.8488325200362,0</coordinates>
      </Point>
    </Placemark>
    <Placemark>
      <Snippet maxLines="0"> </Snippet>
      <description> </description>
      <name></name>
      <Style>
        <IconStyle>
          <Icon>
            <href>https://maps.google.com/mapfiles/kml/paddle/wht-blank.png</href>
          </Icon>
          <color>ff007aff</color>
        </IconStyle>
      </Style>
      <Point>
        <coordinates>-3.03040786803213,35.1133615174321,0</coordinates>
      </Point>
    </Placemark>
    <Placemark>
      <Snippet maxLines="0"> </Snippet>
      <description> </description>
      <name></name>
      <Style>
        <IconStyle>
          <Icon>
            <href>https://maps.google.com/mapfiles/kml/paddle/wht-blank.png</href>
          </Icon>
          <color>ff0075ff</color>
        </IconStyle>
      </Style>
      <Point>
        <coordinates>-2.13128969223766,36.8454211941766,0</coordinates>
      </Point>
    </Placemark>
    <Placemark>
      <Snippet maxLines="0"> </Snippet>
      <description> </description>
      <name></name>
      <Style>
        <IconStyle>
          <Icon>
            <href>https://maps.google.com/mapfiles/kml/paddle/wht-blank.png</href>
          </Icon>
          <color>ff006aff</color>
        </IconStyle>
      </Style>
      <Point>
        <coordinates>9.10288249125043,35.7540475415821,0</coordinates>
      </Point>
    </Placemark>
    <Placemark>
      <Snippet maxLines="0"> </Snippet>
      <description> </description>
      <name></name>
      <Style>
        <IconStyle>
          <Icon>
            <href>https://maps.google.com/mapfiles/kml/paddle/wht-blank.png</href>
          </Icon>
          <color>ff006aff</color>
        </IconStyle>
      </Style>
      <Point>
        <coordinates>22.7974170149443,36.8910354250085,0</coordinates>
      </Point>
    </Placemark>
    <Placemark>
      <Snippet maxLines="0"> </Snippet>
      <description> </description>
      <name></name>
      <Style>
        <IconStyle>
          <Icon>
            <href>https://maps.google.com/mapfiles/kml/paddle/wht-blank.png</href>
          </Icon>
          <color>ff0065ff</color>
        </IconStyle>
      </Style>
      <Point>
        <coordinates>34.943954638596,37.8537739264828,0</coordinates>
      </Point>
    </Placemark>
    <Placemark>
      <Snippet maxLines="0"> </Snippet>
      <description> </description>
      <name></name>
      <Style>
        <IconStyle>
          <Icon>
            <href>https://maps.google.com/mapfiles/kml/paddle/wht-blank.png</href>
          </Icon>
          <color>ff0060ff</color>
        </IconStyle>
      </Style>
      <Point>
        <coordinates>25.0272626777787,36.9760538738532,0</coordinates>
      </Point>
    </Placemark>
    <Placemark>
      <Snippet maxLines="0"> </Snippet>
      <description> </description>
      <name></name>
      <Style>
        <IconStyle>
          <Icon>
            <href>https://maps.google.com/mapfiles/kml/paddle/wht-blank.png</href>
          </Icon>
          <color>ff0060ff</color>
        </IconStyle>
      </Style>
      <Point>
        <coordinates>25.0267456043513,36.9720177243112,0</coordinates>
      </Point>
    </Placemark>
    <Placemark>
      <Snippet maxLines="0"> </Snippet>
      <description> </description>
      <name></name>
      <Style>
        <IconStyle>
          <Icon>
            <href>https://maps.google.com/mapfiles/kml/paddle/wht-blank.png</href>
          </Icon>
          <color>ff0060ff</color>
        </IconStyle>
      </Style>
      <Point>
        <coordinates>7.53686494074123,36.9827922157037,0</coordinates>
      </Point>
    </Placemark>
    <Placemark>
      <Snippet maxLines="0"> </Snippet>
      <description> </description>
      <name></name>
      <Style>
        <IconStyle>
          <Icon>
            <href>https://maps.google.com/mapfiles/kml/paddle/wht-blank.png</href>
          </Icon>
          <color>ff005aff</color>
        </IconStyle>
      </Style>
      <Point>
        <coordinates>11.926271242674,42.1585585900556,0</coordinates>
      </Point>
    </Placemark>
    <Placemark>
      <Snippet maxLines="0"> </Snippet>
      <description> </description>
      <name></name>
      <Style>
        <IconStyle>
          <Icon>
            <href>https://maps.google.com/mapfiles/kml/paddle/wht-blank.png</href>
          </Icon>
          <color>ff0055ff</color>
        </IconStyle>
      </Style>
      <Point>
        <coordinates>27.6346363337244,39.2153541522738,0</coordinates>
      </Point>
    </Placemark>
    <Placemark>
      <Snippet maxLines="0"> </Snippet>
      <description> </description>
      <name></name>
      <Style>
        <IconStyle>
          <Icon>
            <href>https://maps.google.com/mapfiles/kml/paddle/wht-blank.png</href>
          </Icon>
          <color>ff0055ff</color>
        </IconStyle>
      </Style>
      <Point>
        <coordinates>26.4084107600706,42.2240977085074,0</coordinates>
      </Point>
    </Placemark>
    <Placemark>
      <Snippet maxLines="0"> </Snippet>
      <description> </description>
      <name></name>
      <Style>
        <IconStyle>
          <Icon>
            <href>https://maps.google.com/mapfiles/kml/paddle/wht-blank.png</href>
          </Icon>
          <color>ff0055ff</color>
        </IconStyle>
      </Style>
      <Point>
        <coordinates>25.7508345801078,41.0066422359553,0</coordinates>
      </Point>
    </Placemark>
    <Placemark>
      <Snippet maxLines="0"> </Snippet>
      <description> </description>
      <name></name>
      <Style>
        <IconStyle>
          <Icon>
            <href>https://maps.google.com/mapfiles/kml/paddle/wht-blank.png</href>
          </Icon>
          <color>ff0050ff</color>
        </IconStyle>
      </Style>
      <Point>
        <coordinates>19.3085653734926,43.2935522299723,0</coordinates>
      </Point>
    </Placemark>
    <Placemark>
      <Snippet maxLines="0"> </Snippet>
      <description> </description>
      <name></name>
      <Style>
        <IconStyle>
          <Icon>
            <href>https://maps.google.com/mapfiles/kml/paddle/wht-blank.png</href>
          </Icon>
          <color>ff004aff</color>
        </IconStyle>
      </Style>
      <Point>
        <coordinates>25.0234860611582,36.9795794264368,0</coordinates>
      </Point>
    </Placemark>
    <Placemark>
      <Snippet maxLines="0"> </Snippet>
      <description> </description>
      <name></name>
      <Style>
        <IconStyle>
          <Icon>
            <href>https://maps.google.com/mapfiles/kml/paddle/wht-blank.png</href>
          </Icon>
          <color>ff004aff</color>
        </IconStyle>
      </Style>
      <Point>
        <coordinates>21.2290319990276,42.5852835865235,0</coordinates>
      </Point>
    </Placemark>
    <Placemark>
      <Snippet maxLines="0"> </Snippet>
      <description> </description>
      <name></name>
      <Style>
        <IconStyle>
          <Icon>
            <href>https://maps.google.com/mapfiles/kml/paddle/wht-blank.png</href>
          </Icon>
          <color>ff0035ff</color>
        </IconStyle>
      </Style>
      <Point>
        <coordinates>25.0245699961756,36.974339716335,0</coordinates>
      </Point>
    </Placemark>
    <Placemark>
      <Snippet maxLines="0"> </Snippet>
      <description> </description>
      <name></name>
      <Style>
        <IconStyle>
          <Icon>
            <href>https://maps.google.com/mapfiles/kml/paddle/wht-blank.png</href>
          </Icon>
          <color>ff0030ff</color>
        </IconStyle>
      </Style>
      <Point>
        <coordinates>24.5372461238985,40.7046023647415,0</coordinates>
      </Point>
    </Placemark>
    <Placemark>
      <Snippet maxLines="0"> </Snippet>
      <description> </description>
      <name></name>
      <Style>
        <IconStyle>
          <Icon>
            <href>https://maps.google.com/mapfiles/kml/paddle/wht-blank.png</href>
          </Icon>
          <color>ff0020ff</color>
        </IconStyle>
      </Style>
      <Point>
        <coordinates>25.0283490142465,36.9771365125977,0</coordinates>
      </Point>
    </Placemark>
    <Placemark>
      <Snippet maxLines="0"> </Snippet>
      <description> </description>
      <name></name>
      <Style>
        <IconStyle>
          <Icon>
            <href>https://maps.google.com/mapfiles/kml/paddle/wht-blank.png</href>
          </Icon>
          <color>ff001bff</color>
        </IconStyle>
      </Style>
      <Point>
        <coordinates>25.0327141492215,36.9715533316382,0</coordinates>
      </Point>
    </Placemark>
    <Placemark>
      <Snippet maxLines="0"> </Snippet>
      <description> </description>
      <name></name>
      <Style>
        <IconStyle>
          <Icon>
            <href>https://maps.google.com/mapfiles/kml/paddle/wht-blank.png</href>
          </Icon>
          <color>ff0015ff</color>
        </IconStyle>
      </Style>
      <Point>
        <coordinates>10.9991582204059,42.9967369088865,0</coordinates>
      </Point>
    </Placemark>
    <Placemark>
      <Snippet maxLines="0"> </Snippet>
      <description> </description>
      <name></name>
      <Style>
        <IconStyle>
          <Icon>
            <href>https://maps.google.com/mapfiles/kml/paddle/wht-blank.png</href>
          </Icon>
          <color>ff0015ff</color>
        </IconStyle>
      </Style>
      <Point>
        <coordinates>35.4512119237771,40.8761934452125,0</coordinates>
      </Point>
    </Placemark>
    <Placemark>
      <Snippet maxLines="0"> </Snippet>
      <description> </description>
      <name></name>
      <Style>
        <IconStyle>
          <Icon>
            <href>https://maps.google.com/mapfiles/kml/paddle/wht-blank.png</href>
          </Icon>
          <color>ff0010ff</color>
        </IconStyle>
      </Style>
      <Point>
        <coordinates>34.7333330700648,37.4829683084397,0</coordinates>
      </Point>
    </Placemark>
    <Placemark>
      <Snippet maxLines="0"> </Snippet>
      <description> </description>
      <name></name>
      <Style>
        <IconStyle>
          <Icon>
            <href>https://maps.google.com/mapfiles/kml/paddle/wht-blank.png</href>
          </Icon>
          <color>ff0010ff</color>
        </IconStyle>
      </Style>
      <Point>
        <coordinates>27.2788997892893,40.0009550223633,0</coordinates>
      </Point>
    </Placemark>
    <Placemark>
      <Snippet maxLines="0"> </Snippet>
      <description> </description>
      <name></name>
      <Style>
        <IconStyle>
          <Icon>
            <href>https://maps.google.com/mapfiles/kml/paddle/wht-blank.png</href>
          </Icon>
          <color>ff0010ff</color>
        </IconStyle>
      </Style>
      <Point>
        <coordinates>23.8009465445257,40.5152823418465,0</coordinates>
      </Point>
    </Placemark>
    <Placemark>
      <Snippet maxLines="0"> </Snippet>
      <description> </description>
      <name></name>
      <Style>
        <IconStyle>
          <Icon>
            <href>https://maps.google.com/mapfiles/kml/paddle/wht-blank.png</href>
          </Icon>
          <color>ff000bff</color>
        </IconStyle>
      </Style>
      <Point>
        <coordinates>23.4924533872195,40.5945591212933,0</coordinates>
      </Point>
    </Placemark>
    <Placemark>
      <Snippet maxLines="0"> </Snippet>
      <description> </description>
      <name></name>
      <Style>
        <IconStyle>
          <Icon>
            <href>https://maps.google.com/mapfiles/kml/paddle/wht-blank.png</href>
          </Icon>
          <color>ff0005ff</color>
        </IconStyle>
      </Style>
      <Point>
        <coordinates>24.480375604619,37.4165742002976,0</coordinates>
      </Point>
    </Placemark>
    <Placemark>
      <Snippet maxLines="0"> </Snippet>
      <description> </description>
      <name></name>
      <Style>
        <IconStyle>
          <Icon>
            <href>https://maps.google.com/mapfiles/kml/paddle/wht-blank.png</href>
          </Icon>
          <color>ff0000ff</color>
        </IconStyle>
      </Style>
      <Point>
        <coordinates>20.2634983361878,43.3552986319853,0</coordinates>
      </Point>
    </Placemark>
    <Placemark>
      <Snippet maxLines="0"> </Snippet>
      <description> </description>
      <name></name>
      <Style>
        <IconStyle>
          <Icon>
            <href>https://maps.google.com/mapfiles/kml/paddle/wht-blank.png</href>
          </Icon>
          <color>ff0000fa</color>
        </IconStyle>
      </Style>
      <Point>
        <coordinates>35.4647805303987,40.8694667919046,0</coordinates>
      </Point>
    </Placemark>
    <Placemark>
      <Snippet maxLines="0"> </Snippet>
      <description> </description>
      <name></name>
      <Style>
        <IconStyle>
          <Icon>
            <href>https://maps.google.com/mapfiles/kml/paddle/wht-blank.png</href>
          </Icon>
          <color>ff0000ef</color>
        </IconStyle>
      </Style>
      <Point>
        <coordinates>-2.1669724145508,36.7680406556067,0</coordinates>
      </Point>
    </Placemark>
    <Placemark>
      <Snippet maxLines="0"> </Snippet>
      <description> </description>
      <name></name>
      <Style>
        <IconStyle>
          <Icon>
            <href>https://maps.google.com/mapfiles/kml/paddle/wht-blank.png</href>
          </Icon>
          <color>ff0000ef</color>
        </IconStyle>
      </Style>
      <Point>
        <coordinates>7.49854944307131,45.8001870904084,0</coordinates>
      </Point>
    </Placemark>
    <Placemark>
      <Snippet maxLines="0"> </Snippet>
      <description> </description>
      <name></name>
      <Style>
        <IconStyle>
          <Icon>
            <href>https://maps.google.com/mapfiles/kml/paddle/wht-blank.png</href>
          </Icon>
          <color>ff0000da</color>
        </IconStyle>
      </Style>
      <Point>
        <coordinates>25.0236188129426,36.9747734700289,0</coordinates>
      </Point>
    </Placemark>
    <Placemark>
      <Snippet maxLines="0"> </Snippet>
      <description> </description>
      <name></name>
      <Style>
        <IconStyle>
          <Icon>
            <href>https://maps.google.com/mapfiles/kml/paddle/wht-blank.png</href>
          </Icon>
          <color>ff0000d5</color>
        </IconStyle>
      </Style>
      <Point>
        <coordinates>20.6717343647991,43.2469334419212,0</coordinates>
      </Point>
    </Placemark>
    <Placemark>
      <Snippet maxLines="0"> </Snippet>
      <description> </description>
      <name></name>
      <Style>
        <IconStyle>
          <Icon>
            <href>https://maps.google.com/mapfiles/kml/paddle/wht-blank.png</href>
          </Icon>
          <color>ff0000c5</color>
        </IconStyle>
      </Style>
      <Point>
        <coordinates>25.0247798401399,36.9710273251279,0</coordinates>
      </Point>
    </Placemark>
    <Placemark>
      <Snippet maxLines="0"> </Snippet>
      <description> </description>
      <name></name>
      <Style>
        <IconStyle>
          <Icon>
            <href>https://maps.google.com/mapfiles/kml/paddle/wht-blank.png</href>
          </Icon>
          <color>ff0000b5</color>
        </IconStyle>
      </Style>
      <Point>
        <coordinates>25.0238199244475,36.9716655473861,0</coordinates>
      </Point>
    </Placemark>
    <Placemark>
      <Snippet maxLines="0"> </Snippet>
      <description> </description>
      <name></name>
      <Style>
        <IconStyle>
          <Icon>
            <href>https://maps.google.com/mapfiles/kml/paddle/wht-blank.png</href>
          </Icon>
          <color>ff0000b5</color>
        </IconStyle>
      </Style>
      <Point>
        <coordinates>23.7957819808854,40.5160163768791,0</coordinates>
      </Point>
    </Placemark>
    <Placemark>
      <Snippet maxLines="0"> </Snippet>
      <description> </description>
      <name></name>
      <Style>
        <IconStyle>
          <Icon>
            <href>https://maps.google.com/mapfiles/kml/paddle/wht-blank.png</href>
          </Icon>
          <color>ff0000a5</color>
        </IconStyle>
      </Style>
      <Point>
        <coordinates>25.0348527481236,36.9830302878003,0</coordinates>
      </Point>
    </Placemark>
    <Placemark>
      <Snippet maxLines="0"> </Snippet>
      <description> </description>
      <name></name>
      <Style>
        <IconStyle>
          <Icon>
            <href>https://maps.google.com/mapfiles/kml/paddle/wht-blank.png</href>
          </Icon>
          <color>ff00009a</color>
        </IconStyle>
      </Style>
      <Point>
        <coordinates>25.024538130779,36.9835930285501,0</coordinates>
      </Point>
    </Placemark>
    <Placemark>
      <Snippet maxLines="0"> </Snippet>
      <description> </description>
      <name></name>
      <Style>
        <IconStyle>
          <Icon>
            <href>https://maps.google.com/mapfiles/kml/paddle/wht-blank.png</href>
          </Icon>
          <color>ff00008f</color>
        </IconStyle>
      </Style>
      <Point>
        <coordinates>23.7908524881905,40.5216006834499,0</coordinates>
      </Point>
    </Placemark>
    <Placemark>
      <Snippet maxLines="0"> </Snippet>
      <description> </description>
      <name></name>
      <Style>
        <IconStyle>
          <Icon>
            <href>https://maps.google.com/mapfiles/kml/paddle/wht-blank.png</href>
          </Icon>
          <color>ff000080</color>
        </IconStyle>
      </Style>
      <Point>
        <coordinates>13.4316951142176,40.7964124177444,0</coordinates>
      </Point>
    </Placemark>
    <Placemark>
      <Snippet maxLines="0"> </Snippet>
      <description> </description>
      <name></name>
      <Style>
        <IconStyle>
          <Icon>
            <href>https://maps.google.com/mapfiles/kml/paddle/wht-blank.png</href>
          </Icon>
          <color>ff000080</color>
        </IconStyle>
      </Style>
      <Point>
        <coordinates>25.0294607537547,36.9753448857101,0</coordinates>
      </Point>
    </Placemark>
    <Placemark>
      <Snippet maxLines="0"> </Snippet>
      <description> </description>
      <name></name>
      <Style>
        <IconStyle>
          <Icon>
            <href>https://maps.google.com/mapfiles/kml/paddle/wht-blank.png</href>
          </Icon>
          <color>ff00007a</color>
        </IconStyle>
      </Style>
      <Point>
        <coordinates>25.0330359008973,36.9883140632275,0</coordinates>
      </Point>
    </Placemark>
    <Placemark>
      <Snippet maxLines="0"> </Snippet>
      <description> </description>
      <name></name>
      <Style>
        <IconStyle>
          <Icon>
            <href>https://maps.google.com/mapfiles/kml/paddle/wht-blank.png</href>
          </Icon>
          <color>ff00007a</color>
        </IconStyle>
      </Style>
      <Point>
        <coordinates>24.4245075173538,37.3798030233095,0</coordinates>
      </Point>
    </Placemark>
    <Placemark>
      <Snippet maxLines="0"> </Snippet>
      <description> </description>
      <name></name>
      <Style>
        <IconStyle>
          <Icon>
            <href>https://maps.google.com/mapfiles/kml/paddle/wht-blank.png</href>
          </Icon>
          <color>ff000075</color>
        </IconStyle>
      </Style>
      <Point>
        <coordinates>-2.09145439114594,36.7766938169228,0</coordinates>
      </Point>
    </Placemark>
    <Placemark>
      <Snippet maxLines="0"> </Snippet>
      <description> </description>
      <name></name>
      <Style>
        <IconStyle>
          <Icon>
            <href>https://maps.google.com/mapfiles/kml/paddle/wht-blank.png</href>
          </Icon>
          <color>ff00006a</color>
        </IconStyle>
      </Style>
      <Point>
        <coordinates>25.0239154813138,36.9850601073869,0</coordinates>
      </Point>
    </Placemark>
    <Placemark>
      <Snippet maxLines="0"> </Snippet>
      <description> </description>
      <name></name>
      <Style>
        <IconStyle>
          <Icon>
            <href>https://maps.google.com/mapfiles/kml/paddle/wht-blank.png</href>
          </Icon>
          <color>ff000065</color>
        </IconStyle>
      </Style>
      <Point>
        <coordinates>25.0357685108731,36.9756614819285,0</coordinates>
      </Point>
    </Placemark>
    <Placemark>
      <Snippet maxLines="0"> </Snippet>
      <description> </description>
      <name></name>
      <Style>
        <IconStyle>
          <Icon>
            <href>https://maps.google.com/mapfiles/kml/paddle/wht-blank.png</href>
          </Icon>
          <color>ff000055</color>
        </IconStyle>
      </Style>
      <Point>
        <coordinates>27.3808647214052,39.910762141471,0</coordinates>
      </Point>
    </Placemark>
    <Placemark>
      <Snippet maxLines="0"> </Snippet>
      <description> </description>
      <name></name>
      <Style>
        <IconStyle>
          <Icon>
            <href>https://maps.google.com/mapfiles/kml/paddle/wht-blank.png</href>
          </Icon>
          <color>ff000045</color>
        </IconStyle>
      </Style>
      <Point>
        <coordinates>23.7480364038955,40.5915083923193,0</coordinates>
      </Point>
    </Placemark>
    <Placemark>
      <Snippet maxLines="0"> </Snippet>
      <description> </description>
      <name></name>
      <Style>
        <IconStyle>
          <Icon>
            <href>https://maps.google.com/mapfiles/kml/paddle/wht-blank.png</href>
          </Icon>
          <color>ff000025</color>
        </IconStyle>
      </Style>
      <Point>
        <coordinates>7.53601779585884,36.9860893407161,0</coordinates>
      </Point>
    </Placemark>
    <Placemark>
      <Snippet maxLines="0"> </Snippet>
      <description> </description>
      <name></name>
      <Style>
        <IconStyle>
          <Icon>
            <href>https://maps.google.com/mapfiles/kml/paddle/wht-blank.png</href>
          </Icon>
          <color>ff000020</color>
        </IconStyle>
      </Style>
      <Point>
        <coordinates>24.632616579183,47.7026218007035,0</coordinates>
      </Point>
    </Placemark>
    <Placemark>
      <Snippet maxLines="0"> </Snippet>
      <description> </description>
      <name></name>
      <Style>
        <IconStyle>
          <Icon>
            <href>https://maps.google.com/mapfiles/kml/paddle/wht-blank.png</href>
          </Icon>
          <color>ff00001b</color>
        </IconStyle>
      </Style>
      <Point>
        <coordinates>24.4760437313731,37.4190398766411,0</coordinates>
      </Point>
    </Placemark>
    <Placemark>
      <Snippet maxLines="0"> </Snippet>
      <description> </description>
      <name></name>
      <Style>
        <IconStyle>
          <Icon>
            <href>https://maps.google.com/mapfiles/kml/paddle/wht-blank.png</href>
          </Icon>
          <color>ff00001b</color>
        </IconStyle>
      </Style>
      <Point>
        <coordinates>-3.3692430309321,48.6065717094006,0</coordinates>
      </Point>
    </Placemark>
    <Placemark>
      <Snippet maxLines="0"> </Snippet>
      <description> </description>
      <name></name>
      <Style>
        <IconStyle>
          <Icon>
            <href>https://maps.google.com/mapfiles/kml/paddle/wht-blank.png</href>
          </Icon>
          <color>ff000015</color>
        </IconStyle>
      </Style>
      <Point>
        <coordinates>53.1804445491791,35.4203575399359,0</coordinates>
      </Point>
    </Placemark>
    <Placemark>
      <Snippet maxLines="0"> </Snippet>
      <description> </description>
      <name></name>
      <Style>
        <IconStyle>
          <Icon>
            <href>https://maps.google.com/mapfiles/kml/paddle/wht-blank.png</href>
          </Icon>
          <color>ff00000b</color>
        </IconStyle>
      </Style>
      <Point>
        <coordinates>34.1876440318948,40.6326410633489,0</coordinates>
      </Point>
    </Placemark>
  </Document>
</kml>
