# Supplementary material for: Tracing metallurgical links and silver provenance in Balkan coinage (5th -1st centuries BCE)
Source: Archaeol Anthropol Sci. 2024 Nov 13;16(12):198. doi: 10.1007/s12520-024-02106-1 (PMC11561118; doi:10.1007/s12520-024-02106-1)
Supplement: Supplementary file 3 — Supplementary Material 3 [file 12520_2024_2106_MOESM3_ESM.zip › ESM3/kml_hit maps/SK055.kml]

<?xml version="1.0" encoding="utf-8"?>
<kml xmlns="http://www.opengis.net/kml/2.2">
  <Document>
    <name>SK055</name>
    <Placemark>
      <Snippet maxLines="0"> </Snippet>
      <description> </description>
      <name></name>
      <Style>
        <IconStyle>
          <Icon>
            <href>https://maps.google.com/mapfiles/kml/paddle/wht-blank.png</href>
          </Icon>
          <color>fffaffff</color>
        </IconStyle>
      </Style>
      <Point>
        <coordinates>10.2953503429229,42.8075705244589,0</coordinates>
      </Point>
    </Placemark>
    <Placemark>
      <Snippet maxLines="0"> </Snippet>
      <description> </description>
      <name></name>
      <Style>
        <IconStyle>
          <Icon>
            <href>https://maps.google.com/mapfiles/kml/paddle/wht-blank.png</href>
          </Icon>
          <color>fffaffff</color>
        </IconStyle>
      </Style>
      <Point>
        <coordinates>25.9716475706727,41.0159826765211,0</coordinates>
      </Point>
    </Placemark>
    <Placemark>
      <Snippet maxLines="0"> </Snippet>
      <description> </description>
      <name></name>
      <Style>
        <IconStyle>
          <Icon>
            <href>https://maps.google.com/mapfiles/kml/paddle/wht-blank.png</href>
          </Icon>
          <color>fff4ffff</color>
        </IconStyle>
      </Style>
      <Point>
        <coordinates>25.8171328173661,41.0644333928726,0</coordinates>
      </Point>
    </Placemark>
    <Placemark>
      <Snippet maxLines="0"> </Snippet>
      <description> </description>
      <name></name>
      <Style>
        <IconStyle>
          <Icon>
            <href>https://maps.google.com/mapfiles/kml/paddle/wht-blank.png</href>
          </Icon>
          <color>fff4ffff</color>
        </IconStyle>
      </Style>
      <Point>
        <coordinates>9.09808161787897,35.7503522838283,0</coordinates>
      </Point>
    </Placemark>
    <Placemark>
      <Snippet maxLines="0"> </Snippet>
      <description> </description>
      <name></name>
      <Style>
        <IconStyle>
          <Icon>
            <href>https://maps.google.com/mapfiles/kml/paddle/wht-blank.png</href>
          </Icon>
          <color>fff4ffff</color>
        </IconStyle>
      </Style>
      <Point>
        <coordinates>35.4674834281254,40.8689931569818,0</coordinates>
      </Point>
    </Placemark>
    <Placemark>
      <Snippet maxLines="0"> </Snippet>
      <description> </description>
      <name></name>
      <Style>
        <IconStyle>
          <Icon>
            <href>https://maps.google.com/mapfiles/kml/paddle/wht-blank.png</href>
          </Icon>
          <color>ffefffff</color>
        </IconStyle>
      </Style>
      <Point>
        <coordinates>26.0352305127318,40.9034588575618,0</coordinates>
      </Point>
    </Placemark>
    <Placemark>
      <Snippet maxLines="0"> </Snippet>
      <description> </description>
      <name></name>
      <Style>
        <IconStyle>
          <Icon>
            <href>https://maps.google.com/mapfiles/kml/paddle/wht-blank.png</href>
          </Icon>
          <color>ffe9ffff</color>
        </IconStyle>
      </Style>
      <Point>
        <coordinates>25.81125411274,41.017276570858,0</coordinates>
      </Point>
    </Placemark>
    <Placemark>
      <Snippet maxLines="0"> </Snippet>
      <description> </description>
      <name></name>
      <Style>
        <IconStyle>
          <Icon>
            <href>https://maps.google.com/mapfiles/kml/paddle/wht-blank.png</href>
          </Icon>
          <color>ffe9ffff</color>
        </IconStyle>
      </Style>
      <Point>
        <coordinates>3.83422673836262,45.8659723762835,0</coordinates>
      </Point>
    </Placemark>
    <Placemark>
      <Snippet maxLines="0"> </Snippet>
      <description> </description>
      <name></name>
      <Style>
        <IconStyle>
          <Icon>
            <href>https://maps.google.com/mapfiles/kml/paddle/wht-blank.png</href>
          </Icon>
          <color>ffe9ffff</color>
        </IconStyle>
      </Style>
      <Point>
        <coordinates>35.4638911645744,40.8829052005114,0</coordinates>
      </Point>
    </Placemark>
    <Placemark>
      <Snippet maxLines="0"> </Snippet>
      <description> </description>
      <name></name>
      <Style>
        <IconStyle>
          <Icon>
            <href>https://maps.google.com/mapfiles/kml/paddle/wht-blank.png</href>
          </Icon>
          <color>ffe4ffff</color>
        </IconStyle>
      </Style>
      <Point>
        <coordinates>10.6171495455888,43.0654845841393,0</coordinates>
      </Point>
    </Placemark>
    <Placemark>
      <Snippet maxLines="0"> </Snippet>
      <description> </description>
      <name></name>
      <Style>
        <IconStyle>
          <Icon>
            <href>https://maps.google.com/mapfiles/kml/paddle/wht-blank.png</href>
          </Icon>
          <color>ffd9ffff</color>
        </IconStyle>
      </Style>
      <Point>
        <coordinates>25.7959973459262,40.9806989928508,0</coordinates>
      </Point>
    </Placemark>
    <Placemark>
      <Snippet maxLines="0"> </Snippet>
      <description> </description>
      <name></name>
      <Style>
        <IconStyle>
          <Icon>
            <href>https://maps.google.com/mapfiles/kml/paddle/wht-blank.png</href>
          </Icon>
          <color>ffd9ffff</color>
        </IconStyle>
      </Style>
      <Point>
        <coordinates>34.1768643112335,40.6332859018469,0</coordinates>
      </Point>
    </Placemark>
    <Placemark>
      <Snippet maxLines="0"> </Snippet>
      <description> </description>
      <name></name>
      <Style>
        <IconStyle>
          <Icon>
            <href>https://maps.google.com/mapfiles/kml/paddle/wht-blank.png</href>
          </Icon>
          <color>ffceffff</color>
        </IconStyle>
      </Style>
      <Point>
        <coordinates>27.2273005621618,39.7973904030678,0</coordinates>
      </Point>
    </Placemark>
    <Placemark>
      <Snippet maxLines="0"> </Snippet>
      <description> </description>
      <name></name>
      <Style>
        <IconStyle>
          <Icon>
            <href>https://maps.google.com/mapfiles/kml/paddle/wht-blank.png</href>
          </Icon>
          <color>ffc9ffff</color>
        </IconStyle>
      </Style>
      <Point>
        <coordinates>23.2372758748675,47.9652322427464,0</coordinates>
      </Point>
    </Placemark>
    <Placemark>
      <Snippet maxLines="0"> </Snippet>
      <description> </description>
      <name></name>
      <Style>
        <IconStyle>
          <Icon>
            <href>https://maps.google.com/mapfiles/kml/paddle/wht-blank.png</href>
          </Icon>
          <color>ffbeffff</color>
        </IconStyle>
      </Style>
      <Point>
        <coordinates>27.212077171978,39.9846499775009,0</coordinates>
      </Point>
    </Placemark>
    <Placemark>
      <Snippet maxLines="0"> </Snippet>
      <description> </description>
      <name></name>
      <Style>
        <IconStyle>
          <Icon>
            <href>https://maps.google.com/mapfiles/kml/paddle/wht-blank.png</href>
          </Icon>
          <color>ffb3ffff</color>
        </IconStyle>
      </Style>
      <Point>
        <coordinates>24.3925722922632,41.0094619106705,0</coordinates>
      </Point>
    </Placemark>
    <Placemark>
      <Snippet maxLines="0"> </Snippet>
      <description> </description>
      <name></name>
      <Style>
        <IconStyle>
          <Icon>
            <href>https://maps.google.com/mapfiles/kml/paddle/wht-blank.png</href>
          </Icon>
          <color>ffb3ffff</color>
        </IconStyle>
      </Style>
      <Point>
        <coordinates>27.2974274776251,40.0320491753211,0</coordinates>
      </Point>
    </Placemark>
    <Placemark>
      <Snippet maxLines="0"> </Snippet>
      <description> </description>
      <name></name>
      <Style>
        <IconStyle>
          <Icon>
            <href>https://maps.google.com/mapfiles/kml/paddle/wht-blank.png</href>
          </Icon>
          <color>ffa8ffff</color>
        </IconStyle>
      </Style>
      <Point>
        <coordinates>26.1423686034062,41.0519335174557,0</coordinates>
      </Point>
    </Placemark>
    <Placemark>
      <Snippet maxLines="0"> </Snippet>
      <description> </description>
      <name></name>
      <Style>
        <IconStyle>
          <Icon>
            <href>https://maps.google.com/mapfiles/kml/paddle/wht-blank.png</href>
          </Icon>
          <color>ffa3ffff</color>
        </IconStyle>
      </Style>
      <Point>
        <coordinates>27.3748520599844,39.8888700582058,0</coordinates>
      </Point>
    </Placemark>
    <Placemark>
      <Snippet maxLines="0"> </Snippet>
      <description> </description>
      <name></name>
      <Style>
        <IconStyle>
          <Icon>
            <href>https://maps.google.com/mapfiles/kml/paddle/wht-blank.png</href>
          </Icon>
          <color>ffa3ffff</color>
        </IconStyle>
      </Style>
      <Point>
        <coordinates>22.8329837997256,41.2092155487642,0</coordinates>
      </Point>
    </Placemark>
    <Placemark>
      <Snippet maxLines="0"> </Snippet>
      <description> </description>
      <name></name>
      <Style>
        <IconStyle>
          <Icon>
            <href>https://maps.google.com/mapfiles/kml/paddle/wht-blank.png</href>
          </Icon>
          <color>ff98ffff</color>
        </IconStyle>
      </Style>
      <Point>
        <coordinates>23.8962891183243,41.341999513989,0</coordinates>
      </Point>
    </Placemark>
    <Placemark>
      <Snippet maxLines="0"> </Snippet>
      <description> </description>
      <name></name>
      <Style>
        <IconStyle>
          <Icon>
            <href>https://maps.google.com/mapfiles/kml/paddle/wht-blank.png</href>
          </Icon>
          <color>ff88ffff</color>
        </IconStyle>
      </Style>
      <Point>
        <coordinates>27.2177026754685,39.9862150511731,0</coordinates>
      </Point>
    </Placemark>
    <Placemark>
      <Snippet maxLines="0"> </Snippet>
      <description> </description>
      <name></name>
      <Style>
        <IconStyle>
          <Icon>
            <href>https://maps.google.com/mapfiles/kml/paddle/wht-blank.png</href>
          </Icon>
          <color>ff82ffff</color>
        </IconStyle>
      </Style>
      <Point>
        <coordinates>10.8970539871337,42.366039489437,0</coordinates>
      </Point>
    </Placemark>
    <Placemark>
      <Snippet maxLines="0"> </Snippet>
      <description> </description>
      <name></name>
      <Style>
        <IconStyle>
          <Icon>
            <href>https://maps.google.com/mapfiles/kml/paddle/wht-blank.png</href>
          </Icon>
          <color>ff7dffff</color>
        </IconStyle>
      </Style>
      <Point>
        <coordinates>27.2538578088177,39.7575518337161,0</coordinates>
      </Point>
    </Placemark>
    <Placemark>
      <Snippet maxLines="0"> </Snippet>
      <description> </description>
      <name></name>
      <Style>
        <IconStyle>
          <Icon>
            <href>https://maps.google.com/mapfiles/kml/paddle/wht-blank.png</href>
          </Icon>
          <color>ff67ffff</color>
        </IconStyle>
      </Style>
      <Point>
        <coordinates>-2.14545586642445,36.7465269505829,0</coordinates>
      </Point>
    </Placemark>
    <Placemark>
      <Snippet maxLines="0"> </Snippet>
      <description> </description>
      <name></name>
      <Style>
        <IconStyle>
          <Icon>
            <href>https://maps.google.com/mapfiles/kml/paddle/wht-blank.png</href>
          </Icon>
          <color>ff62ffff</color>
        </IconStyle>
      </Style>
      <Point>
        <coordinates>23.9037352039495,41.3518104750899,0</coordinates>
      </Point>
    </Placemark>
    <Placemark>
      <Snippet maxLines="0"> </Snippet>
      <description> </description>
      <name></name>
      <Style>
        <IconStyle>
          <Icon>
            <href>https://maps.google.com/mapfiles/kml/paddle/wht-blank.png</href>
          </Icon>
          <color>ff62ffff</color>
        </IconStyle>
      </Style>
      <Point>
        <coordinates>34.6554265260832,37.5429652782071,0</coordinates>
      </Point>
    </Placemark>
    <Placemark>
      <Snippet maxLines="0"> </Snippet>
      <description> </description>
      <name></name>
      <Style>
        <IconStyle>
          <Icon>
            <href>https://maps.google.com/mapfiles/kml/paddle/wht-blank.png</href>
          </Icon>
          <color>ff62ffff</color>
        </IconStyle>
      </Style>
      <Point>
        <coordinates>8.63417475705848,40.4468504741305,0</coordinates>
      </Point>
    </Placemark>
    <Placemark>
      <Snippet maxLines="0"> </Snippet>
      <description> </description>
      <name></name>
      <Style>
        <IconStyle>
          <Icon>
            <href>https://maps.google.com/mapfiles/kml/paddle/wht-blank.png</href>
          </Icon>
          <color>ff62ffff</color>
        </IconStyle>
      </Style>
      <Point>
        <coordinates>24.9253973296147,41.3797891486288,0</coordinates>
      </Point>
    </Placemark>
    <Placemark>
      <Snippet maxLines="0"> </Snippet>
      <description> </description>
      <name></name>
      <Style>
        <IconStyle>
          <Icon>
            <href>https://maps.google.com/mapfiles/kml/paddle/wht-blank.png</href>
          </Icon>
          <color>ff62ffff</color>
        </IconStyle>
      </Style>
      <Point>
        <coordinates>25.7440142142797,41.0165951304476,0</coordinates>
      </Point>
    </Placemark>
    <Placemark>
      <Snippet maxLines="0"> </Snippet>
      <description> </description>
      <name></name>
      <Style>
        <IconStyle>
          <Icon>
            <href>https://maps.google.com/mapfiles/kml/paddle/wht-blank.png</href>
          </Icon>
          <color>ff5cffff</color>
        </IconStyle>
      </Style>
      <Point>
        <coordinates>25.9675794654452,41.0164204982663,0</coordinates>
      </Point>
    </Placemark>
    <Placemark>
      <Snippet maxLines="0"> </Snippet>
      <description> </description>
      <name></name>
      <Style>
        <IconStyle>
          <Icon>
            <href>https://maps.google.com/mapfiles/kml/paddle/wht-blank.png</href>
          </Icon>
          <color>ff4cffff</color>
        </IconStyle>
      </Style>
      <Point>
        <coordinates>25.9809279847628,41.0154913604354,0</coordinates>
      </Point>
    </Placemark>
    <Placemark>
      <Snippet maxLines="0"> </Snippet>
      <description> </description>
      <name></name>
      <Style>
        <IconStyle>
          <Icon>
            <href>https://maps.google.com/mapfiles/kml/paddle/wht-blank.png</href>
          </Icon>
          <color>ff4cffff</color>
        </IconStyle>
      </Style>
      <Point>
        <coordinates>27.2125194578558,39.9947669695031,0</coordinates>
      </Point>
    </Placemark>
    <Placemark>
      <Snippet maxLines="0"> </Snippet>
      <description> </description>
      <name></name>
      <Style>
        <IconStyle>
          <Icon>
            <href>https://maps.google.com/mapfiles/kml/paddle/wht-blank.png</href>
          </Icon>
          <color>ff47ffff</color>
        </IconStyle>
      </Style>
      <Point>
        <coordinates>19.922559156906,44.4332821500192,0</coordinates>
      </Point>
    </Placemark>
    <Placemark>
      <Snippet maxLines="0"> </Snippet>
      <description> </description>
      <name></name>
      <Style>
        <IconStyle>
          <Icon>
            <href>https://maps.google.com/mapfiles/kml/paddle/wht-blank.png</href>
          </Icon>
          <color>ff47ffff</color>
        </IconStyle>
      </Style>
      <Point>
        <coordinates>19.9636995282629,43.9782153660077,0</coordinates>
      </Point>
    </Placemark>
    <Placemark>
      <Snippet maxLines="0"> </Snippet>
      <description> </description>
      <name></name>
      <Style>
        <IconStyle>
          <Icon>
            <href>https://maps.google.com/mapfiles/kml/paddle/wht-blank.png</href>
          </Icon>
          <color>ff41ffff</color>
        </IconStyle>
      </Style>
      <Point>
        <coordinates>10.8939539466836,42.3702457230014,0</coordinates>
      </Point>
    </Placemark>
    <Placemark>
      <Snippet maxLines="0"> </Snippet>
      <description> </description>
      <name></name>
      <Style>
        <IconStyle>
          <Icon>
            <href>https://maps.google.com/mapfiles/kml/paddle/wht-blank.png</href>
          </Icon>
          <color>ff41ffff</color>
        </IconStyle>
      </Style>
      <Point>
        <coordinates>24.8904695872283,41.134682929379,0</coordinates>
      </Point>
    </Placemark>
    <Placemark>
      <Snippet maxLines="0"> </Snippet>
      <description> </description>
      <name></name>
      <Style>
        <IconStyle>
          <Icon>
            <href>https://maps.google.com/mapfiles/kml/paddle/wht-blank.png</href>
          </Icon>
          <color>ff41ffff</color>
        </IconStyle>
      </Style>
      <Point>
        <coordinates>19.3087805511674,43.2867073434556,0</coordinates>
      </Point>
    </Placemark>
    <Placemark>
      <Snippet maxLines="0"> </Snippet>
      <description> </description>
      <name></name>
      <Style>
        <IconStyle>
          <Icon>
            <href>https://maps.google.com/mapfiles/kml/paddle/wht-blank.png</href>
          </Icon>
          <color>ff41ffff</color>
        </IconStyle>
      </Style>
      <Point>
        <coordinates>25.9699797303122,41.0078726605343,0</coordinates>
      </Point>
    </Placemark>
    <Placemark>
      <Snippet maxLines="0"> </Snippet>
      <description> </description>
      <name></name>
      <Style>
        <IconStyle>
          <Icon>
            <href>https://maps.google.com/mapfiles/kml/paddle/wht-blank.png</href>
          </Icon>
          <color>ff3cffff</color>
        </IconStyle>
      </Style>
      <Point>
        <coordinates>8.64135465596272,40.4301512826902,0</coordinates>
      </Point>
    </Placemark>
    <Placemark>
      <Snippet maxLines="0"> </Snippet>
      <description> </description>
      <name></name>
      <Style>
        <IconStyle>
          <Icon>
            <href>https://maps.google.com/mapfiles/kml/paddle/wht-blank.png</href>
          </Icon>
          <color>ff26ffff</color>
        </IconStyle>
      </Style>
      <Point>
        <coordinates>23.257133650553,47.9789788402094,0</coordinates>
      </Point>
    </Placemark>
    <Placemark>
      <Snippet maxLines="0"> </Snippet>
      <description> </description>
      <name></name>
      <Style>
        <IconStyle>
          <Icon>
            <href>https://maps.google.com/mapfiles/kml/paddle/wht-blank.png</href>
          </Icon>
          <color>ff21ffff</color>
        </IconStyle>
      </Style>
      <Point>
        <coordinates>-2.1438068833879,36.7571209039553,0</coordinates>
      </Point>
    </Placemark>
    <Placemark>
      <Snippet maxLines="0"> </Snippet>
      <description> </description>
      <name></name>
      <Style>
        <IconStyle>
          <Icon>
            <href>https://maps.google.com/mapfiles/kml/paddle/wht-blank.png</href>
          </Icon>
          <color>ff16ffff</color>
        </IconStyle>
      </Style>
      <Point>
        <coordinates>10.3025131140277,42.7936073678313,0</coordinates>
      </Point>
    </Placemark>
    <Placemark>
      <Snippet maxLines="0"> </Snippet>
      <description> </description>
      <name></name>
      <Style>
        <IconStyle>
          <Icon>
            <href>https://maps.google.com/mapfiles/kml/paddle/wht-blank.png</href>
          </Icon>
          <color>ff10ffff</color>
        </IconStyle>
      </Style>
      <Point>
        <coordinates>8.46005247793823,35.8678596422577,0</coordinates>
      </Point>
    </Placemark>
    <Placemark>
      <Snippet maxLines="0"> </Snippet>
      <description> </description>
      <name></name>
      <Style>
        <IconStyle>
          <Icon>
            <href>https://maps.google.com/mapfiles/kml/paddle/wht-blank.png</href>
          </Icon>
          <color>ff0bffff</color>
        </IconStyle>
      </Style>
      <Point>
        <coordinates>8.64077931073838,40.4315018680555,0</coordinates>
      </Point>
    </Placemark>
    <Placemark>
      <Snippet maxLines="0"> </Snippet>
      <description> </description>
      <name></name>
      <Style>
        <IconStyle>
          <Icon>
            <href>https://maps.google.com/mapfiles/kml/paddle/wht-blank.png</href>
          </Icon>
          <color>ff0bffff</color>
        </IconStyle>
      </Style>
      <Point>
        <coordinates>26.406902870009,40.1579159492654,0</coordinates>
      </Point>
    </Placemark>
    <Placemark>
      <Snippet maxLines="0"> </Snippet>
      <description> </description>
      <name></name>
      <Style>
        <IconStyle>
          <Icon>
            <href>https://maps.google.com/mapfiles/kml/paddle/wht-blank.png</href>
          </Icon>
          <color>ff0bffff</color>
        </IconStyle>
      </Style>
      <Point>
        <coordinates>25.5206531264742,41.4730180549718,0</coordinates>
      </Point>
    </Placemark>
    <Placemark>
      <Snippet maxLines="0"> </Snippet>
      <description> </description>
      <name></name>
      <Style>
        <IconStyle>
          <Icon>
            <href>https://maps.google.com/mapfiles/kml/paddle/wht-blank.png</href>
          </Icon>
          <color>ff05ffff</color>
        </IconStyle>
      </Style>
      <Point>
        <coordinates>10.6213115268126,43.0618336856799,0</coordinates>
      </Point>
    </Placemark>
    <Placemark>
      <Snippet maxLines="0"> </Snippet>
      <description> </description>
      <name></name>
      <Style>
        <IconStyle>
          <Icon>
            <href>https://maps.google.com/mapfiles/kml/paddle/wht-blank.png</href>
          </Icon>
          <color>ff05ffff</color>
        </IconStyle>
      </Style>
      <Point>
        <coordinates>10.2967604732671,42.8040216202184,0</coordinates>
      </Point>
    </Placemark>
    <Placemark>
      <Snippet maxLines="0"> </Snippet>
      <description> </description>
      <name></name>
      <Style>
        <IconStyle>
          <Icon>
            <href>https://maps.google.com/mapfiles/kml/paddle/wht-blank.png</href>
          </Icon>
          <color>ff00ffff</color>
        </IconStyle>
      </Style>
      <Point>
        <coordinates>25.5540135783512,40.3920413432244,0</coordinates>
      </Point>
    </Placemark>
    <Placemark>
      <Snippet maxLines="0"> </Snippet>
      <description> </description>
      <name></name>
      <Style>
        <IconStyle>
          <Icon>
            <href>https://maps.google.com/mapfiles/kml/paddle/wht-blank.png</href>
          </Icon>
          <color>ff00ffff</color>
        </IconStyle>
      </Style>
      <Point>
        <coordinates>25.5160181852602,41.4638661428893,0</coordinates>
      </Point>
    </Placemark>
    <Placemark>
      <Snippet maxLines="0"> </Snippet>
      <description> </description>
      <name></name>
      <Style>
        <IconStyle>
          <Icon>
            <href>https://maps.google.com/mapfiles/kml/paddle/wht-blank.png</href>
          </Icon>
          <color>ff00fbff</color>
        </IconStyle>
      </Style>
      <Point>
        <coordinates>26.0409282777164,41.1697911405308,0</coordinates>
      </Point>
    </Placemark>
    <Placemark>
      <Snippet maxLines="0"> </Snippet>
      <description> </description>
      <name></name>
      <Style>
        <IconStyle>
          <Icon>
            <href>https://maps.google.com/mapfiles/kml/paddle/wht-blank.png</href>
          </Icon>
          <color>ff00fbff</color>
        </IconStyle>
      </Style>
      <Point>
        <coordinates>37.610116512557,40.6821202962865,0</coordinates>
      </Point>
    </Placemark>
    <Placemark>
      <Snippet maxLines="0"> </Snippet>
      <description> </description>
      <name></name>
      <Style>
        <IconStyle>
          <Icon>
            <href>https://maps.google.com/mapfiles/kml/paddle/wht-blank.png</href>
          </Icon>
          <color>ff00f4ff</color>
        </IconStyle>
      </Style>
      <Point>
        <coordinates>25.9652665940984,41.0155994691935,0</coordinates>
      </Point>
    </Placemark>
    <Placemark>
      <Snippet maxLines="0"> </Snippet>
      <description> </description>
      <name></name>
      <Style>
        <IconStyle>
          <Icon>
            <href>https://maps.google.com/mapfiles/kml/paddle/wht-blank.png</href>
          </Icon>
          <color>ff00f4ff</color>
        </IconStyle>
      </Style>
      <Point>
        <coordinates>9.02035534056018,36.0768016815181,0</coordinates>
      </Point>
    </Placemark>
    <Placemark>
      <Snippet maxLines="0"> </Snippet>
      <description> </description>
      <name></name>
      <Style>
        <IconStyle>
          <Icon>
            <href>https://maps.google.com/mapfiles/kml/paddle/wht-blank.png</href>
          </Icon>
          <color>ff00ecff</color>
        </IconStyle>
      </Style>
      <Point>
        <coordinates>8.63520800338034,40.4358801608225,0</coordinates>
      </Point>
    </Placemark>
    <Placemark>
      <Snippet maxLines="0"> </Snippet>
      <description> </description>
      <name></name>
      <Style>
        <IconStyle>
          <Icon>
            <href>https://maps.google.com/mapfiles/kml/paddle/wht-blank.png</href>
          </Icon>
          <color>ff00e4ff</color>
        </IconStyle>
      </Style>
      <Point>
        <coordinates>8.63813118323051,40.4436291252678,0</coordinates>
      </Point>
    </Placemark>
    <Placemark>
      <Snippet maxLines="0"> </Snippet>
      <description> </description>
      <name></name>
      <Style>
        <IconStyle>
          <Icon>
            <href>https://maps.google.com/mapfiles/kml/paddle/wht-blank.png</href>
          </Icon>
          <color>ff00ddff</color>
        </IconStyle>
      </Style>
      <Point>
        <coordinates>10.6219309855168,43.0596614427305,0</coordinates>
      </Point>
    </Placemark>
    <Placemark>
      <Snippet maxLines="0"> </Snippet>
      <description> </description>
      <name></name>
      <Style>
        <IconStyle>
          <Icon>
            <href>https://maps.google.com/mapfiles/kml/paddle/wht-blank.png</href>
          </Icon>
          <color>ff00ddff</color>
        </IconStyle>
      </Style>
      <Point>
        <coordinates>11.8798311459922,47.4278178727398,0</coordinates>
      </Point>
    </Placemark>
    <Placemark>
      <Snippet maxLines="0"> </Snippet>
      <description> </description>
      <name></name>
      <Style>
        <IconStyle>
          <Icon>
            <href>https://maps.google.com/mapfiles/kml/paddle/wht-blank.png</href>
          </Icon>
          <color>ff00ddff</color>
        </IconStyle>
      </Style>
      <Point>
        <coordinates>27.2313924381647,39.7273793097192,0</coordinates>
      </Point>
    </Placemark>
    <Placemark>
      <Snippet maxLines="0"> </Snippet>
      <description> </description>
      <name></name>
      <Style>
        <IconStyle>
          <Icon>
            <href>https://maps.google.com/mapfiles/kml/paddle/wht-blank.png</href>
          </Icon>
          <color>ff00d9ff</color>
        </IconStyle>
      </Style>
      <Point>
        <coordinates>24.1165650912197,40.9233717878495,0</coordinates>
      </Point>
    </Placemark>
    <Placemark>
      <Snippet maxLines="0"> </Snippet>
      <description> </description>
      <name></name>
      <Style>
        <IconStyle>
          <Icon>
            <href>https://maps.google.com/mapfiles/kml/paddle/wht-blank.png</href>
          </Icon>
          <color>ff00d5ff</color>
        </IconStyle>
      </Style>
      <Point>
        <coordinates>27.2128689819239,39.9930179055651,0</coordinates>
      </Point>
    </Placemark>
    <Placemark>
      <Snippet maxLines="0"> </Snippet>
      <description> </description>
      <name></name>
      <Style>
        <IconStyle>
          <Icon>
            <href>https://maps.google.com/mapfiles/kml/paddle/wht-blank.png</href>
          </Icon>
          <color>ff00d1ff</color>
        </IconStyle>
      </Style>
      <Point>
        <coordinates>27.9895693678351,39.6974627790487,0</coordinates>
      </Point>
    </Placemark>
    <Placemark>
      <Snippet maxLines="0"> </Snippet>
      <description> </description>
      <name></name>
      <Style>
        <IconStyle>
          <Icon>
            <href>https://maps.google.com/mapfiles/kml/paddle/wht-blank.png</href>
          </Icon>
          <color>ff00d1ff</color>
        </IconStyle>
      </Style>
      <Point>
        <coordinates>8.63630625913825,40.4434787638076,0</coordinates>
      </Point>
    </Placemark>
    <Placemark>
      <Snippet maxLines="0"> </Snippet>
      <description> </description>
      <name></name>
      <Style>
        <IconStyle>
          <Icon>
            <href>https://maps.google.com/mapfiles/kml/paddle/wht-blank.png</href>
          </Icon>
          <color>ff00ceff</color>
        </IconStyle>
      </Style>
      <Point>
        <coordinates>25.8220368374418,41.0130998512706,0</coordinates>
      </Point>
    </Placemark>
    <Placemark>
      <Snippet maxLines="0"> </Snippet>
      <description> </description>
      <name></name>
      <Style>
        <IconStyle>
          <Icon>
            <href>https://maps.google.com/mapfiles/kml/paddle/wht-blank.png</href>
          </Icon>
          <color>ff00ceff</color>
        </IconStyle>
      </Style>
      <Point>
        <coordinates>8.93542929609666,36.2271653520655,0</coordinates>
      </Point>
    </Placemark>
    <Placemark>
      <Snippet maxLines="0"> </Snippet>
      <description> </description>
      <name></name>
      <Style>
        <IconStyle>
          <Icon>
            <href>https://maps.google.com/mapfiles/kml/paddle/wht-blank.png</href>
          </Icon>
          <color>ff00ceff</color>
        </IconStyle>
      </Style>
      <Point>
        <coordinates>24.8094179466676,41.7636283851241,0</coordinates>
      </Point>
    </Placemark>
    <Placemark>
      <Snippet maxLines="0"> </Snippet>
      <description> </description>
      <name></name>
      <Style>
        <IconStyle>
          <Icon>
            <href>https://maps.google.com/mapfiles/kml/paddle/wht-blank.png</href>
          </Icon>
          <color>ff00caff</color>
        </IconStyle>
      </Style>
      <Point>
        <coordinates>25.9842753655719,41.0132327342781,0</coordinates>
      </Point>
    </Placemark>
    <Placemark>
      <Snippet maxLines="0"> </Snippet>
      <description> </description>
      <name></name>
      <Style>
        <IconStyle>
          <Icon>
            <href>https://maps.google.com/mapfiles/kml/paddle/wht-blank.png</href>
          </Icon>
          <color>ff00c6ff</color>
        </IconStyle>
      </Style>
      <Point>
        <coordinates>25.9535533864659,41.0153034742883,0</coordinates>
      </Point>
    </Placemark>
    <Placemark>
      <Snippet maxLines="0"> </Snippet>
      <description> </description>
      <name></name>
      <Style>
        <IconStyle>
          <Icon>
            <href>https://maps.google.com/mapfiles/kml/paddle/wht-blank.png</href>
          </Icon>
          <color>ff00c6ff</color>
        </IconStyle>
      </Style>
      <Point>
        <coordinates>10.6205875162434,43.061575838043,0</coordinates>
      </Point>
    </Placemark>
    <Placemark>
      <Snippet maxLines="0"> </Snippet>
      <description> </description>
      <name></name>
      <Style>
        <IconStyle>
          <Icon>
            <href>https://maps.google.com/mapfiles/kml/paddle/wht-blank.png</href>
          </Icon>
          <color>ff00beff</color>
        </IconStyle>
      </Style>
      <Point>
        <coordinates>10.2996344787802,42.7924251062508,0</coordinates>
      </Point>
    </Placemark>
    <Placemark>
      <Snippet maxLines="0"> </Snippet>
      <description> </description>
      <name></name>
      <Style>
        <IconStyle>
          <Icon>
            <href>https://maps.google.com/mapfiles/kml/paddle/wht-blank.png</href>
          </Icon>
          <color>ff00beff</color>
        </IconStyle>
      </Style>
      <Point>
        <coordinates>25.8120823802218,41.0211153484836,0</coordinates>
      </Point>
    </Placemark>
    <Placemark>
      <Snippet maxLines="0"> </Snippet>
      <description> </description>
      <name></name>
      <Style>
        <IconStyle>
          <Icon>
            <href>https://maps.google.com/mapfiles/kml/paddle/wht-blank.png</href>
          </Icon>
          <color>ff00baff</color>
        </IconStyle>
      </Style>
      <Point>
        <coordinates>25.7967802727085,40.9833584161995,0</coordinates>
      </Point>
    </Placemark>
    <Placemark>
      <Snippet maxLines="0"> </Snippet>
      <description> </description>
      <name></name>
      <Style>
        <IconStyle>
          <Icon>
            <href>https://maps.google.com/mapfiles/kml/paddle/wht-blank.png</href>
          </Icon>
          <color>ff00b3ff</color>
        </IconStyle>
      </Style>
      <Point>
        <coordinates>34.716830203653,37.4897355704625,0</coordinates>
      </Point>
    </Placemark>
    <Placemark>
      <Snippet maxLines="0"> </Snippet>
      <description> </description>
      <name></name>
      <Style>
        <IconStyle>
          <Icon>
            <href>https://maps.google.com/mapfiles/kml/paddle/wht-blank.png</href>
          </Icon>
          <color>ff00b3ff</color>
        </IconStyle>
      </Style>
      <Point>
        <coordinates>10.605703247025,43.0620214354431,0</coordinates>
      </Point>
    </Placemark>
    <Placemark>
      <Snippet maxLines="0"> </Snippet>
      <description> </description>
      <name></name>
      <Style>
        <IconStyle>
          <Icon>
            <href>https://maps.google.com/mapfiles/kml/paddle/wht-blank.png</href>
          </Icon>
          <color>ff00b3ff</color>
        </IconStyle>
      </Style>
      <Point>
        <coordinates>24.4292578701889,37.3822714441761,0</coordinates>
      </Point>
    </Placemark>
    <Placemark>
      <Snippet maxLines="0"> </Snippet>
      <description> </description>
      <name></name>
      <Style>
        <IconStyle>
          <Icon>
            <href>https://maps.google.com/mapfiles/kml/paddle/wht-blank.png</href>
          </Icon>
          <color>ff00b3ff</color>
        </IconStyle>
      </Style>
      <Point>
        <coordinates>19.310329120817,43.2892758825813,0</coordinates>
      </Point>
    </Placemark>
    <Placemark>
      <Snippet maxLines="0"> </Snippet>
      <description> </description>
      <name></name>
      <Style>
        <IconStyle>
          <Icon>
            <href>https://maps.google.com/mapfiles/kml/paddle/wht-blank.png</href>
          </Icon>
          <color>ff00b3ff</color>
        </IconStyle>
      </Style>
      <Point>
        <coordinates>20.6070892509276,43.0846440340927,0</coordinates>
      </Point>
    </Placemark>
    <Placemark>
      <Snippet maxLines="0"> </Snippet>
      <description> </description>
      <name></name>
      <Style>
        <IconStyle>
          <Icon>
            <href>https://maps.google.com/mapfiles/kml/paddle/wht-blank.png</href>
          </Icon>
          <color>ff00b3ff</color>
        </IconStyle>
      </Style>
      <Point>
        <coordinates>8.63396751494287,40.436538768953,0</coordinates>
      </Point>
    </Placemark>
    <Placemark>
      <Snippet maxLines="0"> </Snippet>
      <description> </description>
      <name></name>
      <Style>
        <IconStyle>
          <Icon>
            <href>https://maps.google.com/mapfiles/kml/paddle/wht-blank.png</href>
          </Icon>
          <color>ff00afff</color>
        </IconStyle>
      </Style>
      <Point>
        <coordinates>27.8840744600777,39.6489207624957,0</coordinates>
      </Point>
    </Placemark>
    <Placemark>
      <Snippet maxLines="0"> </Snippet>
      <description> </description>
      <name></name>
      <Style>
        <IconStyle>
          <Icon>
            <href>https://maps.google.com/mapfiles/kml/paddle/wht-blank.png</href>
          </Icon>
          <color>ff00afff</color>
        </IconStyle>
      </Style>
      <Point>
        <coordinates>35.3610828248092,37.9741160309079,0</coordinates>
      </Point>
    </Placemark>
    <Placemark>
      <Snippet maxLines="0"> </Snippet>
      <description> </description>
      <name></name>
      <Style>
        <IconStyle>
          <Icon>
            <href>https://maps.google.com/mapfiles/kml/paddle/wht-blank.png</href>
          </Icon>
          <color>ff00abff</color>
        </IconStyle>
      </Style>
      <Point>
        <coordinates>27.2347664861306,39.7321184175354,0</coordinates>
      </Point>
    </Placemark>
    <Placemark>
      <Snippet maxLines="0"> </Snippet>
      <description> </description>
      <name></name>
      <Style>
        <IconStyle>
          <Icon>
            <href>https://maps.google.com/mapfiles/kml/paddle/wht-blank.png</href>
          </Icon>
          <color>ff00abff</color>
        </IconStyle>
      </Style>
      <Point>
        <coordinates>39.4879818963654,40.4745309433367,0</coordinates>
      </Point>
    </Placemark>
    <Placemark>
      <Snippet maxLines="0"> </Snippet>
      <description> </description>
      <name></name>
      <Style>
        <IconStyle>
          <Icon>
            <href>https://maps.google.com/mapfiles/kml/paddle/wht-blank.png</href>
          </Icon>
          <color>ff00a7ff</color>
        </IconStyle>
      </Style>
      <Point>
        <coordinates>35.6179732174031,38.860593955802,0</coordinates>
      </Point>
    </Placemark>
    <Placemark>
      <Snippet maxLines="0"> </Snippet>
      <description> </description>
      <name></name>
      <Style>
        <IconStyle>
          <Icon>
            <href>https://maps.google.com/mapfiles/kml/paddle/wht-blank.png</href>
          </Icon>
          <color>ff00a4ff</color>
        </IconStyle>
      </Style>
      <Point>
        <coordinates>34.1750686503368,40.6355087887234,0</coordinates>
      </Point>
    </Placemark>
    <Placemark>
      <Snippet maxLines="0"> </Snippet>
      <description> </description>
      <name></name>
      <Style>
        <IconStyle>
          <Icon>
            <href>https://maps.google.com/mapfiles/kml/paddle/wht-blank.png</href>
          </Icon>
          <color>ff00a4ff</color>
        </IconStyle>
      </Style>
      <Point>
        <coordinates>27.889296911221,39.6512911711372,0</coordinates>
      </Point>
    </Placemark>
    <Placemark>
      <Snippet maxLines="0"> </Snippet>
      <description> </description>
      <name></name>
      <Style>
        <IconStyle>
          <Icon>
            <href>https://maps.google.com/mapfiles/kml/paddle/wht-blank.png</href>
          </Icon>
          <color>ff00a0ff</color>
        </IconStyle>
      </Style>
      <Point>
        <coordinates>27.2319179179724,39.7813705380503,0</coordinates>
      </Point>
    </Placemark>
    <Placemark>
      <Snippet maxLines="0"> </Snippet>
      <description> </description>
      <name></name>
      <Style>
        <IconStyle>
          <Icon>
            <href>https://maps.google.com/mapfiles/kml/paddle/wht-blank.png</href>
          </Icon>
          <color>ff009cff</color>
        </IconStyle>
      </Style>
      <Point>
        <coordinates>10.6150345365208,43.0568202957363,0</coordinates>
      </Point>
    </Placemark>
    <Placemark>
      <Snippet maxLines="0"> </Snippet>
      <description> </description>
      <name></name>
      <Style>
        <IconStyle>
          <Icon>
            <href>https://maps.google.com/mapfiles/kml/paddle/wht-blank.png</href>
          </Icon>
          <color>ff009cff</color>
        </IconStyle>
      </Style>
      <Point>
        <coordinates>10.6195056944799,43.0658732769562,0</coordinates>
      </Point>
    </Placemark>
    <Placemark>
      <Snippet maxLines="0"> </Snippet>
      <description> </description>
      <name></name>
      <Style>
        <IconStyle>
          <Icon>
            <href>https://maps.google.com/mapfiles/kml/paddle/wht-blank.png</href>
          </Icon>
          <color>ff009cff</color>
        </IconStyle>
      </Style>
      <Point>
        <coordinates>8.63195157537385,40.4465963201656,0</coordinates>
      </Point>
    </Placemark>
    <Placemark>
      <Snippet maxLines="0"> </Snippet>
      <description> </description>
      <name></name>
      <Style>
        <IconStyle>
          <Icon>
            <href>https://maps.google.com/mapfiles/kml/paddle/wht-blank.png</href>
          </Icon>
          <color>ff009cff</color>
        </IconStyle>
      </Style>
      <Point>
        <coordinates>17.422746859327,46.7959525752587,0</coordinates>
      </Point>
    </Placemark>
    <Placemark>
      <Snippet maxLines="0"> </Snippet>
      <description> </description>
      <name></name>
      <Style>
        <IconStyle>
          <Icon>
            <href>https://maps.google.com/mapfiles/kml/paddle/wht-blank.png</href>
          </Icon>
          <color>ff0098ff</color>
        </IconStyle>
      </Style>
      <Point>
        <coordinates>8.57261881977492,36.8752664177375,0</coordinates>
      </Point>
    </Placemark>
    <Placemark>
      <Snippet maxLines="0"> </Snippet>
      <description> </description>
      <name></name>
      <Style>
        <IconStyle>
          <Icon>
            <href>https://maps.google.com/mapfiles/kml/paddle/wht-blank.png</href>
          </Icon>
          <color>ff0094ff</color>
        </IconStyle>
      </Style>
      <Point>
        <coordinates>25.5250874815841,41.4769298572968,0</coordinates>
      </Point>
    </Placemark>
    <Placemark>
      <Snippet maxLines="0"> </Snippet>
      <description> </description>
      <name></name>
      <Style>
        <IconStyle>
          <Icon>
            <href>https://maps.google.com/mapfiles/kml/paddle/wht-blank.png</href>
          </Icon>
          <color>ff008dff</color>
        </IconStyle>
      </Style>
      <Point>
        <coordinates>10.607009339331,43.0580999172558,0</coordinates>
      </Point>
    </Placemark>
    <Placemark>
      <Snippet maxLines="0"> </Snippet>
      <description> </description>
      <name></name>
      <Style>
        <IconStyle>
          <Icon>
            <href>https://maps.google.com/mapfiles/kml/paddle/wht-blank.png</href>
          </Icon>
          <color>ff008dff</color>
        </IconStyle>
      </Style>
      <Point>
        <coordinates>23.7033619921267,40.4684169263389,0</coordinates>
      </Point>
    </Placemark>
    <Placemark>
      <Snippet maxLines="0"> </Snippet>
      <description> </description>
      <name></name>
      <Style>
        <IconStyle>
          <Icon>
            <href>https://maps.google.com/mapfiles/kml/paddle/wht-blank.png</href>
          </Icon>
          <color>ff008dff</color>
        </IconStyle>
      </Style>
      <Point>
        <coordinates>23.8973447057084,41.3400284842958,0</coordinates>
      </Point>
    </Placemark>
    <Placemark>
      <Snippet maxLines="0"> </Snippet>
      <description> </description>
      <name></name>
      <Style>
        <IconStyle>
          <Icon>
            <href>https://maps.google.com/mapfiles/kml/paddle/wht-blank.png</href>
          </Icon>
          <color>ff0089ff</color>
        </IconStyle>
      </Style>
      <Point>
        <coordinates>8.55917542519178,35.4587823038266,0</coordinates>
      </Point>
    </Placemark>
    <Placemark>
      <Snippet maxLines="0"> </Snippet>
      <description> </description>
      <name></name>
      <Style>
        <IconStyle>
          <Icon>
            <href>https://maps.google.com/mapfiles/kml/paddle/wht-blank.png</href>
          </Icon>
          <color>ff0089ff</color>
        </IconStyle>
      </Style>
      <Point>
        <coordinates>10.3023568375499,42.792828171273,0</coordinates>
      </Point>
    </Placemark>
    <Placemark>
      <Snippet maxLines="0"> </Snippet>
      <description> </description>
      <name></name>
      <Style>
        <IconStyle>
          <Icon>
            <href>https://maps.google.com/mapfiles/kml/paddle/wht-blank.png</href>
          </Icon>
          <color>ff0085ff</color>
        </IconStyle>
      </Style>
      <Point>
        <coordinates>20.9270516146433,42.9426068791191,0</coordinates>
      </Point>
    </Placemark>
    <Placemark>
      <Snippet maxLines="0"> </Snippet>
      <description> </description>
      <name></name>
      <Style>
        <IconStyle>
          <Icon>
            <href>https://maps.google.com/mapfiles/kml/paddle/wht-blank.png</href>
          </Icon>
          <color>ff007eff</color>
        </IconStyle>
      </Style>
      <Point>
        <coordinates>20.8538843631581,43.2637577389277,0</coordinates>
      </Point>
    </Placemark>
    <Placemark>
      <Snippet maxLines="0"> </Snippet>
      <description> </description>
      <name></name>
      <Style>
        <IconStyle>
          <Icon>
            <href>https://maps.google.com/mapfiles/kml/paddle/wht-blank.png</href>
          </Icon>
          <color>ff007aff</color>
        </IconStyle>
      </Style>
      <Point>
        <coordinates>25.9603754932236,41.0170781842752,0</coordinates>
      </Point>
    </Placemark>
    <Placemark>
      <Snippet maxLines="0"> </Snippet>
      <description> </description>
      <name></name>
      <Style>
        <IconStyle>
          <Icon>
            <href>https://maps.google.com/mapfiles/kml/paddle/wht-blank.png</href>
          </Icon>
          <color>ff007aff</color>
        </IconStyle>
      </Style>
      <Point>
        <coordinates>11.875218268153,47.4255227262863,0</coordinates>
      </Point>
    </Placemark>
    <Placemark>
      <Snippet maxLines="0"> </Snippet>
      <description> </description>
      <name></name>
      <Style>
        <IconStyle>
          <Icon>
            <href>https://maps.google.com/mapfiles/kml/paddle/wht-blank.png</href>
          </Icon>
          <color>ff0076ff</color>
        </IconStyle>
      </Style>
      <Point>
        <coordinates>27.2347684380875,39.7878945653874,0</coordinates>
      </Point>
    </Placemark>
    <Placemark>
      <Snippet maxLines="0"> </Snippet>
      <description> </description>
      <name></name>
      <Style>
        <IconStyle>
          <Icon>
            <href>https://maps.google.com/mapfiles/kml/paddle/wht-blank.png</href>
          </Icon>
          <color>ff006eff</color>
        </IconStyle>
      </Style>
      <Point>
        <coordinates>10.2886318234471,42.8019243396549,0</coordinates>
      </Point>
    </Placemark>
    <Placemark>
      <Snippet maxLines="0"> </Snippet>
      <description> </description>
      <name></name>
      <Style>
        <IconStyle>
          <Icon>
            <href>https://maps.google.com/mapfiles/kml/paddle/wht-blank.png</href>
          </Icon>
          <color>ff0067ff</color>
        </IconStyle>
      </Style>
      <Point>
        <coordinates>23.7968542260987,40.5200711673886,0</coordinates>
      </Point>
    </Placemark>
    <Placemark>
      <Snippet maxLines="0"> </Snippet>
      <description> </description>
      <name></name>
      <Style>
        <IconStyle>
          <Icon>
            <href>https://maps.google.com/mapfiles/kml/paddle/wht-blank.png</href>
          </Icon>
          <color>ff0063ff</color>
        </IconStyle>
      </Style>
      <Point>
        <coordinates>25.5243191986355,41.4682378482001,0</coordinates>
      </Point>
    </Placemark>
    <Placemark>
      <Snippet maxLines="0"> </Snippet>
      <description> </description>
      <name></name>
      <Style>
        <IconStyle>
          <Icon>
            <href>https://maps.google.com/mapfiles/kml/paddle/wht-blank.png</href>
          </Icon>
          <color>ff0063ff</color>
        </IconStyle>
      </Style>
      <Point>
        <coordinates>24.112780049539,40.9145776132543,0</coordinates>
      </Point>
    </Placemark>
    <Placemark>
      <Snippet maxLines="0"> </Snippet>
      <description> </description>
      <name></name>
      <Style>
        <IconStyle>
          <Icon>
            <href>https://maps.google.com/mapfiles/kml/paddle/wht-blank.png</href>
          </Icon>
          <color>ff0058ff</color>
        </IconStyle>
      </Style>
      <Point>
        <coordinates>27.2166690644413,39.7873043223773,0</coordinates>
      </Point>
    </Placemark>
    <Placemark>
      <Snippet maxLines="0"> </Snippet>
      <description> </description>
      <name></name>
      <Style>
        <IconStyle>
          <Icon>
            <href>https://maps.google.com/mapfiles/kml/paddle/wht-blank.png</href>
          </Icon>
          <color>ff0058ff</color>
        </IconStyle>
      </Style>
      <Point>
        <coordinates>27.2178460139616,39.9942090737577,0</coordinates>
      </Point>
    </Placemark>
    <Placemark>
      <Snippet maxLines="0"> </Snippet>
      <description> </description>
      <name></name>
      <Style>
        <IconStyle>
          <Icon>
            <href>https://maps.google.com/mapfiles/kml/paddle/wht-blank.png</href>
          </Icon>
          <color>ff0054ff</color>
        </IconStyle>
      </Style>
      <Point>
        <coordinates>24.0415491684767,42.2853644973418,0</coordinates>
      </Point>
    </Placemark>
    <Placemark>
      <Snippet maxLines="0"> </Snippet>
      <description> </description>
      <name></name>
      <Style>
        <IconStyle>
          <Icon>
            <href>https://maps.google.com/mapfiles/kml/paddle/wht-blank.png</href>
          </Icon>
          <color>ff004cff</color>
        </IconStyle>
      </Style>
      <Point>
        <coordinates>10.2948864962033,42.7964396847096,0</coordinates>
      </Point>
    </Placemark>
    <Placemark>
      <Snippet maxLines="0"> </Snippet>
      <description> </description>
      <name></name>
      <Style>
        <IconStyle>
          <Icon>
            <href>https://maps.google.com/mapfiles/kml/paddle/wht-blank.png</href>
          </Icon>
          <color>ff004cff</color>
        </IconStyle>
      </Style>
      <Point>
        <coordinates>10.6147458353109,43.0550386980212,0</coordinates>
      </Point>
    </Placemark>
    <Placemark>
      <Snippet maxLines="0"> </Snippet>
      <description> </description>
      <name></name>
      <Style>
        <IconStyle>
          <Icon>
            <href>https://maps.google.com/mapfiles/kml/paddle/wht-blank.png</href>
          </Icon>
          <color>ff0048ff</color>
        </IconStyle>
      </Style>
      <Point>
        <coordinates>10.6202932686636,43.0586404645947,0</coordinates>
      </Point>
    </Placemark>
    <Placemark>
      <Snippet maxLines="0"> </Snippet>
      <description> </description>
      <name></name>
      <Style>
        <IconStyle>
          <Icon>
            <href>https://maps.google.com/mapfiles/kml/paddle/wht-blank.png</href>
          </Icon>
          <color>ff0045ff</color>
        </IconStyle>
      </Style>
      <Point>
        <coordinates>22.3433664197839,41.6627863585221,0</coordinates>
      </Point>
    </Placemark>
    <Placemark>
      <Snippet maxLines="0"> </Snippet>
      <description> </description>
      <name></name>
      <Style>
        <IconStyle>
          <Icon>
            <href>https://maps.google.com/mapfiles/kml/paddle/wht-blank.png</href>
          </Icon>
          <color>ff0045ff</color>
        </IconStyle>
      </Style>
      <Point>
        <coordinates>25.9711248468651,41.0140049933288,0</coordinates>
      </Point>
    </Placemark>
    <Placemark>
      <Snippet maxLines="0"> </Snippet>
      <description> </description>
      <name></name>
      <Style>
        <IconStyle>
          <Icon>
            <href>https://maps.google.com/mapfiles/kml/paddle/wht-blank.png</href>
          </Icon>
          <color>ff0041ff</color>
        </IconStyle>
      </Style>
      <Point>
        <coordinates>25.9704100011878,41.0204980743569,0</coordinates>
      </Point>
    </Placemark>
    <Placemark>
      <Snippet maxLines="0"> </Snippet>
      <description> </description>
      <name></name>
      <Style>
        <IconStyle>
          <Icon>
            <href>https://maps.google.com/mapfiles/kml/paddle/wht-blank.png</href>
          </Icon>
          <color>ff0041ff</color>
        </IconStyle>
      </Style>
      <Point>
        <coordinates>8.93766838072763,36.2152619267817,0</coordinates>
      </Point>
    </Placemark>
    <Placemark>
      <Snippet maxLines="0"> </Snippet>
      <description> </description>
      <name></name>
      <Style>
        <IconStyle>
          <Icon>
            <href>https://maps.google.com/mapfiles/kml/paddle/wht-blank.png</href>
          </Icon>
          <color>ff003dff</color>
        </IconStyle>
      </Style>
      <Point>
        <coordinates>23.7017420297161,40.4676310447534,0</coordinates>
      </Point>
    </Placemark>
    <Placemark>
      <Snippet maxLines="0"> </Snippet>
      <description> </description>
      <name></name>
      <Style>
        <IconStyle>
          <Icon>
            <href>https://maps.google.com/mapfiles/kml/paddle/wht-blank.png</href>
          </Icon>
          <color>ff0039ff</color>
        </IconStyle>
      </Style>
      <Point>
        <coordinates>27.2193215979321,39.7874419485546,0</coordinates>
      </Point>
    </Placemark>
    <Placemark>
      <Snippet maxLines="0"> </Snippet>
      <description> </description>
      <name></name>
      <Style>
        <IconStyle>
          <Icon>
            <href>https://maps.google.com/mapfiles/kml/paddle/wht-blank.png</href>
          </Icon>
          <color>ff0035ff</color>
        </IconStyle>
      </Style>
      <Point>
        <coordinates>9.10185561940719,35.7459441712063,0</coordinates>
      </Point>
    </Placemark>
    <Placemark>
      <Snippet maxLines="0"> </Snippet>
      <description> </description>
      <name></name>
      <Style>
        <IconStyle>
          <Icon>
            <href>https://maps.google.com/mapfiles/kml/paddle/wht-blank.png</href>
          </Icon>
          <color>ff0031ff</color>
        </IconStyle>
      </Style>
      <Point>
        <coordinates>27.883441351154,39.6373085890476,0</coordinates>
      </Point>
    </Placemark>
    <Placemark>
      <Snippet maxLines="0"> </Snippet>
      <description> </description>
      <name></name>
      <Style>
        <IconStyle>
          <Icon>
            <href>https://maps.google.com/mapfiles/kml/paddle/wht-blank.png</href>
          </Icon>
          <color>ff0031ff</color>
        </IconStyle>
      </Style>
      <Point>
        <coordinates>-2.15171468719474,36.7603707682316,0</coordinates>
      </Point>
    </Placemark>
    <Placemark>
      <Snippet maxLines="0"> </Snippet>
      <description> </description>
      <name></name>
      <Style>
        <IconStyle>
          <Icon>
            <href>https://maps.google.com/mapfiles/kml/paddle/wht-blank.png</href>
          </Icon>
          <color>ff001eff</color>
        </IconStyle>
      </Style>
      <Point>
        <coordinates>27.2983208754317,40.0336620196689,0</coordinates>
      </Point>
    </Placemark>
    <Placemark>
      <Snippet maxLines="0"> </Snippet>
      <description> </description>
      <name></name>
      <Style>
        <IconStyle>
          <Icon>
            <href>https://maps.google.com/mapfiles/kml/paddle/wht-blank.png</href>
          </Icon>
          <color>ff001eff</color>
        </IconStyle>
      </Style>
      <Point>
        <coordinates>27.2215018919304,39.9951465703476,0</coordinates>
      </Point>
    </Placemark>
    <Placemark>
      <Snippet maxLines="0"> </Snippet>
      <description> </description>
      <name></name>
      <Style>
        <IconStyle>
          <Icon>
            <href>https://maps.google.com/mapfiles/kml/paddle/wht-blank.png</href>
          </Icon>
          <color>ff0008ff</color>
        </IconStyle>
      </Style>
      <Point>
        <coordinates>10.6121057625937,43.0570024967604,0</coordinates>
      </Point>
    </Placemark>
    <Placemark>
      <Snippet maxLines="0"> </Snippet>
      <description> </description>
      <name></name>
      <Style>
        <IconStyle>
          <Icon>
            <href>https://maps.google.com/mapfiles/kml/paddle/wht-blank.png</href>
          </Icon>
          <color>ff0000f7</color>
        </IconStyle>
      </Style>
      <Point>
        <coordinates>32.6522754915089,40.4784650986696,0</coordinates>
      </Point>
    </Placemark>
    <Placemark>
      <Snippet maxLines="0"> </Snippet>
      <description> </description>
      <name></name>
      <Style>
        <IconStyle>
          <Icon>
            <href>https://maps.google.com/mapfiles/kml/paddle/wht-blank.png</href>
          </Icon>
          <color>ff0000f7</color>
        </IconStyle>
      </Style>
      <Point>
        <coordinates>-2.15030646486723,36.745253010709,0</coordinates>
      </Point>
    </Placemark>
    <Placemark>
      <Snippet maxLines="0"> </Snippet>
      <description> </description>
      <name></name>
      <Style>
        <IconStyle>
          <Icon>
            <href>https://maps.google.com/mapfiles/kml/paddle/wht-blank.png</href>
          </Icon>
          <color>ff0000f4</color>
        </IconStyle>
      </Style>
      <Point>
        <coordinates>25.1823992938841,41.1265364328833,0</coordinates>
      </Point>
    </Placemark>
    <Placemark>
      <Snippet maxLines="0"> </Snippet>
      <description> </description>
      <name></name>
      <Style>
        <IconStyle>
          <Icon>
            <href>https://maps.google.com/mapfiles/kml/paddle/wht-blank.png</href>
          </Icon>
          <color>ff0000e8</color>
        </IconStyle>
      </Style>
      <Point>
        <coordinates>8.55729689976396,35.462622197061,0</coordinates>
      </Point>
    </Placemark>
    <Placemark>
      <Snippet maxLines="0"> </Snippet>
      <description> </description>
      <name></name>
      <Style>
        <IconStyle>
          <Icon>
            <href>https://maps.google.com/mapfiles/kml/paddle/wht-blank.png</href>
          </Icon>
          <color>ff0000e8</color>
        </IconStyle>
      </Style>
      <Point>
        <coordinates>27.3490178615461,39.3014203759434,0</coordinates>
      </Point>
    </Placemark>
    <Placemark>
      <Snippet maxLines="0"> </Snippet>
      <description> </description>
      <name></name>
      <Style>
        <IconStyle>
          <Icon>
            <href>https://maps.google.com/mapfiles/kml/paddle/wht-blank.png</href>
          </Icon>
          <color>ff0000e1</color>
        </IconStyle>
      </Style>
      <Point>
        <coordinates>35.456160179703,40.8780773217233,0</coordinates>
      </Point>
    </Placemark>
    <Placemark>
      <Snippet maxLines="0"> </Snippet>
      <description> </description>
      <name></name>
      <Style>
        <IconStyle>
          <Icon>
            <href>https://maps.google.com/mapfiles/kml/paddle/wht-blank.png</href>
          </Icon>
          <color>ff0000e1</color>
        </IconStyle>
      </Style>
      <Point>
        <coordinates>24.2105143886374,42.3664461038395,0</coordinates>
      </Point>
    </Placemark>
    <Placemark>
      <Snippet maxLines="0"> </Snippet>
      <description> </description>
      <name></name>
      <Style>
        <IconStyle>
          <Icon>
            <href>https://maps.google.com/mapfiles/kml/paddle/wht-blank.png</href>
          </Icon>
          <color>ff0000dd</color>
        </IconStyle>
      </Style>
      <Point>
        <coordinates>27.2094372169027,39.9911718163437,0</coordinates>
      </Point>
    </Placemark>
    <Placemark>
      <Snippet maxLines="0"> </Snippet>
      <description> </description>
      <name></name>
      <Style>
        <IconStyle>
          <Icon>
            <href>https://maps.google.com/mapfiles/kml/paddle/wht-blank.png</href>
          </Icon>
          <color>ff0000d9</color>
        </IconStyle>
      </Style>
      <Point>
        <coordinates>24.332693240607,41.0281322722627,0</coordinates>
      </Point>
    </Placemark>
    <Placemark>
      <Snippet maxLines="0"> </Snippet>
      <description> </description>
      <name></name>
      <Style>
        <IconStyle>
          <Icon>
            <href>https://maps.google.com/mapfiles/kml/paddle/wht-blank.png</href>
          </Icon>
          <color>ff0000d9</color>
        </IconStyle>
      </Style>
      <Point>
        <coordinates>8.4691733708192,35.8668563785164,0</coordinates>
      </Point>
    </Placemark>
    <Placemark>
      <Snippet maxLines="0"> </Snippet>
      <description> </description>
      <name></name>
      <Style>
        <IconStyle>
          <Icon>
            <href>https://maps.google.com/mapfiles/kml/paddle/wht-blank.png</href>
          </Icon>
          <color>ff0000d9</color>
        </IconStyle>
      </Style>
      <Point>
        <coordinates>26.257675559325,39.3744362451201,0</coordinates>
      </Point>
    </Placemark>
    <Placemark>
      <Snippet maxLines="0"> </Snippet>
      <description> </description>
      <name></name>
      <Style>
        <IconStyle>
          <Icon>
            <href>https://maps.google.com/mapfiles/kml/paddle/wht-blank.png</href>
          </Icon>
          <color>ff0000d9</color>
        </IconStyle>
      </Style>
      <Point>
        <coordinates>35.3508736552145,37.9720308812435,0</coordinates>
      </Point>
    </Placemark>
    <Placemark>
      <Snippet maxLines="0"> </Snippet>
      <description> </description>
      <name></name>
      <Style>
        <IconStyle>
          <Icon>
            <href>https://maps.google.com/mapfiles/kml/paddle/wht-blank.png</href>
          </Icon>
          <color>ff0000d5</color>
        </IconStyle>
      </Style>
      <Point>
        <coordinates>24.8854599707621,41.1342513062493,0</coordinates>
      </Point>
    </Placemark>
    <Placemark>
      <Snippet maxLines="0"> </Snippet>
      <description> </description>
      <name></name>
      <Style>
        <IconStyle>
          <Icon>
            <href>https://maps.google.com/mapfiles/kml/paddle/wht-blank.png</href>
          </Icon>
          <color>ff0000d1</color>
        </IconStyle>
      </Style>
      <Point>
        <coordinates>11.8855514328726,47.4342758587671,0</coordinates>
      </Point>
    </Placemark>
    <Placemark>
      <Snippet maxLines="0"> </Snippet>
      <description> </description>
      <name></name>
      <Style>
        <IconStyle>
          <Icon>
            <href>https://maps.google.com/mapfiles/kml/paddle/wht-blank.png</href>
          </Icon>
          <color>ff0000c6</color>
        </IconStyle>
      </Style>
      <Point>
        <coordinates>10.1755600672871,36.9243563062162,0</coordinates>
      </Point>
    </Placemark>
    <Placemark>
      <Snippet maxLines="0"> </Snippet>
      <description> </description>
      <name></name>
      <Style>
        <IconStyle>
          <Icon>
            <href>https://maps.google.com/mapfiles/kml/paddle/wht-blank.png</href>
          </Icon>
          <color>ff0000ba</color>
        </IconStyle>
      </Style>
      <Point>
        <coordinates>10.1919395434602,42.773029759179,0</coordinates>
      </Point>
    </Placemark>
    <Placemark>
      <Snippet maxLines="0"> </Snippet>
      <description> </description>
      <name></name>
      <Style>
        <IconStyle>
          <Icon>
            <href>https://maps.google.com/mapfiles/kml/paddle/wht-blank.png</href>
          </Icon>
          <color>ff0000b7</color>
        </IconStyle>
      </Style>
      <Point>
        <coordinates>29.4814345053208,38.9656251653956,0</coordinates>
      </Point>
    </Placemark>
    <Placemark>
      <Snippet maxLines="0"> </Snippet>
      <description> </description>
      <name></name>
      <Style>
        <IconStyle>
          <Icon>
            <href>https://maps.google.com/mapfiles/kml/paddle/wht-blank.png</href>
          </Icon>
          <color>ff0000b3</color>
        </IconStyle>
      </Style>
      <Point>
        <coordinates>24.3920385477118,41.0266729460596,0</coordinates>
      </Point>
    </Placemark>
    <Placemark>
      <Snippet maxLines="0"> </Snippet>
      <description> </description>
      <name></name>
      <Style>
        <IconStyle>
          <Icon>
            <href>https://maps.google.com/mapfiles/kml/paddle/wht-blank.png</href>
          </Icon>
          <color>ff0000b3</color>
        </IconStyle>
      </Style>
      <Point>
        <coordinates>8.55857793480636,35.4699079480691,0</coordinates>
      </Point>
    </Placemark>
    <Placemark>
      <Snippet maxLines="0"> </Snippet>
      <description> </description>
      <name></name>
      <Style>
        <IconStyle>
          <Icon>
            <href>https://maps.google.com/mapfiles/kml/paddle/wht-blank.png</href>
          </Icon>
          <color>ff0000af</color>
        </IconStyle>
      </Style>
      <Point>
        <coordinates>9.02810290969826,36.0805787806196,0</coordinates>
      </Point>
    </Placemark>
    <Placemark>
      <Snippet maxLines="0"> </Snippet>
      <description> </description>
      <name></name>
      <Style>
        <IconStyle>
          <Icon>
            <href>https://maps.google.com/mapfiles/kml/paddle/wht-blank.png</href>
          </Icon>
          <color>ff0000af</color>
        </IconStyle>
      </Style>
      <Point>
        <coordinates>24.310875031134,40.9197275053768,0</coordinates>
      </Point>
    </Placemark>
    <Placemark>
      <Snippet maxLines="0"> </Snippet>
      <description> </description>
      <name></name>
      <Style>
        <IconStyle>
          <Icon>
            <href>https://maps.google.com/mapfiles/kml/paddle/wht-blank.png</href>
          </Icon>
          <color>ff0000a4</color>
        </IconStyle>
      </Style>
      <Point>
        <coordinates>20.837928544223,43.2234542619295,0</coordinates>
      </Point>
    </Placemark>
    <Placemark>
      <Snippet maxLines="0"> </Snippet>
      <description> </description>
      <name></name>
      <Style>
        <IconStyle>
          <Icon>
            <href>https://maps.google.com/mapfiles/kml/paddle/wht-blank.png</href>
          </Icon>
          <color>ff0000a4</color>
        </IconStyle>
      </Style>
      <Point>
        <coordinates>27.2680396819748,39.7070749224131,0</coordinates>
      </Point>
    </Placemark>
    <Placemark>
      <Snippet maxLines="0"> </Snippet>
      <description> </description>
      <name></name>
      <Style>
        <IconStyle>
          <Icon>
            <href>https://maps.google.com/mapfiles/kml/paddle/wht-blank.png</href>
          </Icon>
          <color>ff00009c</color>
        </IconStyle>
      </Style>
      <Point>
        <coordinates>8.29085697886966,35.7482933514376,0</coordinates>
      </Point>
    </Placemark>
    <Placemark>
      <Snippet maxLines="0"> </Snippet>
      <description> </description>
      <name></name>
      <Style>
        <IconStyle>
          <Icon>
            <href>https://maps.google.com/mapfiles/kml/paddle/wht-blank.png</href>
          </Icon>
          <color>ff00009c</color>
        </IconStyle>
      </Style>
      <Point>
        <coordinates>27.2227594263087,39.7823572595871,0</coordinates>
      </Point>
    </Placemark>
    <Placemark>
      <Snippet maxLines="0"> </Snippet>
      <description> </description>
      <name></name>
      <Style>
        <IconStyle>
          <Icon>
            <href>https://maps.google.com/mapfiles/kml/paddle/wht-blank.png</href>
          </Icon>
          <color>ff000098</color>
        </IconStyle>
      </Style>
      <Point>
        <coordinates>9.02018089160403,36.084473911846,0</coordinates>
      </Point>
    </Placemark>
    <Placemark>
      <Snippet maxLines="0"> </Snippet>
      <description> </description>
      <name></name>
      <Style>
        <IconStyle>
          <Icon>
            <href>https://maps.google.com/mapfiles/kml/paddle/wht-blank.png</href>
          </Icon>
          <color>ff00008d</color>
        </IconStyle>
      </Style>
      <Point>
        <coordinates>9.02352809034978,36.0685488899388,0</coordinates>
      </Point>
    </Placemark>
    <Placemark>
      <Snippet maxLines="0"> </Snippet>
      <description> </description>
      <name></name>
      <Style>
        <IconStyle>
          <Icon>
            <href>https://maps.google.com/mapfiles/kml/paddle/wht-blank.png</href>
          </Icon>
          <color>ff00008d</color>
        </IconStyle>
      </Style>
      <Point>
        <coordinates>12.1338935500906,42.1307614059359,0</coordinates>
      </Point>
    </Placemark>
    <Placemark>
      <Snippet maxLines="0"> </Snippet>
      <description> </description>
      <name></name>
      <Style>
        <IconStyle>
          <Icon>
            <href>https://maps.google.com/mapfiles/kml/paddle/wht-blank.png</href>
          </Icon>
          <color>ff000089</color>
        </IconStyle>
      </Style>
      <Point>
        <coordinates>9.02098961064875,36.0756894836153,0</coordinates>
      </Point>
    </Placemark>
    <Placemark>
      <Snippet maxLines="0"> </Snippet>
      <description> </description>
      <name></name>
      <Style>
        <IconStyle>
          <Icon>
            <href>https://maps.google.com/mapfiles/kml/paddle/wht-blank.png</href>
          </Icon>
          <color>ff000089</color>
        </IconStyle>
      </Style>
      <Point>
        <coordinates>24.4821852501488,37.4200065477772,0</coordinates>
      </Point>
    </Placemark>
    <Placemark>
      <Snippet maxLines="0"> </Snippet>
      <description> </description>
      <name></name>
      <Style>
        <IconStyle>
          <Icon>
            <href>https://maps.google.com/mapfiles/kml/paddle/wht-blank.png</href>
          </Icon>
          <color>ff000085</color>
        </IconStyle>
      </Style>
      <Point>
        <coordinates>8.93132979657618,36.2272250033612,0</coordinates>
      </Point>
    </Placemark>
    <Placemark>
      <Snippet maxLines="0"> </Snippet>
      <description> </description>
      <name></name>
      <Style>
        <IconStyle>
          <Icon>
            <href>https://maps.google.com/mapfiles/kml/paddle/wht-blank.png</href>
          </Icon>
          <color>ff00007e</color>
        </IconStyle>
      </Style>
      <Point>
        <coordinates>35.1262846918733,37.9178316707153,0</coordinates>
      </Point>
    </Placemark>
    <Placemark>
      <Snippet maxLines="0"> </Snippet>
      <description> </description>
      <name></name>
      <Style>
        <IconStyle>
          <Icon>
            <href>https://maps.google.com/mapfiles/kml/paddle/wht-blank.png</href>
          </Icon>
          <color>ff00007a</color>
        </IconStyle>
      </Style>
      <Point>
        <coordinates>20.8425843272914,43.2441836149689,0</coordinates>
      </Point>
    </Placemark>
    <Placemark>
      <Snippet maxLines="0"> </Snippet>
      <description> </description>
      <name></name>
      <Style>
        <IconStyle>
          <Icon>
            <href>https://maps.google.com/mapfiles/kml/paddle/wht-blank.png</href>
          </Icon>
          <color>ff000072</color>
        </IconStyle>
      </Style>
      <Point>
        <coordinates>27.3534909659738,38.1737482908505,0</coordinates>
      </Point>
    </Placemark>
    <Placemark>
      <Snippet maxLines="0"> </Snippet>
      <description> </description>
      <name></name>
      <Style>
        <IconStyle>
          <Icon>
            <href>https://maps.google.com/mapfiles/kml/paddle/wht-blank.png</href>
          </Icon>
          <color>ff00006e</color>
        </IconStyle>
      </Style>
      <Point>
        <coordinates>27.3563999502984,38.1709387917187,0</coordinates>
      </Point>
    </Placemark>
    <Placemark>
      <Snippet maxLines="0"> </Snippet>
      <description> </description>
      <name></name>
      <Style>
        <IconStyle>
          <Icon>
            <href>https://maps.google.com/mapfiles/kml/paddle/wht-blank.png</href>
          </Icon>
          <color>ff000067</color>
        </IconStyle>
      </Style>
      <Point>
        <coordinates>10.523214799295,43.1020782520848,0</coordinates>
      </Point>
    </Placemark>
    <Placemark>
      <Snippet maxLines="0"> </Snippet>
      <description> </description>
      <name></name>
      <Style>
        <IconStyle>
          <Icon>
            <href>https://maps.google.com/mapfiles/kml/paddle/wht-blank.png</href>
          </Icon>
          <color>ff000063</color>
        </IconStyle>
      </Style>
      <Point>
        <coordinates>17.5565331683924,46.8651805450219,0</coordinates>
      </Point>
    </Placemark>
    <Placemark>
      <Snippet maxLines="0"> </Snippet>
      <description> </description>
      <name></name>
      <Style>
        <IconStyle>
          <Icon>
            <href>https://maps.google.com/mapfiles/kml/paddle/wht-blank.png</href>
          </Icon>
          <color>ff000063</color>
        </IconStyle>
      </Style>
      <Point>
        <coordinates>32.8421841437033,40.586925932016,0</coordinates>
      </Point>
    </Placemark>
    <Placemark>
      <Snippet maxLines="0"> </Snippet>
      <description> </description>
      <name></name>
      <Style>
        <IconStyle>
          <Icon>
            <href>https://maps.google.com/mapfiles/kml/paddle/wht-blank.png</href>
          </Icon>
          <color>ff000063</color>
        </IconStyle>
      </Style>
      <Point>
        <coordinates>20.6949023878881,43.2879999911324,0</coordinates>
      </Point>
    </Placemark>
    <Placemark>
      <Snippet maxLines="0"> </Snippet>
      <description> </description>
      <name></name>
      <Style>
        <IconStyle>
          <Icon>
            <href>https://maps.google.com/mapfiles/kml/paddle/wht-blank.png</href>
          </Icon>
          <color>ff00005f</color>
        </IconStyle>
      </Style>
      <Point>
        <coordinates>10.5215909918141,43.0960458392787,0</coordinates>
      </Point>
    </Placemark>
    <Placemark>
      <Snippet maxLines="0"> </Snippet>
      <description> </description>
      <name></name>
      <Style>
        <IconStyle>
          <Icon>
            <href>https://maps.google.com/mapfiles/kml/paddle/wht-blank.png</href>
          </Icon>
          <color>ff00005b</color>
        </IconStyle>
      </Style>
      <Point>
        <coordinates>9.09730834105303,35.7460910655342,0</coordinates>
      </Point>
    </Placemark>
    <Placemark>
      <Snippet maxLines="0"> </Snippet>
      <description> </description>
      <name></name>
      <Style>
        <IconStyle>
          <Icon>
            <href>https://maps.google.com/mapfiles/kml/paddle/wht-blank.png</href>
          </Icon>
          <color>ff00005b</color>
        </IconStyle>
      </Style>
      <Point>
        <coordinates>12.1371344350679,42.1352810223268,0</coordinates>
      </Point>
    </Placemark>
    <Placemark>
      <Snippet maxLines="0"> </Snippet>
      <description> </description>
      <name></name>
      <Style>
        <IconStyle>
          <Icon>
            <href>https://maps.google.com/mapfiles/kml/paddle/wht-blank.png</href>
          </Icon>
          <color>ff000058</color>
        </IconStyle>
      </Style>
      <Point>
        <coordinates>24.8805019628134,41.1450695213303,0</coordinates>
      </Point>
    </Placemark>
    <Placemark>
      <Snippet maxLines="0"> </Snippet>
      <description> </description>
      <name></name>
      <Style>
        <IconStyle>
          <Icon>
            <href>https://maps.google.com/mapfiles/kml/paddle/wht-blank.png</href>
          </Icon>
          <color>ff000058</color>
        </IconStyle>
      </Style>
      <Point>
        <coordinates>11.9218609907004,42.1488162978053,0</coordinates>
      </Point>
    </Placemark>
    <Placemark>
      <Snippet maxLines="0"> </Snippet>
      <description> </description>
      <name></name>
      <Style>
        <IconStyle>
          <Icon>
            <href>https://maps.google.com/mapfiles/kml/paddle/wht-blank.png</href>
          </Icon>
          <color>ff000048</color>
        </IconStyle>
      </Style>
      <Point>
        <coordinates>20.6991167628484,43.2832804909725,0</coordinates>
      </Point>
    </Placemark>
    <Placemark>
      <Snippet maxLines="0"> </Snippet>
      <description> </description>
      <name></name>
      <Style>
        <IconStyle>
          <Icon>
            <href>https://maps.google.com/mapfiles/kml/paddle/wht-blank.png</href>
          </Icon>
          <color>ff000045</color>
        </IconStyle>
      </Style>
      <Point>
        <coordinates>27.2628762485485,39.7108185670822,0</coordinates>
      </Point>
    </Placemark>
    <Placemark>
      <Snippet maxLines="0"> </Snippet>
      <description> </description>
      <name></name>
      <Style>
        <IconStyle>
          <Icon>
            <href>https://maps.google.com/mapfiles/kml/paddle/wht-blank.png</href>
          </Icon>
          <color>ff000039</color>
        </IconStyle>
      </Style>
      <Point>
        <coordinates>20.6987738897091,43.2832800339811,0</coordinates>
      </Point>
    </Placemark>
    <Placemark>
      <Snippet maxLines="0"> </Snippet>
      <description> </description>
      <name></name>
      <Style>
        <IconStyle>
          <Icon>
            <href>https://maps.google.com/mapfiles/kml/paddle/wht-blank.png</href>
          </Icon>
          <color>ff000035</color>
        </IconStyle>
      </Style>
      <Point>
        <coordinates>19.3243957825036,43.2934811658821,0</coordinates>
      </Point>
    </Placemark>
    <Placemark>
      <Snippet maxLines="0"> </Snippet>
      <description> </description>
      <name></name>
      <Style>
        <IconStyle>
          <Icon>
            <href>https://maps.google.com/mapfiles/kml/paddle/wht-blank.png</href>
          </Icon>
          <color>ff000031</color>
        </IconStyle>
      </Style>
      <Point>
        <coordinates>20.7110697951182,43.3199093497472,0</coordinates>
      </Point>
    </Placemark>
    <Placemark>
      <Snippet maxLines="0"> </Snippet>
      <description> </description>
      <name></name>
      <Style>
        <IconStyle>
          <Icon>
            <href>https://maps.google.com/mapfiles/kml/paddle/wht-blank.png</href>
          </Icon>
          <color>ff00002e</color>
        </IconStyle>
      </Style>
      <Point>
        <coordinates>20.6913791470437,43.2840340258075,0</coordinates>
      </Point>
    </Placemark>
    <Placemark>
      <Snippet maxLines="0"> </Snippet>
      <description> </description>
      <name></name>
      <Style>
        <IconStyle>
          <Icon>
            <href>https://maps.google.com/mapfiles/kml/paddle/wht-blank.png</href>
          </Icon>
          <color>ff000026</color>
        </IconStyle>
      </Style>
      <Point>
        <coordinates>24.7451200474249,36.9665538977403,0</coordinates>
      </Point>
    </Placemark>
    <Placemark>
      <Snippet maxLines="0"> </Snippet>
      <description> </description>
      <name></name>
      <Style>
        <IconStyle>
          <Icon>
            <href>https://maps.google.com/mapfiles/kml/paddle/wht-blank.png</href>
          </Icon>
          <color>ff000022</color>
        </IconStyle>
      </Style>
      <Point>
        <coordinates>35.3575518174476,37.9706205135401,0</coordinates>
      </Point>
    </Placemark>
    <Placemark>
      <Snippet maxLines="0"> </Snippet>
      <description> </description>
      <name></name>
      <Style>
        <IconStyle>
          <Icon>
            <href>https://maps.google.com/mapfiles/kml/paddle/wht-blank.png</href>
          </Icon>
          <color>ff000022</color>
        </IconStyle>
      </Style>
      <Point>
        <coordinates>20.7060058077803,43.32659732852,0</coordinates>
      </Point>
    </Placemark>
    <Placemark>
      <Snippet maxLines="0"> </Snippet>
      <description> </description>
      <name></name>
      <Style>
        <IconStyle>
          <Icon>
            <href>https://maps.google.com/mapfiles/kml/paddle/wht-blank.png</href>
          </Icon>
          <color>ff00001e</color>
        </IconStyle>
      </Style>
      <Point>
        <coordinates>27.2128181269921,39.9962340898339,0</coordinates>
      </Point>
    </Placemark>
    <Placemark>
      <Snippet maxLines="0"> </Snippet>
      <description> </description>
      <name></name>
      <Style>
        <IconStyle>
          <Icon>
            <href>https://maps.google.com/mapfiles/kml/paddle/wht-blank.png</href>
          </Icon>
          <color>ff00001b</color>
        </IconStyle>
      </Style>
      <Point>
        <coordinates>20.4615678516868,44.1625659453645,0</coordinates>
      </Point>
    </Placemark>
    <Placemark>
      <Snippet maxLines="0"> </Snippet>
      <description> </description>
      <name></name>
      <Style>
        <IconStyle>
          <Icon>
            <href>https://maps.google.com/mapfiles/kml/paddle/wht-blank.png</href>
          </Icon>
          <color>ff000017</color>
        </IconStyle>
      </Style>
      <Point>
        <coordinates>20.7211172651284,43.3225424458574,0</coordinates>
      </Point>
    </Placemark>
  </Document>
</kml>
